# Supplementary material for: Crosstalk between Placental Trophoblast and Decidual Immune Cells in Recurrent Miscarriage
Source: Int J Med Sci. 2023 Jul 31;20(9):1174–88. doi: 10.7150/ijms.86533 (PMC10416716; doi:10.7150/ijms.86533)
Supplement: Supplementary file 1 — Supplementary figures and tables. [file ijmsv20p1174s1.zip]

Archive with 8 entries (7 files):
- Supplementary files/Data file 1_cell numbers.xlsx
- Supplementary files/Data file 2_cell markers.xlsx
- Supplementary files/Data file 3_DEGs.xlsx
- Supplementary files/FigureS-02.tif
- Supplementary files/FigureS-03.tif
- Supplementary files/FigureS_01.tif
- Supplementary files/Supplemental figure legenes.docx
- Supplementary files/
