# Supplementary material for: Crosstalk between Placental Trophoblast and Decidual Immune Cells in Recurrent Miscarriage
Source: Int J Med Sci. 2023 Jul 31;20(9):1174–88. doi: 10.7150/ijms.86533 (PMC10416716; doi:10.7150/ijms.86533)
Supplement: Supplementary file 1 — Supplementary figures and tables. [file ijmsv20p1174s1.zip › Supplementary files/Data file 1_cell numbers.xlsx]

## Sheet: all cell types
Cluster		NC		RM
		GSM6613031_NC_D6_1	GSM6613036_NC_V6_1	GSM6613041_RM_D6_1	GSM6613044_RM_V6_1
dS	1	2947	75	601	2
VCT	2	1	439	1	2573
EVT	3	1	2753	0	255
T&NK	4	2068	6	353	1
EVT	5	0	647	1	904
T&NK	6	212	3	1199	4
Macrophages	7	730	50	592	7
Macrophages	8	62	212	230	664
SCT	9	2	571	1	585
VCT	10	52	551	17	339
dS	11	437	90	344	4
Epi	12	644	4	217	0
T&NK	13	287	20	295	19
Macrophages	14	87	3	138	2
Endo	15	62	46	96	4
T&NK	16	141	0	40	0
B	17	78	20	42	4
dS	18	53	0	88	0
		7864	5490	4255	5367	22976
		13354		9622
cell clusters
B cells	cluster 17
T&NK	cluster 4,6,13,16
Macrophages	cluster 7,8,14
EVT	cluster 3,5
VCT	cluster 2,10
SCT	cluster 9
Epithelial cells	cluster 12
dS（decidual stromal cells）	cluster 1,11,18
Endothelial cells	cluster15

## Sheet: trophoblast
	cluster	GSM6613031_NC_D6_1		GSM6613036_NC_V6_1		GSM6613041_RM_D6_1		GSM6613044_RM_V6_1
		cell_number	freq	cell_number	freq	cell_number	freq	cell_number	freq
VCT	1	0	0	9	0.181415	0	0	2042	43.8574
EVT	2	0	0	1424	28.7039	0	0	59	1.26718
EVT	3	0	0	1063	21.4271	0	0	57	1.22423
EVT	4	0	0	848	17.0933	0	0	9	0.193299
VCT	5	0	0	67	1.35053	1	5	648	13.9175
EVT	6	0	0	37	0.745817	1	5	637	13.6813
VCT	7	0	0	342	6.89377	0	0	149	3.20017
VCT	8	0	0	303	6.10764	0	0	181	3.88746
SCT	9	0	0	186	3.74924	0	0	192	4.12371
EVT	10	0	0	169	3.40657	0	0	200	4.29553
VCT	11	1	1.78571	334	6.73251	0	0	6	0.128866
SCT	12	0	0	24	0.483773	0	0	295	6.33591
SCT	13	2	3.57143	139	2.80185	1	5	73	1.56787
EVT	14	1	1.78571	15	0.302358	0	0	108	2.31959
	15	52	92.8571	1	0.0201572	17	85	0	0
		56		4961		20		4656		9693

## Sheet: macrophages
cluster	GSM6613031_NC_D6_1		GSM6613036_NC_V6_1		GSM6613041_RM_D6_1		GSM6613044_RM_V6_1
	cell_number	freq	cell_number	freq	cell_number	freq	cell_number	freq
DC	54	6.14334	4	1.50943	119	12.3958	2	0.297177
Macrophage1	55	6.25711	110	41.5094	78	8.125	104	15.4532
Macrophage2	769	87.4858	47	17.7358	755	78.6458	3	0.445765
Macrophage3	1	0.113766	104	39.2453	8	0.833333	564	83.8039
	879		265		960		673		2777

## Sheet: T_NK
cluster	GSM6613031_NC_D6_1		GSM6613036_NC_V6_1		GSM6613041_RM_D6_1		GSM6613044_RM_V6_1
	cell_number	freq	cell_number	freq	cell_number	freq	cell_number	freq
γδT cells	204	7.53323	2	6.89655	67	3.55061	0	0
CD4 T cells	146	5.39143	20	68.9655	158	8.37308	18	75
CD8 T cells	147	5.42836	1	3.44828	132	6.99523	1	4.16667
NKT1 cells	1517	56.0192	2	6.89655	82	4.34552	0	0
NKT2 cells	597	22.0458	3	10.3448	1343	71.1712	2	8.33333
NKT3 cells	97	3.58198	1	3.44828	105	5.56439	3	12.5
T cells	497		23		357		19		896
NK cells	2211		6		1530		5		3752
									4648
