# Supplementary material for: Crosstalk between Placental Trophoblast and Decidual Immune Cells in Recurrent Miscarriage
Source: Int J Med Sci. 2023 Jul 31;20(9):1174–88. doi: 10.7150/ijms.86533 (PMC10416716; doi:10.7150/ijms.86533)
Supplement: Supplementary file 1 — Supplementary figures and tables. [file ijmsv20p1174s1.zip › Supplementary files/Data file 2_cell markers.xlsx]

## Sheet: all cell types
gene	p_val	avg_log2FC	pct.1	pct.2	p_val_adj	cluster	gene_diff	ensembl_id	gene_type	gene_description	TFs_Family	GO_id	GO_term	pathway	pathway_description
CD79A	0	4.02191	0.972	0.005	0	B cells	194.4	ENSG00000105369	protein_coding	CD79a molecule [Source:HGNC Symbol;Acc:HGNC:1698]	--	GO:0016020,GO:0016021,GO:0005886,GO:0005515,GO:0004888,GO:0007166,GO:0045121,GO:0002376,GO:0002250,GO:0009897,GO:0050853,GO:0042113,GO:0019815,GO:0042803,GO:0005771,GO:0030183,GO:0042100,GO:0051289	membrane|integral component of membrane|plasma membrane|protein binding|transmembrane signaling receptor activity|cell surface receptor signaling pathway|membrane raft|immune system process|adaptive immune response|external side of plasma membrane|B cell receptor signaling pathway|B cell activation|B cell receptor complex|protein homodimerization activity|multivesicular body|B cell differentiatio…	path:hsa04662,path:hsa05340	B cell receptor signaling pathway|Primary immunodeficiency
LTB	0	3.79375	0.91	0.046	0	B cells	19.783	ENSG00000227507	protein_coding	lymphotoxin beta [Source:HGNC Symbol;Acc:HGNC:6711]	--	GO:0016020,GO:0016021,GO:0007165,GO:0005615,GO:0006955,GO:0005125,GO:0005164,GO:0005886,GO:0005575,GO:0033209,GO:0007267,GO:0045084,GO:0005102,GO:0010467,GO:0043588,GO:0048535,GO:0005515	membrane|integral component of membrane|signal transduction|extracellular space|immune response|cytokine activity|tumor necrosis factor receptor binding|plasma membrane|cellular_component|tumor necrosis factor-mediated signaling pathway|cell-cell signaling|positive regulation of interleukin-12 biosynthetic process|signaling receptor binding|gene expression|skin development|lymph node development|…	path:hsa04060,path:hsa04064,path:hsa05323	Cytokine-cytokine receptor interaction|NF-kappa B signaling pathway|Rheumatoid arthritis
MS4A1	0	3.52914	0.868	0.004	0	B cells	217	ENSG00000156738	protein_coding	membrane spanning 4-domains A1 [Source:HGNC Symbol;Acc:HGNC:7315]	--	GO:0016020,GO:0016021,GO:0005887,GO:0005634,GO:0005886,GO:0005615,GO:0005515,GO:0005154,GO:0009617,GO:1902656,GO:0009897,GO:0009986,GO:0070062,GO:0042113,GO:0050853,GO:0051262,GO:0044853,GO:0006959,GO:0030183,GO:0042100,GO:0023026,GO:0019865,GO:0002115	membrane|integral component of membrane|integral component of plasma membrane|nucleus|plasma membrane|extracellular space|protein binding|epidermal growth factor receptor binding|response to bacterium|calcium ion import into cytosol|external side of plasma membrane|cell surface|extracellular exosome|B cell activation|B cell receptor signaling pathway|protein tetramerization|plasma membrane raft|h…	path:hsa04640	Hematopoietic cell lineage
IGHM	0	4.78868	0.84	0.002	0	B cells	420	ENSG00000211899	IG_C_gene	immunoglobulin heavy constant mu [Source:HGNC Symbol;Acc:HGNC:5541]	--	GO:0016020,GO:0016021,GO:0005615,GO:0005886,GO:0005515,GO:0005576,GO:0009986,GO:0002376,GO:0045087,GO:0002250,GO:0019814,GO:0009897,GO:0050900,GO:0003823,GO:0034987,GO:0006910,GO:0006911,GO:0006958,GO:0042742,GO:0050853,GO:0050871,GO:0042571,GO:0031210,GO:0070062,GO:0050829,GO:0072562,GO:0019731,GO:0003697,GO:0042834,GO:0071756,GO:0071757	membrane|integral component of membrane|extracellular space|plasma membrane|protein binding|extracellular region|cell surface|immune system process|innate immune response|adaptive immune response|immunoglobulin complex|external side of plasma membrane|leukocyte migration|antigen binding|immunoglobulin receptor binding|phagocytosis, recognition|phagocytosis, engulfment|complement activation, class…	--	--
CD79B	0	2.88257	0.799	0.011	0	B cells	72.636	ENSG00000007312	protein_coding	CD79b molecule [Source:HGNC Symbol;Acc:HGNC:1699]	--	GO:0016020,GO:0016021,GO:0005794,GO:0005829,GO:0005654,GO:0005886,GO:0005515,GO:0004888,GO:0007166,GO:0002376,GO:0002250,GO:0009897,GO:0050853,GO:0070062,GO:0019815,GO:0005887,GO:0006955,GO:0007165,GO:0042803,GO:0051260,GO:0030183,GO:0042802,GO:0009617	membrane|integral component of membrane|Golgi apparatus|cytosol|nucleoplasm|plasma membrane|protein binding|transmembrane signaling receptor activity|cell surface receptor signaling pathway|immune system process|adaptive immune response|external side of plasma membrane|B cell receptor signaling pathway|extracellular exosome|B cell receptor complex|integral component of plasma membrane|immune resp…	path:hsa04662	B cell receptor signaling pathway
BANK1	0	2.48501	0.743	0.036	0	B cells	20.639	ENSG00000153064	protein_coding	B cell scaffold protein with ankyrin repeats 1 [Source:HGNC Symbol;Acc:HGNC:18233]	--	GO:0042113,GO:0005102,GO:0050731,GO:1990782,GO:0051898,GO:0050869,GO:0009617,GO:0043410,GO:0045947,GO:1900165	B cell activation|signaling receptor binding|positive regulation of peptidyl-tyrosine phosphorylation|protein tyrosine kinase binding|negative regulation of protein kinase B signaling|negative regulation of B cell activation|response to bacterium|positive regulation of MAPK cascade|negative regulation of translational initiation|negative regulation of interleukin-6 secretion	--	--
VPREB3	0	2.88832	0.708	0.002	0	B cells	354	ENSG00000128218	protein_coding	V-set pre-B cell surrogate light chain 3 [Source:HGNC Symbol;Acc:HGNC:12710]	--	GO:0002377,GO:0006955,GO:0005615,GO:0050900,GO:0005576,GO:0005783	immunoglobulin production|immune response|extracellular space|leukocyte migration|extracellular region|endoplasmic reticulum	--	--
FCMR	0	2.23954	0.715	0.028	0	B cells	25.536	ENSG00000162894	protein_coding	Fc fragment of IgM receptor [Source:HGNC Symbol;Acc:HGNC:14315]	--	GO:0016020,GO:0016021,GO:0005576,GO:0002376,GO:0043066,GO:0006968	membrane|integral component of membrane|extracellular region|immune system process|negative regulation of apoptotic process|cellular defense response	--	--
TNFRSF13C	0	2.19369	0.674	0.002	0	B cells	337	ENSG00000159958	protein_coding	TNF receptor superfamily member 13C [Source:HGNC Symbol;Acc:HGNC:17755]	--	GO:0016020,GO:0016021,GO:0002376,GO:0002250,GO:0009897,GO:0005886,GO:0031295,GO:0042102,GO:0033209,GO:0030890,GO:0031296	membrane|integral component of membrane|immune system process|adaptive immune response|external side of plasma membrane|plasma membrane|T cell costimulation|positive regulation of T cell proliferation|tumor necrosis factor-mediated signaling pathway|positive regulation of B cell proliferation|B cell costimulation	path:hsa04060,path:hsa04064,path:hsa04672,path:hsa05166,path:hsa05340	Cytokine-cytokine receptor interaction|NF-kappa B signaling pathway|Intestinal immune network for IgA production|Human T-cell leukemia virus 1 infection|Primary immunodeficiency
IGHD	0	2.96187	0.611	0.001	0	B cells	611	ENSG00000211898	IG_C_gene	immunoglobulin heavy constant delta [Source:HGNC Symbol;Acc:HGNC:5480]	--	GO:0016020,GO:0016021,GO:0005886,GO:0005576,GO:0006955,GO:0002376,GO:0002250,GO:0019814,GO:0009897,GO:0003823,GO:0034987,GO:0006910,GO:0006911,GO:0006958,GO:0042742,GO:0045087,GO:0050853,GO:0050871,GO:0042571,GO:0070062,GO:0072562,GO:0050716	membrane|integral component of membrane|plasma membrane|extracellular region|immune response|immune system process|adaptive immune response|immunoglobulin complex|external side of plasma membrane|antigen binding|immunoglobulin receptor binding|phagocytosis, recognition|phagocytosis, engulfment|complement activation, classical pathway|defense response to bacterium|innate immune response|B cell rec…	--	--
BCL11A	0	1.90735	0.556	0.018	0	B cells	30.889	ENSG00000119866	protein_coding	BAF chromatin remodeling complex subunit BCL11A [Source:HGNC Symbol;Acc:HGNC:13221]	zf-C2H2	GO:0003676,GO:0005634,GO:0005737,GO:0046872,GO:0005654,GO:0003700,GO:0043565,GO:0006355,GO:0000122,GO:0000978,GO:0001227,GO:0016925,GO:0019901,GO:0010628,GO:1903860,GO:1904800,GO:1905232,GO:2000171,GO:2000173,GO:0014069	nucleic acid binding|nucleus|cytoplasm|metal ion binding|nucleoplasm|DNA-binding transcription factor activity|sequence-specific DNA binding|regulation of transcription, DNA-templated|negative regulation of transcription by RNA polymerase II|RNA polymerase II proximal promoter sequence-specific DNA binding|DNA-binding transcription repressor activity, RNA polymerase II-specific|protein sumoylatio…	--	--
LINC02397	0	1.76552	0.486	0.001	0	B cells	486	ENSG00000205056	lncRNA	long intergenic non-protein coding RNA 2397 [Source:HGNC Symbol;Acc:HGNC:53323]	--	--	--	--	--
TCL1A	0	2.58201	0.472	0.001	0	B cells	472	ENSG00000100721	protein_coding	T cell leukemia/lymphoma 1A [Source:HGNC Symbol;Acc:HGNC:11648]	--	GO:0005634,GO:0005737,GO:0043066,GO:0005783,GO:0043231,GO:0005515,GO:0043539,GO:0071902,GO:0042802,GO:0019901,GO:0033138,GO:0032991,GO:0071356,GO:0008284,GO:0007275,GO:0032461,GO:0070207,GO:0010918	nucleus|cytoplasm|negative regulation of apoptotic process|endoplasmic reticulum|intracellular membrane-bounded organelle|protein binding|protein serine/threonine kinase activator activity|positive regulation of protein serine/threonine kinase activity|identical protein binding|protein kinase binding|positive regulation of peptidyl-serine phosphorylation|protein-containing complex|cellular respon…	path:hsa04151	PI3K-Akt signaling pathway
IGLC2	0	4.08191	0.438	0.009	0	B cells	48.667	ENSG00000211677	IG_C_gene	immunoglobulin lambda constant 2 [Source:HGNC Symbol;Acc:HGNC:5856]	--	GO:0016020,GO:0005615,GO:0005886,GO:0005576,GO:0002376,GO:0002250,GO:0019814,GO:0009897,GO:0006898,GO:0006956,GO:0006958,GO:0030449,GO:0038095,GO:0038096,GO:0050776,GO:0050900,GO:0003823,GO:0034987,GO:0006910,GO:0006911,GO:0042742,GO:0045087,GO:0050853,GO:0050871,GO:0042571,GO:0070062,GO:0072562	membrane|extracellular space|plasma membrane|extracellular region|immune system process|adaptive immune response|immunoglobulin complex|external side of plasma membrane|receptor-mediated endocytosis|complement activation|complement activation, classical pathway|regulation of complement activation|Fc-epsilon receptor signaling pathway|Fc-gamma receptor signaling pathway involved in phagocytosis|re…	--	--
SPIB	0	1.51861	0.431	0.004	0	B cells	107.75	ENSG00000269404	protein_coding	Spi-B transcription factor [Source:HGNC Symbol;Acc:HGNC:11242]	ETS	GO:0005634,GO:0005737,GO:0006355,GO:0003677,GO:0003700,GO:0043565,GO:0000981,GO:0030154,GO:0006357,GO:0000790,GO:0001228,GO:0045944,GO:0000980	nucleus|cytoplasm|regulation of transcription, DNA-templated|DNA binding|DNA-binding transcription factor activity|sequence-specific DNA binding|DNA-binding transcription factor activity, RNA polymerase II-specific|cell differentiation|regulation of transcription by RNA polymerase II|nuclear chromatin|DNA-binding transcription activator activity, RNA polymerase II-specific|positive regulation of …	--	--
FCER2	0	1.76068	0.368	0.001	0	B cells	368	ENSG00000104921	protein_coding	Fc fragment of IgE receptor II [Source:HGNC Symbol;Acc:HGNC:3612]	--	GO:0016020,GO:0016021,GO:0046872,GO:0030246,GO:0005886,GO:0005515,GO:0005576,GO:0070062,GO:0005887,GO:0051770,GO:0019221,GO:0051000,GO:0005178,GO:0007219,GO:0051712,GO:0019863,GO:0002925,GO:0009897	membrane|integral component of membrane|metal ion binding|carbohydrate binding|plasma membrane|protein binding|extracellular region|extracellular exosome|integral component of plasma membrane|positive regulation of nitric-oxide synthase biosynthetic process|cytokine-mediated signaling pathway|positive regulation of nitric-oxide synthase activity|integrin binding|Notch signaling pathway|positive r…	path:hsa04640,path:hsa05169	Hematopoietic cell lineage|Epstein-Barr virus infection
FCRLA	0	1.16613	0.347	0	0	B cells	Inf	ENSG00000132185	protein_coding	Fc receptor like A [Source:HGNC Symbol;Acc:HGNC:18504]	--	GO:0005737,GO:0030154	cytoplasm|cell differentiation	--	--
PAX5	0	1.20004	0.333	0.001	0	B cells	333	ENSG00000196092	protein_coding	paired box 5 [Source:HGNC Symbol;Acc:HGNC:8619]	PAX	GO:0005634,GO:0043231,GO:0005829,GO:0005654,GO:0006355,GO:0003677,GO:0001650,GO:0005515,GO:0007275,GO:0030154,GO:0007283,GO:0007399,GO:0000981,GO:0000790,GO:0006366,GO:0009887,GO:0006959,GO:0050855,GO:0000978,GO:0001228,GO:0003700,GO:0000122,GO:0007568,GO:0021670,GO:0021987,GO:0030534,GO:0035914,GO:0045944,GO:0048701,GO:0051573	nucleus|intracellular membrane-bounded organelle|cytosol|nucleoplasm|regulation of transcription, DNA-templated|DNA binding|fibrillar center|protein binding|multicellular organism development|cell differentiation|spermatogenesis|nervous system development|DNA-binding transcription factor activity, RNA polymerase II-specific|nuclear chromatin|transcription by RNA polymerase II|animal organ morphog…	path:hsa05202	Transcriptional misregulation in cancer
NIBAN3	0	1.21825	0.333	0.002	0	B cells	166.5	ENSG00000167483	protein_coding	niban apoptosis regulator 3 [Source:HGNC Symbol;Acc:HGNC:24130]	--	--	--	--	--
JCHAIN	0	1.65835	0.326	0.002	0	B cells	163	ENSG00000132465	protein_coding	joining chain of multimeric IgA and IgM [Source:HGNC Symbol;Acc:HGNC:5713]	--	GO:0005615,GO:0042803,GO:0005576,GO:0006955,GO:0045087,GO:0002250,GO:0006898,GO:0050900,GO:0034987,GO:0031210,GO:0070062,GO:0001895,GO:0072562,GO:0019731,GO:0003823,GO:0032461,GO:0003697,GO:0042834,GO:0019862,GO:0003094,GO:0060267,GO:0071748,GO:0071750,GO:0071751,GO:0071752,GO:0071756,GO:0030674	extracellular space|protein homodimerization activity|extracellular region|immune response|innate immune response|adaptive immune response|receptor-mediated endocytosis|leukocyte migration|immunoglobulin receptor binding|phosphatidylcholine binding|extracellular exosome|retina homeostasis|blood microparticle|antibacterial humoral response|antigen binding|positive regulation of protein oligomeriza…	--	--
IGLC3	0	3.1509	0.312	0.003	0	B cells	104	ENSG00000211679	IG_C_gene	immunoglobulin lambda constant 3 (Kern-Oz+ marker) [Source:HGNC Symbol;Acc:HGNC:5857]	--	GO:0016020,GO:0005615,GO:0005886,GO:0005576,GO:0002376,GO:0002250,GO:0019814,GO:0009897,GO:0006898,GO:0006956,GO:0006958,GO:0030449,GO:0038095,GO:0038096,GO:0050776,GO:0050900,GO:0003823,GO:0034987,GO:0006910,GO:0006911,GO:0042742,GO:0045087,GO:0050853,GO:0050871,GO:0042571,GO:0070062,GO:0072562	membrane|extracellular space|plasma membrane|extracellular region|immune system process|adaptive immune response|immunoglobulin complex|external side of plasma membrane|receptor-mediated endocytosis|complement activation|complement activation, classical pathway|regulation of complement activation|Fc-epsilon receptor signaling pathway|Fc-gamma receptor signaling pathway involved in phagocytosis|re…	--	--
BLK	0	1.03907	0.292	0.001	0	B cells	292	ENSG00000136573	protein_coding	BLK proto-oncogene, Src family tyrosine kinase [Source:HGNC Symbol;Acc:HGNC:1057]	--	GO:0000166,GO:0004672,GO:0005524,GO:0016301,GO:0016740,GO:0006468,GO:0016310,GO:0004713,GO:0018108,GO:0004715,GO:0005515,GO:0016020,GO:0005886,GO:0030154,GO:0007169,GO:0005829,GO:0031234,GO:0050853,GO:0005102,GO:0035556,GO:0032024,GO:0042127,GO:0038083,GO:0050855	nucleotide binding|protein kinase activity|ATP binding|kinase activity|transferase activity|protein phosphorylation|phosphorylation|protein tyrosine kinase activity|peptidyl-tyrosine phosphorylation|non-membrane spanning protein tyrosine kinase activity|protein binding|membrane|plasma membrane|cell differentiation|transmembrane receptor protein tyrosine kinase signaling pathway|cytosol|extrinsic …	--	--
P2RX5	0	1.14213	0.292	0.004	0	B cells	73	ENSG00000083454	protein_coding	purinergic receptor P2X 5 [Source:HGNC Symbol;Acc:HGNC:8536]	--	GO:0016020,GO:0016021,GO:0005887,GO:0000166,GO:0005524,GO:0005829,GO:0005216,GO:0006811,GO:0098655,GO:0001614,GO:0004931,GO:0033198,GO:0035590,GO:0060079,GO:0098794,GO:0005886,GO:0007399,GO:0007165,GO:0004888,GO:0007596,GO:0005639,GO:0010524,GO:0050850	membrane|integral component of membrane|integral component of plasma membrane|nucleotide binding|ATP binding|cytosol|ion channel activity|ion transport|cation transmembrane transport|purinergic nucleotide receptor activity|extracellularly ATP-gated cation channel activity|response to ATP|purinergic nucleotide receptor signaling pathway|excitatory postsynaptic potential|postsynapse|plasma membrane…	path:hsa04020,path:hsa04080	Calcium signaling pathway|Neuroactive ligand-receptor interaction
POU2AF1	0	0.93281	0.278	0	0	B cells	Inf	ENSG00000110777	protein_coding	POU class 2 homeobox associating factor 1 [Source:HGNC Symbol;Acc:HGNC:9211]	--	GO:0005634,GO:0005515,GO:0003713,GO:0006366,GO:0003712,GO:0045944,GO:0000979,GO:0006959,GO:0000978,GO:0090575,GO:0003677	nucleus|protein binding|transcription coactivator activity|transcription by RNA polymerase II|transcription coregulator activity|positive regulation of transcription by RNA polymerase II|RNA polymerase II core promoter sequence-specific DNA binding|humoral immune response|RNA polymerase II proximal promoter sequence-specific DNA binding|RNA polymerase II transcription factor complex|DNA binding	--	--
CXCR5	0	0.857757	0.271	0.003	0	B cells	90.333	ENSG00000160683	protein_coding	C-X-C motif chemokine receptor 5 [Source:HGNC Symbol;Acc:HGNC:1060]	--	GO:0016020,GO:0016021,GO:0004930,GO:0007186,GO:0005886,GO:0005515,GO:0007165,GO:0006955,GO:0006935,GO:0070098,GO:0009897,GO:0042113,GO:0060326,GO:0016494,GO:0030595,GO:0048535,GO:0005887,GO:0016493,GO:0019956,GO:0019957,GO:0007204,GO:0019722,GO:0032467	membrane|integral component of membrane|G protein-coupled receptor activity|G protein-coupled receptor signaling pathway|plasma membrane|protein binding|signal transduction|immune response|chemotaxis|chemokine-mediated signaling pathway|external side of plasma membrane|B cell activation|cell chemotaxis|C-X-C chemokine receptor activity|leukocyte chemotaxis|lymph node development|integral componen…	path:hsa04060,path:hsa04062	Cytokine-cytokine receptor interaction|Chemokine signaling pathway
FCRL1	0	0.965264	0.257	0	0	B cells	Inf	ENSG00000163534	protein_coding	Fc receptor like 1 [Source:HGNC Symbol;Acc:HGNC:18509]	--	GO:0016020,GO:0016021,GO:0005886,GO:0009986,GO:0042113,GO:0015026	membrane|integral component of membrane|plasma membrane|cell surface|B cell activation|coreceptor activity	--	--
LY9	1.78612e-262	1.16995	0.333	0.011	6.53739e-258	B cells	30.273	ENSG00000122224	protein_coding	lymphocyte antigen 9 [Source:HGNC Symbol;Acc:HGNC:6730]	--	GO:0016020,GO:0016021,GO:0007155,GO:0005886,GO:0002376,GO:0045087,GO:0002250,GO:0003674,GO:0072540,GO:0032740,GO:0009986	membrane|integral component of membrane|cell adhesion|plasma membrane|immune system process|innate immune response|adaptive immune response|molecular_function|T-helper 17 cell lineage commitment|positive regulation of interleukin-17 production|cell surface	--	--
HLA-DQA1	5.85121e-242	2.50678	0.847	0.085	2.1416e-237	B cells	9.965	ENSG00000196735	protein_coding	major histocompatibility complex, class II, DQ alpha 1 [Source:HGNC Symbol;Acc:HGNC:4942]	--	GO:0016020,GO:0016021,GO:0005783,GO:0005789,GO:0005794,GO:0005765,GO:0005886,GO:0005515,GO:0006955,GO:0002376,GO:0005764,GO:0002250,GO:0005768,GO:0005887,GO:0042605,GO:0050852,GO:0002504,GO:0019882,GO:0042613,GO:0010008,GO:0019886,GO:0032588,GO:0000139,GO:0030666,GO:0060333,GO:0012507,GO:0071556,GO:0030669,GO:0032395,GO:0030658,GO:0046872	membrane|integral component of membrane|endoplasmic reticulum|endoplasmic reticulum membrane|Golgi apparatus|lysosomal membrane|plasma membrane|protein binding|immune response|immune system process|lysosome|adaptive immune response|endosome|integral component of plasma membrane|peptide antigen binding|T cell receptor signaling pathway|antigen processing and presentation of peptide or polysacchari…	path:hsa04145,path:hsa04514,path:hsa04612,path:hsa04640,path:hsa04658,path:hsa04659,path:hsa04672,path:hsa04940,path:hsa05140,path:hsa05145,path:hsa05150,path:hsa05152,path:hsa05164,path:hsa05166,path:hsa05168,path:hsa05169,path:hsa05310,path:hsa05320,path:hsa05321,path:hsa05322,path:hsa05323,path:hsa05330,path:hsa05332,path:hsa05416	Phagosome|Cell adhesion molecules (CAMs)|Antigen processing and presentation|Hematopoietic cell lineage|Th1 and Th2 cell differentiation|Th17 cell differentiation|Intestinal immune network for IgA production|Type I diabetes mellitus|Leishmaniasis|Toxoplasmosis|Staphylococcus aureus infection|Tuberculosis|Influenza A|Human T-cell leukemia virus 1 infection|Herpes simplex infection|Epstein-Barr vir…
SELL	5.40356e-227	1.85705	0.569	0.039	1.97776e-222	B cells	14.59	ENSG00000188404	protein_coding	selectin L [Source:HGNC Symbol;Acc:HGNC:10720]	--	GO:0016020,GO:0016021,GO:0046872,GO:0030246,GO:0007155,GO:0005886,GO:0005509,GO:0050776,GO:0050900,GO:0005887,GO:0005515,GO:0043312,GO:0030667,GO:0008201,GO:0002020,GO:0050901,GO:0043208,GO:0070492,GO:0016339	membrane|integral component of membrane|metal ion binding|carbohydrate binding|cell adhesion|plasma membrane|calcium ion binding|regulation of immune response|leukocyte migration|integral component of plasma membrane|protein binding|neutrophil degranulation|secretory granule membrane|heparin binding|protease binding|leukocyte tethering or rolling|glycosphingolipid binding|oligosaccharide binding|…	path:hsa04514	Cell adhesion molecules (CAMs)
HLA-DQB1	4.09663e-211	2.52287	0.917	0.115	1.49941e-206	B cells	7.974	ENSG00000179344	protein_coding	major histocompatibility complex, class II, DQ beta 1 [Source:HGNC Symbol;Acc:HGNC:4944]	--	GO:0016020,GO:0016021,GO:0006955,GO:0002376,GO:0002250,GO:0002504,GO:0019882,GO:0042613	membrane|integral component of membrane|immune response|immune system process|adaptive immune response|antigen processing and presentation of peptide or polysaccharide antigen via MHC class II|antigen processing and presentation|MHC class II protein complex	path:hsa04145,path:hsa04514,path:hsa04612,path:hsa04640,path:hsa04658,path:hsa04659,path:hsa04672,path:hsa04940,path:hsa05140,path:hsa05145,path:hsa05150,path:hsa05152,path:hsa05164,path:hsa05166,path:hsa05168,path:hsa05169,path:hsa05310,path:hsa05320,path:hsa05321,path:hsa05322,path:hsa05323,path:hsa05330,path:hsa05332,path:hsa05416	Phagosome|Cell adhesion molecules (CAMs)|Antigen processing and presentation|Hematopoietic cell lineage|Th1 and Th2 cell differentiation|Th17 cell differentiation|Intestinal immune network for IgA production|Type I diabetes mellitus|Leishmaniasis|Toxoplasmosis|Staphylococcus aureus infection|Tuberculosis|Influenza A|Human T-cell leukemia virus 1 infection|Herpes simplex infection|Epstein-Barr vir…
CXCR4	1.36039e-205	3.739	0.944	0.142	4.97917e-201	B cells	6.648	ENSG00000121966	protein_coding	C-X-C motif chemokine receptor 4 [Source:HGNC Symbol;Acc:HGNC:2561]	--	GO:0005886,GO:0016020,GO:0016021,GO:0004930,GO:0007186,GO:0003779,GO:0005515,GO:0007165,GO:0004950,GO:0006935,GO:0030054,GO:0031410,GO:0009986,GO:0005764,GO:0019955,GO:0006955,GO:0009897,GO:0042802,GO:0005768,GO:0005769,GO:0060326,GO:0031252,GO:0070062,GO:0001666,GO:0030155,GO:0016032,GO:0031625,GO:0005770,GO:0043130,GO:0005737,GO:0006954,GO:0032991,GO:0007411,GO:0016493,GO:0019956,GO:0019957,GO:…	plasma membrane|membrane|integral component of membrane|G protein-coupled receptor activity|G protein-coupled receptor signaling pathway|actin binding|protein binding|signal transduction|chemokine receptor activity|chemotaxis|cell junction|cytoplasmic vesicle|cell surface|lysosome|cytokine binding|immune response|external side of plasma membrane|identical protein binding|endosome|early endosome|c…	path:hsa04020,path:hsa04060,path:hsa04062,path:hsa04144,path:hsa04360,path:hsa04670,path:hsa04672,path:hsa04810,path:hsa05163,path:hsa05170,path:hsa05200	Calcium signaling pathway|Cytokine-cytokine receptor interaction|Chemokine signaling pathway|Endocytosis|Axon guidance|Leukocyte transendothelial migration|Intestinal immune network for IgA production|Regulation of actin cytoskeleton|Human cytomegalovirus infection|Human immunodeficiency virus 1 infection|Pathways in cancer
AFF3	2.47503e-192	1.81171	0.562	0.046	9.05885e-188	B cells	12.217	ENSG00000144218	protein_coding	AF4/FMR2 family member 3 [Source:HGNC Symbol;Acc:HGNC:6473]	AF-4	GO:0005634,GO:0005829,GO:0005654,GO:0003677,GO:0016604,GO:0006355,GO:0003700,GO:0003690,GO:0035116,GO:0034612,GO:0008023,GO:0032783	nucleus|cytosol|nucleoplasm|DNA binding|nuclear body|regulation of transcription, DNA-templated|DNA-binding transcription factor activity|double-stranded DNA binding|embryonic hindlimb morphogenesis|response to tumor necrosis factor|transcription elongation factor complex|ELL-EAF complex	--	--
IGKC	1.46953e-183	4.90669	0.59	0.055	5.37864e-179	B cells	10.727	ENSG00000211592	IG_C_gene	immunoglobulin kappa constant [Source:HGNC Symbol;Acc:HGNC:5716]	--	--	--	--	--
LINC00926	1.23428e-182	1.84542	0.514	0.041	4.51758e-178	B cells	12.537	ENSG00000247982	lncRNA	long intergenic non-protein coding RNA 926 [Source:HGNC Symbol;Acc:HGNC:27514]	--	--	--	--	--
BIRC3	3.19745e-173	2.30267	0.701	0.083	1.1703e-168	B cells	8.446	ENSG00000023445	protein_coding	baculoviral IAP repeat containing 3 [Source:HGNC Symbol;Acc:HGNC:591]	--	GO:0005634,GO:0005737,GO:0046872,GO:0016740,GO:0005829,GO:0005654,GO:0042981,GO:0016567,GO:0005515,GO:0004842,GO:0006915,GO:0061630,GO:0016579,GO:0033209,GO:0031398,GO:0043123,GO:0002756,GO:0007249,GO:0035666,GO:0007166,GO:0043066,GO:0010803,GO:0043027,GO:0043154,GO:0060544,GO:0050727,GO:0045088,GO:2000116,GO:0070424,GO:1990001,GO:0007283,GO:0034121,GO:0038061,GO:0039535,GO:0051291,GO:0060546,GO:…	nucleus|cytoplasm|metal ion binding|transferase activity|cytosol|nucleoplasm|regulation of apoptotic process|protein ubiquitination|protein binding|ubiquitin-protein transferase activity|apoptotic process|ubiquitin protein ligase activity|protein deubiquitination|tumor necrosis factor-mediated signaling pathway|positive regulation of protein ubiquitination|positive regulation of I-kappaB kinase/N…	path:hsa01524,path:hsa04064,path:hsa04120,path:hsa04210,path:hsa04215,path:hsa04217,path:hsa04510,path:hsa04621,path:hsa04668,path:hsa05145,path:hsa05200,path:hsa05202,path:hsa05222	Platinum drug resistance|NF-kappa B signaling pathway|Ubiquitin mediated proteolysis|Apoptosis|Apoptosis - multiple species|Necroptosis|Focal adhesion|NOD-like receptor signaling pathway|TNF signaling pathway|Toxoplasmosis|Pathways in cancer|Transcriptional misregulation in cancer|Small cell lung cancer
HLA-DRB1	2.57476e-164	2.83461	0.993	0.184	9.4239e-160	B cells	5.397	ENSG00000196126	protein_coding	major histocompatibility complex, class II, DR beta 1 [Source:HGNC Symbol;Acc:HGNC:4948]	--	GO:0016020,GO:0016021,GO:0005783,GO:0005789,GO:0005794,GO:0005765,GO:0005886,GO:0006955,GO:0009986,GO:0046718,GO:0002376,GO:0005764,GO:0002250,GO:0005768,GO:0031902,GO:0042605,GO:0050852,GO:0002504,GO:0019882,GO:0042613,GO:0070062,GO:0030247,GO:0010008,GO:0016032,GO:0019886,GO:0032689,GO:0032588,GO:0042088,GO:0000139,GO:0030666,GO:0060333,GO:0035774,GO:0009897,GO:0012507,GO:0001618,GO:0071556,GO:…	membrane|integral component of membrane|endoplasmic reticulum|endoplasmic reticulum membrane|Golgi apparatus|lysosomal membrane|plasma membrane|immune response|cell surface|viral entry into host cell|immune system process|lysosome|adaptive immune response|endosome|late endosome membrane|peptide antigen binding|T cell receptor signaling pathway|antigen processing and presentation of peptide or pol…	path:hsa04145,path:hsa04514,path:hsa04612,path:hsa04640,path:hsa04658,path:hsa04659,path:hsa04672,path:hsa04940,path:hsa05140,path:hsa05145,path:hsa05150,path:hsa05152,path:hsa05164,path:hsa05166,path:hsa05168,path:hsa05169,path:hsa05310,path:hsa05320,path:hsa05321,path:hsa05322,path:hsa05323,path:hsa05330,path:hsa05332,path:hsa05416	Phagosome|Cell adhesion molecules (CAMs)|Antigen processing and presentation|Hematopoietic cell lineage|Th1 and Th2 cell differentiation|Th17 cell differentiation|Intestinal immune network for IgA production|Type I diabetes mellitus|Leishmaniasis|Toxoplasmosis|Staphylococcus aureus infection|Tuberculosis|Influenza A|Human T-cell leukemia virus 1 infection|Herpes simplex infection|Epstein-Barr vir…
HLA-DRA	2.82772e-158	2.98583	1	0.206	1.03498e-153	B cells	4.854	ENSG00000204287	protein_coding	major histocompatibility complex, class II, DR alpha [Source:HGNC Symbol;Acc:HGNC:4947]	--	GO:0016020,GO:0016021,GO:0005783,GO:0005789,GO:0005794,GO:0005765,GO:0005886,GO:0006955,GO:0009986,GO:0002376,GO:0005764,GO:0002250,GO:0005768,GO:0031902,GO:0005887,GO:0042605,GO:0050852,GO:0002504,GO:0019882,GO:0042613,GO:0070062,GO:0030247,GO:0010008,GO:0016032,GO:0019886,GO:0032588,GO:0000139,GO:0030666,GO:0060333,GO:0050890,GO:0012507,GO:0005515,GO:0071556,GO:0030669,GO:0023026,GO:0032395,GO:…	membrane|integral component of membrane|endoplasmic reticulum|endoplasmic reticulum membrane|Golgi apparatus|lysosomal membrane|plasma membrane|immune response|cell surface|immune system process|lysosome|adaptive immune response|endosome|late endosome membrane|integral component of plasma membrane|peptide antigen binding|T cell receptor signaling pathway|antigen processing and presentation of pep…	path:hsa04145,path:hsa04514,path:hsa04612,path:hsa04640,path:hsa04658,path:hsa04659,path:hsa04672,path:hsa04940,path:hsa05140,path:hsa05145,path:hsa05150,path:hsa05152,path:hsa05164,path:hsa05166,path:hsa05168,path:hsa05169,path:hsa05310,path:hsa05320,path:hsa05321,path:hsa05322,path:hsa05323,path:hsa05330,path:hsa05332,path:hsa05416	Phagosome|Cell adhesion molecules (CAMs)|Antigen processing and presentation|Hematopoietic cell lineage|Th1 and Th2 cell differentiation|Th17 cell differentiation|Intestinal immune network for IgA production|Type I diabetes mellitus|Leishmaniasis|Toxoplasmosis|Staphylococcus aureus infection|Tuberculosis|Influenza A|Human T-cell leukemia virus 1 infection|Herpes simplex infection|Epstein-Barr vir…
P2RY10	2.49225e-157	1.56963	0.493	0.043	9.12188e-153	B cells	11.465	ENSG00000078589	protein_coding	P2Y receptor family member 10 [Source:HGNC Symbol;Acc:HGNC:19906]	--	GO:0016020,GO:0016021,GO:0004930,GO:0007186,GO:0005886,GO:0007165,GO:0045028,GO:0035589,GO:0005887,GO:0035025,GO:0051482	membrane|integral component of membrane|G protein-coupled receptor activity|G protein-coupled receptor signaling pathway|plasma membrane|signal transduction|G protein-coupled purinergic nucleotide receptor activity|G protein-coupled purinergic nucleotide receptor signaling pathway|integral component of plasma membrane|positive regulation of Rho protein signal transduction|positive regulation of c…	path:hsa04080	Neuroactive ligand-receptor interaction
HLA-DOB	4.2696e-154	1.31038	0.368	0.024	1.56272e-149	B cells	15.333	ENSG00000241106	protein_coding	major histocompatibility complex, class II, DO beta [Source:HGNC Symbol;Acc:HGNC:4937]	--	GO:0016020,GO:0016021,GO:0005765,GO:0006955,GO:0002376,GO:0005764,GO:0002250,GO:0005768,GO:0002504,GO:0019882,GO:0042613,GO:0010008,GO:0019886,GO:0023026,GO:0032395,GO:0002587	membrane|integral component of membrane|lysosomal membrane|immune response|immune system process|lysosome|adaptive immune response|endosome|antigen processing and presentation of peptide or polysaccharide antigen via MHC class II|antigen processing and presentation|MHC class II protein complex|endosome membrane|antigen processing and presentation of exogenous peptide antigen via MHC class II|MHC …	path:hsa04145,path:hsa04514,path:hsa04612,path:hsa04640,path:hsa04658,path:hsa04659,path:hsa04672,path:hsa04940,path:hsa05140,path:hsa05145,path:hsa05150,path:hsa05152,path:hsa05164,path:hsa05166,path:hsa05168,path:hsa05169,path:hsa05310,path:hsa05320,path:hsa05321,path:hsa05322,path:hsa05323,path:hsa05330,path:hsa05332,path:hsa05416	Phagosome|Cell adhesion molecules (CAMs)|Antigen processing and presentation|Hematopoietic cell lineage|Th1 and Th2 cell differentiation|Th17 cell differentiation|Intestinal immune network for IgA production|Type I diabetes mellitus|Leishmaniasis|Toxoplasmosis|Staphylococcus aureus infection|Tuberculosis|Influenza A|Human T-cell leukemia virus 1 infection|Herpes simplex infection|Epstein-Barr vir…
CD37	3.0028e-151	3.64889	0.972	0.244	1.09905e-146	B cells	3.984	ENSG00000104894	protein_coding	CD37 molecule [Source:HGNC Symbol;Acc:HGNC:1666]	--	GO:0016020,GO:0016021,GO:0005515,GO:0005887,GO:0070062,GO:0001772	membrane|integral component of membrane|protein binding|integral component of plasma membrane|extracellular exosome|immunological synapse	path:hsa04640	Hematopoietic cell lineage
CD52	1.06462e-141	2.71948	0.944	0.203	3.8966e-137	B cells	4.65	ENSG00000169442	protein_coding	CD52 molecule [Source:HGNC Symbol;Acc:HGNC:1804]	--	GO:0016020,GO:0016021,GO:0005886,GO:0005576,GO:0031225,GO:0097225,GO:0031226,GO:0007204,GO:0045730	membrane|integral component of membrane|plasma membrane|extracellular region|anchored component of membrane|sperm midpiece|intrinsic component of plasma membrane|positive regulation of cytosolic calcium ion concentration|respiratory burst	--	--
CD74	4.07362e-138	3.04399	1	0.245	1.49099e-133	B cells	4.082	ENSG00000019582	protein_coding	CD74 molecule [Source:HGNC Symbol;Acc:HGNC:1697]	--	GO:0030336,GO:0070374,GO:0005737,GO:0005886,GO:0010628,GO:0048146,GO:0005634,GO:0016020,GO:0016021,GO:0006886,GO:0043066,GO:0005783,GO:0005789,GO:0005794,GO:0005515,GO:0007165,GO:0006955,GO:0002376,GO:0005764,GO:0019955,GO:0002250,GO:0050900,GO:0005768,GO:0019882,GO:0070062,GO:0008283,GO:0042802,GO:0042289,GO:0070206,GO:0019886,GO:0009986,GO:0050731,GO:0032588,GO:0000139,GO:0030666,GO:0043202,GO:…	negative regulation of cell migration|positive regulation of ERK1 and ERK2 cascade|cytoplasm|plasma membrane|positive regulation of gene expression|positive regulation of fibroblast proliferation|nucleus|membrane|integral component of membrane|intracellular protein transport|negative regulation of apoptotic process|endoplasmic reticulum|endoplasmic reticulum membrane|Golgi apparatus|protein bindi…	path:hsa04612,path:hsa05152,path:hsa05168	Antigen processing and presentation|Tuberculosis|Herpes simplex infection
HLA-DPB1	4.39583e-135	2.3911	0.951	0.207	1.60892e-130	B cells	4.594	ENSG00000223865	protein_coding	major histocompatibility complex, class II, DP beta 1 [Source:HGNC Symbol;Acc:HGNC:4940]	--	GO:0016020,GO:0016021,GO:0005783,GO:0005789,GO:0005794,GO:0005765,GO:0005886,GO:0006955,GO:0009986,GO:0002376,GO:0005764,GO:0002250,GO:0005768,GO:0042605,GO:0050852,GO:0002504,GO:0019882,GO:0042613,GO:0010008,GO:0042102,GO:0050870,GO:0019886,GO:0032588,GO:0000139,GO:0030666,GO:0060333,GO:0012507,GO:0071556,GO:0030669,GO:0032729,GO:0030658	membrane|integral component of membrane|endoplasmic reticulum|endoplasmic reticulum membrane|Golgi apparatus|lysosomal membrane|plasma membrane|immune response|cell surface|immune system process|lysosome|adaptive immune response|endosome|peptide antigen binding|T cell receptor signaling pathway|antigen processing and presentation of peptide or polysaccharide antigen via MHC class II|antigen proce…	path:hsa04145,path:hsa04514,path:hsa04612,path:hsa04640,path:hsa04658,path:hsa04659,path:hsa04672,path:hsa04940,path:hsa05140,path:hsa05145,path:hsa05150,path:hsa05152,path:hsa05164,path:hsa05166,path:hsa05168,path:hsa05169,path:hsa05310,path:hsa05320,path:hsa05321,path:hsa05322,path:hsa05323,path:hsa05330,path:hsa05332,path:hsa05416	Phagosome|Cell adhesion molecules (CAMs)|Antigen processing and presentation|Hematopoietic cell lineage|Th1 and Th2 cell differentiation|Th17 cell differentiation|Intestinal immune network for IgA production|Type I diabetes mellitus|Leishmaniasis|Toxoplasmosis|Staphylococcus aureus infection|Tuberculosis|Influenza A|Human T-cell leukemia virus 1 infection|Herpes simplex infection|Epstein-Barr vir…
CD22	1.05592e-134	1.49338	0.417	0.035	3.86479e-130	B cells	11.914	ENSG00000012124	protein_coding	CD22 molecule [Source:HGNC Symbol;Acc:HGNC:1643]	--	GO:0042113,GO:0005737,GO:0005886,GO:0050859,GO:0016020,GO:0016021,GO:0030246,GO:0007155,GO:0005515,GO:0070062,GO:0005102,GO:0009986,GO:0019903,GO:0032809,GO:0005769,GO:0033691,GO:0001791,GO:0042609,GO:0030100,GO:0030888,GO:0050776,GO:0050849,GO:0051025,GO:0055037	B cell activation|cytoplasm|plasma membrane|negative regulation of B cell receptor signaling pathway|membrane|integral component of membrane|carbohydrate binding|cell adhesion|protein binding|extracellular exosome|signaling receptor binding|cell surface|protein phosphatase binding|neuronal cell body membrane|early endosome|sialic acid binding|IgM binding|CD4 receptor binding|regulation of endocyt…	path:hsa04514,path:hsa04640,path:hsa04662	Cell adhesion molecules (CAMs)|Hematopoietic cell lineage|B cell receptor signaling pathway
CD48	6.39304e-133	2.2253	0.792	0.138	2.33992e-128	B cells	5.739	ENSG00000117091	protein_coding	CD48 molecule [Source:HGNC Symbol;Acc:HGNC:1683]	--	GO:0016020,GO:0005886,GO:0005515,GO:0045121,GO:0050900,GO:0038023,GO:0031225,GO:0003823,GO:0002819,GO:0070062,GO:0031226,GO:0006952	membrane|plasma membrane|protein binding|membrane raft|leukocyte migration|signaling receptor activity|anchored component of membrane|antigen binding|regulation of adaptive immune response|extracellular exosome|intrinsic component of plasma membrane|defense response	path:hsa04650	Natural killer cell mediated cytotoxicity
HLA-DPA1	9.34049e-132	1.91396	0.972	0.203	3.41871e-127	B cells	4.788	ENSG00000231389	protein_coding	major histocompatibility complex, class II, DP alpha 1 [Source:HGNC Symbol;Acc:HGNC:4938]	--	GO:0016020,GO:0016021,GO:0043231,GO:0005783,GO:0005789,GO:0005794,GO:0005765,GO:0005886,GO:0006955,GO:0009986,GO:0002376,GO:0005764,GO:0002250,GO:0005768,GO:0005887,GO:0042605,GO:0050852,GO:0002504,GO:0019882,GO:0042613,GO:0010008,GO:0042102,GO:0050870,GO:0071346,GO:0019886,GO:0032588,GO:0000139,GO:0030666,GO:0060333,GO:0012507,GO:0071556,GO:0030669,GO:0032729,GO:0032395,GO:0030658	membrane|integral component of membrane|intracellular membrane-bounded organelle|endoplasmic reticulum|endoplasmic reticulum membrane|Golgi apparatus|lysosomal membrane|plasma membrane|immune response|cell surface|immune system process|lysosome|adaptive immune response|endosome|integral component of plasma membrane|peptide antigen binding|T cell receptor signaling pathway|antigen processing and p…	path:hsa04145,path:hsa04514,path:hsa04612,path:hsa04640,path:hsa04658,path:hsa04659,path:hsa04672,path:hsa04940,path:hsa05140,path:hsa05145,path:hsa05150,path:hsa05152,path:hsa05164,path:hsa05166,path:hsa05168,path:hsa05169,path:hsa05310,path:hsa05320,path:hsa05321,path:hsa05322,path:hsa05323,path:hsa05330,path:hsa05332,path:hsa05416	Phagosome|Cell adhesion molecules (CAMs)|Antigen processing and presentation|Hematopoietic cell lineage|Th1 and Th2 cell differentiation|Th17 cell differentiation|Intestinal immune network for IgA production|Type I diabetes mellitus|Leishmaniasis|Toxoplasmosis|Staphylococcus aureus infection|Tuberculosis|Influenza A|Human T-cell leukemia virus 1 infection|Herpes simplex infection|Epstein-Barr vir…
RIPOR2	5.23925e-122	2.02273	0.66	0.102	1.91762e-117	B cells	6.471	ENSG00000111913	protein_coding	RHO family interacting cell polarization regulator 2 [Source:HGNC Symbol;Acc:HGNC:13872]	--	GO:0005737,GO:0016020,GO:0007155,GO:0042802,GO:0007162,GO:0007605,GO:0035024,GO:0045184,GO:0048741,GO:0051260,GO:0051491,GO:0060088,GO:0071260,GO:0090023,GO:1905872,GO:1990869,GO:2000114,GO:2000391,GO:2001107,GO:0016324,GO:0032420,GO:0060171,GO:0005886,GO:0005856,GO:0042995,GO:0005515,GO:0007275,GO:0030154,GO:0006935,GO:0007517,GO:0030175,GO:0009968,GO:1901741,GO:0071889,GO:2000405,GO:0045663,GO:…	cytoplasm|membrane|cell adhesion|identical protein binding|negative regulation of cell adhesion|sensory perception of sound|negative regulation of Rho protein signal transduction|establishment of protein localization|skeletal muscle fiber development|protein homooligomerization|positive regulation of filopodium assembly|auditory receptor cell stereocilium organization|cellular response to mechani…	--	--
GNG7	7.16541e-118	1.27546	0.361	0.03	2.62261e-113	B cells	12.033	ENSG00000176533	protein_coding	G protein subunit gamma 7 [Source:HGNC Symbol;Acc:HGNC:4410]	--	GO:0016020,GO:0007186,GO:0003924,GO:0005886,GO:0007165,GO:0005834,GO:0031681,GO:0031680,GO:0070062,GO:0008277	membrane|G protein-coupled receptor signaling pathway|GTPase activity|plasma membrane|signal transduction|heterotrimeric G-protein complex|G-protein beta-subunit binding|G-protein beta/gamma-subunit complex|extracellular exosome|regulation of G protein-coupled receptor signaling pathway	path:hsa04014,path:hsa04062,path:hsa04151,path:hsa04371,path:hsa04713,path:hsa04723,path:hsa04724,path:hsa04725,path:hsa04726,path:hsa04727,path:hsa04728,path:hsa04740,path:hsa04926,path:hsa05032,path:hsa05034,path:hsa05163,path:hsa05167,path:hsa05170,path:hsa05200	Ras signaling pathway|Chemokine signaling pathway|PI3K-Akt signaling pathway|Apelin signaling pathway|Circadian entrainment|Retrograde endocannabinoid signaling|Glutamatergic synapse|Cholinergic synapse|Serotonergic synapse|GABAergic synapse|Dopaminergic synapse|Olfactory transduction|Relaxin signaling pathway|Morphine addiction|Alcoholism|Human cytomegalovirus infection|Kaposi sarcoma-associated…
CD40	4.05138e-107	1.38924	0.417	0.044	1.48285e-102	B cells	9.477	ENSG00000101017	protein_coding	CD40 molecule [Source:HGNC Symbol;Acc:HGNC:11919]	--	GO:0043536,GO:2000353,GO:0045766,GO:0042531,GO:0045944,GO:0001934,GO:0016020,GO:0016021,GO:0005886,GO:0005515,GO:0005576,GO:0009986,GO:0002376,GO:0009897,GO:0050776,GO:0038023,GO:0042113,GO:0002768,GO:0006874,GO:0030890,GO:0032735,GO:0042832,GO:0043491,GO:0048304,GO:0051023,GO:0051607,GO:0035631,GO:0043231,GO:0070062,GO:0033209,GO:0031625,GO:0043123,GO:0071260,GO:0005887,GO:0006954,GO:0043547,GO:…	positive regulation of blood vessel endothelial cell migration|positive regulation of endothelial cell apoptotic process|positive regulation of angiogenesis|positive regulation of tyrosine phosphorylation of STAT protein|positive regulation of transcription by RNA polymerase II|positive regulation of protein phosphorylation|membrane|integral component of membrane|plasma membrane|protein binding|e…	path:hsa04060,path:hsa04064,path:hsa04514,path:hsa04620,path:hsa04672,path:hsa05144,path:hsa05145,path:hsa05166,path:hsa05169,path:hsa05202,path:hsa05310,path:hsa05320,path:hsa05322,path:hsa05330,path:hsa05340,path:hsa05416	Cytokine-cytokine receptor interaction|NF-kappa B signaling pathway|Cell adhesion molecules (CAMs)|Toll-like receptor signaling pathway|Intestinal immune network for IgA production|Malaria|Toxoplasmosis|Human T-cell leukemia virus 1 infection|Epstein-Barr virus infection|Transcriptional misregulation in cancer|Asthma|Autoimmune thyroid disease|Systemic lupus erythematosus|Allograft rejection|Prim…
CCR7	6.57319e-107	1.471	0.507	0.064	2.40585e-102	B cells	7.922	ENSG00000126353	protein_coding	C-C motif chemokine receptor 7 [Source:HGNC Symbol;Acc:HGNC:1608]	--	GO:0051897,GO:0070374,GO:0071345,GO:0016020,GO:0016021,GO:0004930,GO:0007186,GO:0005739,GO:0005886,GO:0007165,GO:0006955,GO:0004950,GO:0016493,GO:0006935,GO:0006954,GO:0070098,GO:0009986,GO:0009897,GO:0060326,GO:0002606,GO:0002885,GO:0002922,GO:0032496,GO:0032649,GO:0032735,GO:0045060,GO:0048872,GO:0050706,GO:0050862,GO:0072610,GO:0090023,GO:0097029,GO:2000510,GO:2000522,GO:2000525,GO:2000526,GO:…	positive regulation of protein kinase B signaling|positive regulation of ERK1 and ERK2 cascade|cellular response to cytokine stimulus|membrane|integral component of membrane|G protein-coupled receptor activity|G protein-coupled receptor signaling pathway|mitochondrion|plasma membrane|signal transduction|immune response|chemokine receptor activity|C-C chemokine receptor activity|chemotaxis|inflamm…	path:hsa04060,path:hsa04062	Cytokine-cytokine receptor interaction|Chemokine signaling pathway
PRKCB	6.69174e-107	1.345	0.444	0.05	2.44925e-102	B cells	8.88	ENSG00000166501	protein_coding	protein kinase C beta [Source:HGNC Symbol;Acc:HGNC:9395]	--	GO:0042953,GO:0005634,GO:0005737,GO:0016020,GO:0008270,GO:0046872,GO:0000166,GO:0004672,GO:0004674,GO:0005524,GO:0016301,GO:0016740,GO:0006468,GO:0016310,GO:0005829,GO:0005654,GO:0035556,GO:1903508,GO:0006325,GO:0005886,GO:0005515,GO:0006915,GO:0004697,GO:0030374,GO:0002376,GO:0002250,GO:0070062,GO:0003682,GO:0006357,GO:0043123,GO:0042113,GO:0018105,GO:0007165,GO:0051092,GO:0042393,GO:0030168,GO:…	lipoprotein transport|nucleus|cytoplasm|membrane|zinc ion binding|metal ion binding|nucleotide binding|protein kinase activity|protein serine/threonine kinase activity|ATP binding|kinase activity|transferase activity|protein phosphorylation|phosphorylation|cytosol|nucleoplasm|intracellular signal transduction|positive regulation of nucleic acid-templated transcription|chromatin organization|plasm…	path:hsa01521,path:hsa04010,path:hsa04012,path:hsa04014,path:hsa04015,path:hsa04020,path:hsa04062,path:hsa04064,path:hsa04066,path:hsa04070,path:hsa04071,path:hsa04150,path:hsa04270,path:hsa04310,path:hsa04370,path:hsa04510,path:hsa04540,path:hsa04650,path:hsa04662,path:hsa04666,path:hsa04670,path:hsa04713,path:hsa04720,path:hsa04723,path:hsa04724,path:hsa04725,path:hsa04726,path:hsa04727,path:hs…	EGFR tyrosine kinase inhibitor resistance|MAPK signaling pathway|ErbB signaling pathway|Ras signaling pathway|Rap1 signaling pathway|Calcium signaling pathway|Chemokine signaling pathway|NF-kappa B signaling pathway|HIF-1 signaling pathway|Phosphatidylinositol signaling system|Sphingolipid signaling pathway|mTOR signaling pathway|Vascular smooth muscle contraction|Wnt signaling pathway|VEGF signa…
HLA-DMA	5.16923e-106	1.71409	0.778	0.146	1.89199e-101	B cells	5.329	ENSG00000204257	protein_coding	major histocompatibility complex, class II, DM alpha [Source:HGNC Symbol;Acc:HGNC:4934]	--	GO:0016020,GO:0016021,GO:0043231,GO:0006955,GO:0002376,GO:0002250,GO:0002504,GO:0019882,GO:0042613,GO:0005765,GO:0005515,GO:0009986,GO:0005764,GO:0005768,GO:0031902,GO:0019886,GO:0023026,GO:0002503	membrane|integral component of membrane|intracellular membrane-bounded organelle|immune response|immune system process|adaptive immune response|antigen processing and presentation of peptide or polysaccharide antigen via MHC class II|antigen processing and presentation|MHC class II protein complex|lysosomal membrane|protein binding|cell surface|lysosome|endosome|late endosome membrane|antigen pro…	path:hsa04145,path:hsa04514,path:hsa04612,path:hsa04640,path:hsa04658,path:hsa04659,path:hsa04672,path:hsa04940,path:hsa05140,path:hsa05145,path:hsa05150,path:hsa05152,path:hsa05164,path:hsa05166,path:hsa05168,path:hsa05169,path:hsa05310,path:hsa05320,path:hsa05321,path:hsa05322,path:hsa05323,path:hsa05330,path:hsa05332,path:hsa05416	Phagosome|Cell adhesion molecules (CAMs)|Antigen processing and presentation|Hematopoietic cell lineage|Th1 and Th2 cell differentiation|Th17 cell differentiation|Intestinal immune network for IgA production|Type I diabetes mellitus|Leishmaniasis|Toxoplasmosis|Staphylococcus aureus infection|Tuberculosis|Influenza A|Human T-cell leukemia virus 1 infection|Herpes simplex infection|Epstein-Barr vir…
POU2F2	3.62424e-95	1.61552	0.486	0.067	1.32651e-90	B cells	7.254	ENSG00000028277	protein_coding	POU class 2 homeobox 2 [Source:HGNC Symbol;Acc:HGNC:9213]	Pou	GO:0005634,GO:0005737,GO:0043231,GO:0005654,GO:0006355,GO:0003677,GO:0003700,GO:0043565,GO:0000981,GO:0000790,GO:0006366,GO:0042795,GO:0006959,GO:0000978,GO:0001228,GO:0019904,GO:0002335,GO:0002380,GO:0045893,GO:0045944,GO:0048305,GO:0048469	nucleus|cytoplasm|intracellular membrane-bounded organelle|nucleoplasm|regulation of transcription, DNA-templated|DNA binding|DNA-binding transcription factor activity|sequence-specific DNA binding|DNA-binding transcription factor activity, RNA polymerase II-specific|nuclear chromatin|transcription by RNA polymerase II|snRNA transcription by RNA polymerase II|humoral immune response|RNA polymeras…	--	--
HLA-DMB	8.15326e-95	1.78545	0.688	0.132	2.98418e-90	B cells	5.212	ENSG00000242574	protein_coding	major histocompatibility complex, class II, DM beta [Source:HGNC Symbol;Acc:HGNC:4935]	--	GO:0016020,GO:0016021,GO:0005765,GO:0005515,GO:0006955,GO:0002376,GO:0005764,GO:0002250,GO:0005768,GO:0031902,GO:0002504,GO:0019882,GO:0042613,GO:0042102,GO:0019886,GO:2001190,GO:0023026,GO:0002503,GO:0002399	membrane|integral component of membrane|lysosomal membrane|protein binding|immune response|immune system process|lysosome|adaptive immune response|endosome|late endosome membrane|antigen processing and presentation of peptide or polysaccharide antigen via MHC class II|antigen processing and presentation|MHC class II protein complex|positive regulation of T cell proliferation|antigen processing an…	path:hsa04145,path:hsa04514,path:hsa04612,path:hsa04640,path:hsa04658,path:hsa04659,path:hsa04672,path:hsa04940,path:hsa05140,path:hsa05145,path:hsa05150,path:hsa05152,path:hsa05164,path:hsa05166,path:hsa05168,path:hsa05169,path:hsa05310,path:hsa05320,path:hsa05321,path:hsa05322,path:hsa05323,path:hsa05330,path:hsa05332,path:hsa05416	Phagosome|Cell adhesion molecules (CAMs)|Antigen processing and presentation|Hematopoietic cell lineage|Th1 and Th2 cell differentiation|Th17 cell differentiation|Intestinal immune network for IgA production|Type I diabetes mellitus|Leishmaniasis|Toxoplasmosis|Staphylococcus aureus infection|Tuberculosis|Influenza A|Human T-cell leukemia virus 1 infection|Herpes simplex infection|Epstein-Barr vir…
GAPT	1.04411e-92	1.21843	0.312	0.028	3.82154e-88	B cells	11.143	ENSG00000175857	protein_coding	GRB2 binding adaptor protein, transmembrane [Source:HGNC Symbol;Acc:HGNC:26588]	--	GO:0016020,GO:0016021,GO:0001782,GO:0002322,GO:0002381,GO:0005886,GO:0042113	membrane|integral component of membrane|B cell homeostasis|B cell proliferation involved in immune response|immunoglobulin production involved in immunoglobulin mediated immune response|plasma membrane|B cell activation	--	--
RALGPS2	7.89659e-91	2.28253	0.66	0.146	2.89023e-86	B cells	4.521	ENSG00000116191	protein_coding	Ral GEF with PH domain and SH3 binding motif 2 [Source:HGNC Symbol;Acc:HGNC:30279]	--	GO:0005737,GO:0016020,GO:0007264,GO:0005886,GO:0005085,GO:0032485,GO:0005622	cytoplasm|membrane|small GTPase mediated signal transduction|plasma membrane|guanyl-nucleotide exchange factor activity|regulation of Ral protein signal transduction|intracellular	--	--
CD69	7.0947e-85	2.31553	0.667	0.142	2.59673e-80	B cells	4.697	ENSG00000110848	protein_coding	CD69 molecule [Source:HGNC Symbol;Acc:HGNC:1694]	--	GO:0016020,GO:0016021,GO:0030246,GO:0005515,GO:0005887,GO:0032991,GO:0004888,GO:0042803,GO:0005509,GO:0035690,GO:0009897,GO:0009986	membrane|integral component of membrane|carbohydrate binding|protein binding|integral component of plasma membrane|protein-containing complex|transmembrane signaling receptor activity|protein homodimerization activity|calcium ion binding|cellular response to drug|external side of plasma membrane|cell surface	--	--
LIMD2	6.58744e-83	1.79663	0.715	0.175	2.41107e-78	B cells	4.086	ENSG00000136490	protein_coding	LIM domain containing 2 [Source:HGNC Symbol;Acc:HGNC:28142]	--	GO:0005634,GO:0005737,GO:0046872,GO:0005515	nucleus|cytoplasm|metal ion binding|protein binding	--	--
RPS27	3.73887e-82	1.47821	1	0.986	1.36846e-77	B cells	1.014	ENSG00000177954	protein_coding	ribosomal protein S27 [Source:HGNC Symbol;Acc:HGNC:10416]	--	GO:0003723,GO:0005634,GO:0006412,GO:0046872,GO:0008270,GO:0003677,GO:0003735,GO:0005840,GO:0005515,GO:0022627,GO:0006364,GO:0000028,GO:0005654,GO:0005829,GO:0008283,GO:0019083,GO:0006413,GO:0000184,GO:0006614,GO:0014069,GO:0005622	RNA binding|nucleus|translation|metal ion binding|zinc ion binding|DNA binding|structural constituent of ribosome|ribosome|protein binding|cytosolic small ribosomal subunit|rRNA processing|ribosomal small subunit assembly|nucleoplasm|cytosol|cell population proliferation|viral transcription|translational initiation|nuclear-transcribed mRNA catabolic process, nonsense-mediated decay|SRP-dependent …	path:hsa03010	Ribosome
KLF2	1.58981e-81	2.15023	0.743	0.189	5.81885e-77	B cells	3.931	ENSG00000127528	protein_coding	Kruppel like factor 2 [Source:HGNC Symbol;Acc:HGNC:6347]	zf-C2H2	GO:1903671,GO:0071499,GO:0045944,GO:0097533,GO:0003676,GO:0005634,GO:0046872,GO:0003677,GO:0003700,GO:0005515,GO:0045893,GO:0000981,GO:0006357,GO:0000790,GO:0000122,GO:0045429,GO:0051247,GO:0036003,GO:0071498,GO:0000902,GO:0001701,GO:0032715,GO:0034101,GO:0034616,GO:0035264,GO:0040029,GO:0043249,GO:0060509,GO:0070301,GO:0071347,GO:0071356,GO:0071407,GO:0071409,GO:1901653	negative regulation of sprouting angiogenesis|cellular response to laminar fluid shear stress|positive regulation of transcription by RNA polymerase II|cellular stress response to acid chemical|nucleic acid binding|nucleus|metal ion binding|DNA binding|DNA-binding transcription factor activity|protein binding|positive regulation of transcription, DNA-templated|DNA-binding transcription factor act…	path:hsa04068,path:hsa04371,path:hsa05418	FoxO signaling pathway|Apelin signaling pathway|Fluid shear stress and atherosclerosis
MEF2C	1.72453e-80	1.7862	0.583	0.11	6.31196e-76	B cells	5.3	ENSG00000081189	protein_coding	myocyte enhancer factor 2C [Source:HGNC Symbol;Acc:HGNC:6996]	SRF	GO:0043537,GO:1905563,GO:1904706,GO:1904753,GO:0045944,GO:0044212,GO:0005634,GO:0005737,GO:0043231,GO:0005654,GO:0046983,GO:0003677,GO:0005515,GO:0006915,GO:0007275,GO:0030154,GO:0000977,GO:0045893,GO:0043565,GO:0098794,GO:0007399,GO:0000790,GO:0000978,GO:0000981,GO:0048666,GO:0008134,GO:0071222,GO:0010628,GO:0007507,GO:0032991,GO:0042826,GO:0030501,GO:0043524,GO:0010629,GO:0000122,GO:0000165,GO:…	negative regulation of blood vessel endothelial cell migration|negative regulation of vascular endothelial cell proliferation|negative regulation of vascular smooth muscle cell proliferation|negative regulation of vascular associated smooth muscle cell migration|positive regulation of transcription by RNA polymerase II|transcription regulatory region DNA binding|nucleus|cytoplasm|intracellular me…	path:hsa04010,path:hsa04022,path:hsa04371,path:hsa04921,path:hsa04928,path:hsa05202,path:hsa05418	MAPK signaling pathway|cGMP-PKG signaling pathway|Apelin signaling pathway|Oxytocin signaling pathway|Parathyroid hormone synthesis, secretion and action|Transcriptional misregulation in cancer|Fluid shear stress and atherosclerosis
RPS29	2.31569e-72	1.19696	1	0.976	8.47564e-68	B cells	1.025	ENSG00000213741	protein_coding	ribosomal protein S29 [Source:HGNC Symbol;Acc:HGNC:10419]	--	GO:0005737,GO:0006412,GO:0008270,GO:0046872,GO:0002181,GO:0005783,GO:0003735,GO:0005840,GO:0005829,GO:0022627,GO:0005925,GO:0005654,GO:0070062,GO:0019083,GO:0006413,GO:0000184,GO:0005791,GO:0006614,GO:0098556,GO:0015935,GO:0042788,GO:0005622,GO:0003723	cytoplasm|translation|zinc ion binding|metal ion binding|cytoplasmic translation|endoplasmic reticulum|structural constituent of ribosome|ribosome|cytosol|cytosolic small ribosomal subunit|focal adhesion|nucleoplasm|extracellular exosome|viral transcription|translational initiation|nuclear-transcribed mRNA catabolic process, nonsense-mediated decay|rough endoplasmic reticulum|SRP-dependent cotran…	path:hsa03010	Ribosome
NCF1	7.24949e-72	1.72588	0.604	0.141	2.65339e-67	B cells	4.284	ENSG00000158517	protein_coding	neutrophil cytosolic factor 1 [Source:HGNC Symbol;Acc:HGNC:7660]	--	GO:0005737,GO:0016020,GO:0005829,GO:0055114,GO:0005515,GO:0035091,GO:0022900,GO:0008289,GO:0016175,GO:0016176,GO:0006801,GO:0002479,GO:0019898,GO:0043325,GO:0006612,GO:0045087,GO:0048010,GO:0005886,GO:0009055,GO:0034599,GO:0034614,GO:0045893,GO:0071276,GO:0017124,GO:0006968,GO:0042554,GO:0045454,GO:0045730,GO:0043020,GO:0006915,GO:0014068,GO:0045741,GO:0046330,GO:1900745,GO:0005791,GO:0005794,GO:…	cytoplasm|membrane|cytosol|oxidation-reduction process|protein binding|phosphatidylinositol binding|electron transport chain|lipid binding|superoxide-generating NADPH oxidase activity|superoxide-generating NADPH oxidase activator activity|superoxide metabolic process|antigen processing and presentation of exogenous peptide antigen via MHC class I, TAP-dependent|extrinsic component of membrane|pho…	path:hsa04062,path:hsa04145,path:hsa04380,path:hsa04666,path:hsa04670,path:hsa05140,path:hsa05418	Chemokine signaling pathway|Phagosome|Osteoclast differentiation|Fc gamma R-mediated phagocytosis|Leukocyte transendothelial migration|Leishmaniasis|Fluid shear stress and atherosclerosis
SP140	3.2548e-70	1.30583	0.472	0.083	1.19129e-65	B cells	5.687	ENSG00000079263	protein_coding	SP140 nuclear body protein [Source:HGNC Symbol;Acc:HGNC:17133]	SAND	GO:0005634,GO:0005737,GO:0046872,GO:0005739,GO:0003677,GO:0001650,GO:0005515,GO:0006355,GO:0016605,GO:0005635,GO:0003700,GO:0005654,GO:0006952,GO:0016604	nucleus|cytoplasm|metal ion binding|mitochondrion|DNA binding|fibrillar center|protein binding|regulation of transcription, DNA-templated|PML body|nuclear envelope|DNA-binding transcription factor activity|nucleoplasm|defense response|nuclear body	--	--
RPL30	1.41348e-68	1.16255	1	0.98	5.17346e-64	B cells	1.02	ENSG00000156482	protein_coding	ribosomal protein L30 [Source:HGNC Symbol;Acc:HGNC:10333]	--	GO:0003723,GO:0005634,GO:0016020,GO:0006412,GO:0002181,GO:0003735,GO:0005840,GO:0005515,GO:0014069,GO:0022625,GO:0005925,GO:0005829,GO:0070062,GO:0050829,GO:0019083,GO:0061844,GO:0006413,GO:0000184,GO:0031640,GO:0006614,GO:0042788,GO:0005622	RNA binding|nucleus|membrane|translation|cytoplasmic translation|structural constituent of ribosome|ribosome|protein binding|postsynaptic density|cytosolic large ribosomal subunit|focal adhesion|cytosol|extracellular exosome|defense response to Gram-negative bacterium|viral transcription|antimicrobial humoral immune response mediated by antimicrobial peptide|translational initiation|nuclear-trans…	path:hsa03010	Ribosome
TAGAP	7.48948e-66	1.43633	0.417	0.068	2.74122e-61	B cells	6.132	ENSG00000164691	protein_coding	T cell activation RhoGTPase activating protein [Source:HGNC Symbol;Acc:HGNC:15669]	--	GO:0007165,GO:0043547,GO:0005085,GO:0005096,GO:0005829,GO:0051056	signal transduction|positive regulation of GTPase activity|guanyl-nucleotide exchange factor activity|GTPase activator activity|cytosol|regulation of small GTPase mediated signal transduction	--	--
PHACTR1	1.73398e-65	1.4931	0.438	0.075	6.34655e-61	B cells	5.84	ENSG00000112137	protein_coding	phosphatase and actin regulator 1 [Source:HGNC Symbol;Acc:HGNC:20990]	--	GO:0005634,GO:0005737,GO:0003779,GO:0005829,GO:0032515,GO:0030054,GO:0045202,GO:0031532,GO:0019888,GO:0043666,GO:0004864,GO:0008157,GO:0021987,GO:2001222,GO:0048870,GO:0043149,GO:0140059,GO:0031032	nucleus|cytoplasm|actin binding|cytosol|negative regulation of phosphoprotein phosphatase activity|cell junction|synapse|actin cytoskeleton reorganization|protein phosphatase regulator activity|regulation of phosphoprotein phosphatase activity|protein phosphatase inhibitor activity|protein phosphatase 1 binding|cerebral cortex development|regulation of neuron migration|cell motility|stress fiber …	--	--
BTG1	2.58844e-65	2.30114	0.972	0.772	9.47394e-61	B cells	1.259	ENSG00000133639	protein_coding	BTG anti-proliferation factor 1 [Source:HGNC Symbol;Acc:HGNC:1130]	--	GO:0005634,GO:0005737,GO:0005515,GO:0008285,GO:0005654,GO:0016477,GO:0019899,GO:0006355,GO:0030308,GO:0003712,GO:0045766,GO:0019900,GO:2000271,GO:0045930,GO:0045663,GO:0006979,GO:0007283,GO:0043434,GO:0045603	nucleus|cytoplasm|protein binding|negative regulation of cell population proliferation|nucleoplasm|cell migration|enzyme binding|regulation of transcription, DNA-templated|negative regulation of cell growth|transcription coregulator activity|positive regulation of angiogenesis|kinase binding|positive regulation of fibroblast apoptotic process|negative regulation of mitotic cell cycle|positive reg…	path:hsa03018	RNA degradation
FAU	5.66366e-65	1.11534	1	0.97	2.07296e-60	B cells	1.031	ENSG00000149806	protein_coding	FAU ubiquitin like and ribosomal protein S30 fusion [Source:HGNC Symbol;Acc:HGNC:3597]	--	GO:0003723,GO:0006412,GO:0003735,GO:0005840,GO:0005615,GO:0022627,GO:0005654,GO:0005829,GO:0008150,GO:0005575,GO:0019083,GO:0002227,GO:0019731,GO:0050830,GO:0061844,GO:0006413,GO:0000184,GO:0006614,GO:0015935,GO:0005622,GO:0005515	RNA binding|translation|structural constituent of ribosome|ribosome|extracellular space|cytosolic small ribosomal subunit|nucleoplasm|cytosol|biological_process|cellular_component|viral transcription|innate immune response in mucosa|antibacterial humoral response|defense response to Gram-positive bacterium|antimicrobial humoral immune response mediated by antimicrobial peptide|translational initi…	path:hsa03010	Ribosome
RPL19	1.79014e-64	0.995698	1	0.987	6.55208e-60	B cells	1.013	ENSG00000108298	protein_coding	ribosomal protein L19 [Source:HGNC Symbol;Acc:HGNC:10312]	--	GO:0003723,GO:0016020,GO:0006412,GO:0002181,GO:0003735,GO:0005840,GO:0005515,GO:0022625,GO:0005925,GO:0005829,GO:0019083,GO:0006413,GO:0000184,GO:0006614,GO:0042788,GO:0045202,GO:0005622	RNA binding|membrane|translation|cytoplasmic translation|structural constituent of ribosome|ribosome|protein binding|cytosolic large ribosomal subunit|focal adhesion|cytosol|viral transcription|translational initiation|nuclear-transcribed mRNA catabolic process, nonsense-mediated decay|SRP-dependent cotranslational protein targeting to membrane|polysomal ribosome|synapse|intracellular	path:hsa03010	Ribosome
RPS23	2.69909e-63	1.05552	1	0.985	9.87895e-59	B cells	1.015	ENSG00000186468	protein_coding	ribosomal protein S23 [Source:HGNC Symbol;Acc:HGNC:10410]	--	GO:0003723,GO:0005737,GO:0016020,GO:0006412,GO:0005783,GO:0005829,GO:0002181,GO:0003735,GO:0005840,GO:0015935,GO:0005515,GO:0022627,GO:0005654,GO:0019083,GO:0006413,GO:0034063,GO:0000184,GO:0005791,GO:0006614,GO:1990145,GO:0042788,GO:0045202	RNA binding|cytoplasm|membrane|translation|endoplasmic reticulum|cytosol|cytoplasmic translation|structural constituent of ribosome|ribosome|small ribosomal subunit|protein binding|cytosolic small ribosomal subunit|nucleoplasm|viral transcription|translational initiation|stress granule assembly|nuclear-transcribed mRNA catabolic process, nonsense-mediated decay|rough endoplasmic reticulum|SRP-dep…	path:hsa03010	Ribosome
2023-03-01	6.44007e-63	1.49095	0.472	0.09	2.35713e-58	B cells	5.244	ENSG00000145416	protein_coding	membrane associated ring-CH-type finger 1 [Source:HGNC Symbol;Acc:HGNC:26077]	--	GO:0016020,GO:0016021,GO:0008270,GO:0046872,GO:0016740,GO:0005789,GO:0016567,GO:0005794,GO:0005765,GO:0005886,GO:0004842,GO:0006955,GO:0031410,GO:0030659,GO:0002376,GO:0005764,GO:0005768,GO:0031902,GO:0042287,GO:0031901,GO:0032588,GO:0000209,GO:0061630,GO:0002495	membrane|integral component of membrane|zinc ion binding|metal ion binding|transferase activity|endoplasmic reticulum membrane|protein ubiquitination|Golgi apparatus|lysosomal membrane|plasma membrane|ubiquitin-protein transferase activity|immune response|cytoplasmic vesicle|cytoplasmic vesicle membrane|immune system process|lysosome|endosome|late endosome membrane|MHC protein binding|early endos…	--	--
RPS21	5.53638e-62	1.16875	1	0.961	2.02637e-57	B cells	1.041	ENSG00000171858	protein_coding	ribosomal protein S21 [Source:HGNC Symbol;Acc:HGNC:10409]	--	GO:0003723,GO:0005737,GO:0006412,GO:0002181,GO:0005783,GO:0003735,GO:0005840,GO:0005829,GO:0022627,GO:0005654,GO:0019083,GO:0047485,GO:0006413,GO:0000184,GO:0005791,GO:0006614,GO:0015935,GO:0042788,GO:0000447,GO:0000461,GO:0045202,GO:0005622,GO:0005515	RNA binding|cytoplasm|translation|cytoplasmic translation|endoplasmic reticulum|structural constituent of ribosome|ribosome|cytosol|cytosolic small ribosomal subunit|nucleoplasm|viral transcription|protein N-terminus binding|translational initiation|nuclear-transcribed mRNA catabolic process, nonsense-mediated decay|rough endoplasmic reticulum|SRP-dependent cotranslational protein targeting to me…	path:hsa03010	Ribosome
ADAM28	1.25164e-61	1.29315	0.396	0.066	4.58115e-57	B cells	6	ENSG00000042980	protein_coding	ADAM metallopeptidase domain 28 [Source:HGNC Symbol;Acc:HGNC:206]	--	GO:0016020,GO:0016021,GO:0046872,GO:0016787,GO:0005739,GO:0005886,GO:0008233,GO:0006508,GO:0005576,GO:0004222,GO:0008237,GO:0007283	membrane|integral component of membrane|metal ion binding|hydrolase activity|mitochondrion|plasma membrane|peptidase activity|proteolysis|extracellular region|metalloendopeptidase activity|metallopeptidase activity|spermatogenesis	--	--
LYL1	1.03183e-60	1.16676	0.382	0.062	3.77661e-56	B cells	6.161	ENSG00000104903	protein_coding	LYL1 basic helix-loop-helix family member [Source:HGNC Symbol;Acc:HGNC:6734]	bHLH	GO:0005634,GO:0046983,GO:0003677,GO:0045893,GO:0000981,GO:0000977,GO:0005515,GO:0006357,GO:0000790,GO:0006355,GO:0030183,GO:0001955,GO:0060216	nucleus|protein dimerization activity|DNA binding|positive regulation of transcription, DNA-templated|DNA-binding transcription factor activity, RNA polymerase II-specific|RNA polymerase II regulatory region sequence-specific DNA binding|protein binding|regulation of transcription by RNA polymerase II|nuclear chromatin|regulation of transcription, DNA-templated|B cell differentiation|blood vessel…	path:hsa05202	Transcriptional misregulation in cancer
RPL28	1.83576e-58	0.878586	1	0.99	6.71908e-54	B cells	1.01	ENSG00000108107	protein_coding	ribosomal protein L28 [Source:HGNC Symbol;Acc:HGNC:10330]	--	GO:0003723,GO:0016020,GO:0006412,GO:0003735,GO:0005840,GO:0005515,GO:0022625,GO:0005829,GO:0070062,GO:0019083,GO:0006413,GO:0036464,GO:0000184,GO:0006614,GO:0030425,GO:0044297,GO:0005622	RNA binding|membrane|translation|structural constituent of ribosome|ribosome|protein binding|cytosolic large ribosomal subunit|cytosol|extracellular exosome|viral transcription|translational initiation|cytoplasmic ribonucleoprotein granule|nuclear-transcribed mRNA catabolic process, nonsense-mediated decay|SRP-dependent cotranslational protein targeting to membrane|dendrite|cell body|intracellular	path:hsa03010	Ribosome
IKZF3	5.90032e-58	1.34742	0.521	0.117	2.15958e-53	B cells	4.453	ENSG00000161405	protein_coding	IKAROS family zinc finger 3 [Source:HGNC Symbol;Acc:HGNC:13178]	zf-C2H2	GO:0003676,GO:0005634,GO:0005737,GO:0046872,GO:0005829,GO:0005654,GO:0003677,GO:0005886,GO:0042803,GO:0005515,GO:0043565,GO:0042802,GO:0003700,GO:0045944,GO:0000981,GO:0042113,GO:0044212,GO:0042981,GO:0046982,GO:0006357,GO:0007498,GO:0045577,GO:0030888,GO:0000977,GO:0001228,GO:0009617,GO:0045619	nucleic acid binding|nucleus|cytoplasm|metal ion binding|cytosol|nucleoplasm|DNA binding|plasma membrane|protein homodimerization activity|protein binding|sequence-specific DNA binding|identical protein binding|DNA-binding transcription factor activity|positive regulation of transcription by RNA polymerase II|DNA-binding transcription factor activity, RNA polymerase II-specific|B cell activation|…	--	--
RPL21	2.55169e-57	1.08231	1	0.978	9.33942e-53	B cells	1.022	ENSG00000122026	protein_coding	ribosomal protein L21 [Source:HGNC Symbol;Acc:HGNC:10313]	--	GO:0003723,GO:0005737,GO:0016020,GO:0006412,GO:0005783,GO:0003735,GO:0005840,GO:0005829,GO:0022625,GO:0019083,GO:0005515,GO:0006413,GO:0000184,GO:0006614,GO:0005622	RNA binding|cytoplasm|membrane|translation|endoplasmic reticulum|structural constituent of ribosome|ribosome|cytosol|cytosolic large ribosomal subunit|viral transcription|protein binding|translational initiation|nuclear-transcribed mRNA catabolic process, nonsense-mediated decay|SRP-dependent cotranslational protein targeting to membrane|intracellular	path:hsa03010	Ribosome
LBH	5.81624e-57	1.376	0.486	0.105	2.1288e-52	B cells	4.629	ENSG00000213626	protein_coding	LBH regulator of WNT signaling pathway [Source:HGNC Symbol;Acc:HGNC:29532]	--	GO:0005634,GO:0005737,GO:0006355,GO:0007275,GO:0045893,GO:0005515,GO:0032991,GO:0045892,GO:0043408,GO:0010468,GO:0030879,GO:0033147,GO:0060644,GO:1904674,GO:1904677,GO:2000103,GO:2000737	nucleus|cytoplasm|regulation of transcription, DNA-templated|multicellular organism development|positive regulation of transcription, DNA-templated|protein binding|protein-containing complex|negative regulation of transcription, DNA-templated|regulation of MAPK cascade|regulation of gene expression|mammary gland development|negative regulation of intracellular estrogen receptor signaling pathway|…	--	--
GPR183	5.39341e-56	1.49141	0.396	0.069	1.97404e-51	B cells	5.739	ENSG00000169508	protein_coding	G protein-coupled receptor 183 [Source:HGNC Symbol;Acc:HGNC:3128]	--	GO:0016020,GO:0016021,GO:0004930,GO:0007186,GO:0005886,GO:0007165,GO:0002376,GO:0008142,GO:0002250,GO:0002313,GO:0002407,GO:0006959,GO:0010818,GO:0030316,GO:0030595,GO:0030890,GO:0036145,GO:0060326,GO:0061470,GO:0070374,GO:0005887,GO:0006955,GO:2000458	membrane|integral component of membrane|G protein-coupled receptor activity|G protein-coupled receptor signaling pathway|plasma membrane|signal transduction|immune system process|oxysterol binding|adaptive immune response|mature B cell differentiation involved in immune response|dendritic cell chemotaxis|humoral immune response|T cell chemotaxis|osteoclast differentiation|leukocyte chemotaxis|pos…	--	--
CLEC2D	3.92608e-55	1.58368	0.451	0.095	1.43699e-50	B cells	4.747	ENSG00000069493	protein_coding	C-type lectin domain family 2 member D [Source:HGNC Symbol;Acc:HGNC:14351]	--	GO:0016020,GO:0016021,GO:0005783,GO:0030246,GO:0005886,GO:0009986,GO:0050776,GO:0005887,GO:0007166,GO:0004888	membrane|integral component of membrane|endoplasmic reticulum|carbohydrate binding|plasma membrane|cell surface|regulation of immune response|integral component of plasma membrane|cell surface receptor signaling pathway|transmembrane signaling receptor activity	--	--
RPL13A	2.19754e-54	0.957453	1	0.99	8.04323e-50	B cells	1.01	ENSG00000142541	protein_coding	ribosomal protein L13a [Source:HGNC Symbol;Acc:HGNC:10304]	--	GO:0003723,GO:0005634,GO:0005737,GO:0016020,GO:0006412,GO:0003735,GO:0005840,GO:0015934,GO:0005730,GO:0005925,GO:0022625,GO:0003729,GO:0005829,GO:0006417,GO:0017148,GO:0071346,GO:0019083,GO:1990904,GO:0006413,GO:0000184,GO:0097452,GO:0006614,GO:1901194	RNA binding|nucleus|cytoplasm|membrane|translation|structural constituent of ribosome|ribosome|large ribosomal subunit|nucleolus|focal adhesion|cytosolic large ribosomal subunit|mRNA binding|cytosol|regulation of translation|negative regulation of translation|cellular response to interferon-gamma|viral transcription|ribonucleoprotein complex|translational initiation|nuclear-transcribed mRNA catab…	path:hsa03010	Ribosome
BACH2	2.57795e-54	0.916914	0.257	0.032	9.43557e-50	B cells	8.031	ENSG00000112182	protein_coding	BTB domain and CNC homolog 2 [Source:HGNC Symbol;Acc:HGNC:14078]	TF_bZIP	GO:0005634,GO:0005737,GO:0005829,GO:0006355,GO:0003677,GO:0003700,GO:0005515,GO:0000981,GO:0000790,GO:0000980,GO:0051170,GO:0001227,GO:0000122,GO:0090721	nucleus|cytoplasm|cytosol|regulation of transcription, DNA-templated|DNA binding|DNA-binding transcription factor activity|protein binding|DNA-binding transcription factor activity, RNA polymerase II-specific|nuclear chromatin|RNA polymerase II distal enhancer sequence-specific DNA binding|import into nucleus|DNA-binding transcription repressor activity, RNA polymerase II-specific|negative regula…	--	--
RPL32	6.07655e-54	0.915591	1	0.987	2.22408e-49	B cells	1.013	ENSG00000144713	protein_coding	ribosomal protein L32 [Source:HGNC Symbol;Acc:HGNC:10336]	--	GO:0003723,GO:0016020,GO:0006412,GO:0002181,GO:0003735,GO:0005840,GO:0022625,GO:0005829,GO:0019083,GO:0006413,GO:0000184,GO:0006614,GO:0042788,GO:0005622	RNA binding|membrane|translation|cytoplasmic translation|structural constituent of ribosome|ribosome|cytosolic large ribosomal subunit|cytosol|viral transcription|translational initiation|nuclear-transcribed mRNA catabolic process, nonsense-mediated decay|SRP-dependent cotranslational protein targeting to membrane|polysomal ribosome|intracellular	path:hsa03010	Ribosome
RPLP2	1.27028e-53	0.923926	1	0.987	4.64936e-49	B cells	1.013	ENSG00000177600	protein_coding	ribosomal protein lateral stalk subunit P2 [Source:HGNC Symbol;Acc:HGNC:10377]	--	GO:0016020,GO:0006412,GO:0003735,GO:0005840,GO:0005515,GO:0006414,GO:0005925,GO:0022625,GO:0005829,GO:0070062,GO:0019083,GO:0006413,GO:0000184,GO:0006614,GO:0005622	membrane|translation|structural constituent of ribosome|ribosome|protein binding|translational elongation|focal adhesion|cytosolic large ribosomal subunit|cytosol|extracellular exosome|viral transcription|translational initiation|nuclear-transcribed mRNA catabolic process, nonsense-mediated decay|SRP-dependent cotranslational protein targeting to membrane|intracellular	path:hsa03010	Ribosome
LAPTM5	1.29454e-53	1.51321	0.799	0.276	4.73816e-49	B cells	2.895	ENSG00000162511	protein_coding	lysosomal protein transmembrane 5 [Source:HGNC Symbol;Acc:HGNC:29612]	--	GO:0016020,GO:0016021,GO:0005765,GO:0005764,GO:0005515,GO:0005887,GO:1990830	membrane|integral component of membrane|lysosomal membrane|lysosome|protein binding|integral component of plasma membrane|cellular response to leukemia inhibitory factor	path:hsa04142	Lysosome
RPL11	1.59127e-53	0.92537	1	0.988	5.82421e-49	B cells	1.012	ENSG00000142676	protein_coding	ribosomal protein L11 [Source:HGNC Symbol;Acc:HGNC:10301]	--	GO:0003723,GO:0005634,GO:0005737,GO:0016020,GO:0006412,GO:0002181,GO:0003735,GO:0005840,GO:0005515,GO:0019843,GO:0005654,GO:0005730,GO:0006364,GO:0022625,GO:0000027,GO:0005829,GO:0070062,GO:0019083,GO:0042273,GO:0032435,GO:0006605,GO:0032991,GO:0006413,GO:0034504,GO:0000184,GO:0006614,GO:0010628,GO:0050821,GO:0031625,GO:1901796,GO:0008097,GO:1990948,GO:1904667,GO:2000059,GO:2000435,GO:0042788,GO:…	RNA binding|nucleus|cytoplasm|membrane|translation|cytoplasmic translation|structural constituent of ribosome|ribosome|protein binding|rRNA binding|nucleoplasm|nucleolus|rRNA processing|cytosolic large ribosomal subunit|ribosomal large subunit assembly|cytosol|extracellular exosome|viral transcription|ribosomal large subunit biogenesis|negative regulation of proteasomal ubiquitin-dependent protei…	path:hsa03010	Ribosome
RPL10	6.15672e-53	0.84738	1	0.993	2.25342e-48	B cells	1.007	ENSG00000147403	protein_coding	ribosomal protein L10 [Source:HGNC Symbol;Acc:HGNC:10298]	--	GO:0003723,GO:0016020,GO:0006412,GO:0005783,GO:0005829,GO:0003735,GO:0005840,GO:0005515,GO:0007275,GO:0022625,GO:0000027,GO:0006417,GO:0019083,GO:0032991,GO:0006413,GO:0005634,GO:0000184,GO:0006614,GO:0000122,GO:0005790,GO:0045182,GO:0043066,GO:1990403,GO:0005622	RNA binding|membrane|translation|endoplasmic reticulum|cytosol|structural constituent of ribosome|ribosome|protein binding|multicellular organism development|cytosolic large ribosomal subunit|ribosomal large subunit assembly|regulation of translation|viral transcription|protein-containing complex|translational initiation|nucleus|nuclear-transcribed mRNA catabolic process, nonsense-mediated decay|…	path:hsa03010	Ribosome
RPS27A	2.10626e-52	0.955242	1	0.984	7.70913e-48	B cells	1.016	ENSG00000143947	protein_coding	ribosomal protein S27a [Source:HGNC Symbol;Acc:HGNC:10417]	--	GO:0003723,GO:0005634,GO:0005737,GO:0016020,GO:0006412,GO:0046872,GO:0003735,GO:0005840,GO:0005615,GO:0005515,GO:0022627,GO:0005730,GO:0005886,GO:0031625,GO:0016567,GO:0005789,GO:0005654,GO:0005829,GO:0070062,GO:0044267,GO:0016197,GO:0019058,GO:0075733,GO:0010008,GO:0043657,GO:0000209,GO:0016579,GO:0031145,GO:0043488,GO:0055085,GO:0061418,GO:0070498,GO:0019083,GO:0036297,GO:0006625,GO:0002755,GO:…	RNA binding|nucleus|cytoplasm|membrane|translation|metal ion binding|structural constituent of ribosome|ribosome|extracellular space|protein binding|cytosolic small ribosomal subunit|nucleolus|plasma membrane|ubiquitin protein ligase binding|protein ubiquitination|endoplasmic reticulum membrane|nucleoplasm|cytosol|extracellular exosome|cellular protein metabolic process|endosomal transport|viral …	path:hsa03010	Ribosome
RPL13	2.30046e-50	0.891137	1	0.995	8.4199e-46	B cells	1.005	ENSG00000167526	protein_coding	ribosomal protein L13 [Source:HGNC Symbol;Acc:HGNC:10303]	--	GO:0003723,GO:0005634,GO:0016020,GO:0006412,GO:0005783,GO:0005730,GO:0005829,GO:0003735,GO:0005840,GO:0005515,GO:0022625,GO:0019083,GO:0006413,GO:0000184,GO:0006614,GO:0022626,GO:0005622	RNA binding|nucleus|membrane|translation|endoplasmic reticulum|nucleolus|cytosol|structural constituent of ribosome|ribosome|protein binding|cytosolic large ribosomal subunit|viral transcription|translational initiation|nuclear-transcribed mRNA catabolic process, nonsense-mediated decay|SRP-dependent cotranslational protein targeting to membrane|cytosolic ribosome|intracellular	path:hsa03010	Ribosome
CDCA7L	7.3052e-48	1.08827	0.278	0.042	2.67378e-43	B cells	6.619	ENSG00000164649	protein_coding	cell division cycle associated 7 like [Source:HGNC Symbol;Acc:HGNC:30777]	--	GO:0005634,GO:0005737,GO:0005730,GO:0005829,GO:0006355,GO:0008284,GO:0001650,GO:0005515,GO:0051301,GO:0016020,GO:0016021	nucleus|cytoplasm|nucleolus|cytosol|regulation of transcription, DNA-templated|positive regulation of cell population proliferation|fibrillar center|protein binding|cell division|membrane|integral component of membrane	--	--
EVI2B	3.3829e-47	1.46309	0.59	0.183	1.23818e-42	B cells	3.224	ENSG00000185862	protein_coding	ecotropic viral integration site 2B [Source:HGNC Symbol;Acc:HGNC:3500]	--	GO:0016020,GO:0016021,GO:0043066,GO:0071157,GO:0005887,GO:2000035,GO:0030854,GO:0045660,GO:0061515	membrane|integral component of membrane|negative regulation of apoptotic process|negative regulation of cell cycle arrest|integral component of plasma membrane|regulation of stem cell division|positive regulation of granulocyte differentiation|positive regulation of neutrophil differentiation|myeloid cell development	--	--
RPS9	5.50457e-47	0.832058	1	0.979	2.01473e-42	B cells	1.021	ENSG00000170889	protein_coding	ribosomal protein S9 [Source:HGNC Symbol;Acc:HGNC:10442]	--	GO:0003723,GO:0005634,GO:0005737,GO:0016020,GO:0006412,GO:0003735,GO:0005840,GO:0015935,GO:0005515,GO:0022627,GO:0019843,GO:0005730,GO:0005925,GO:0005654,GO:0005829,GO:0070062,GO:0019083,GO:1990904,GO:0008284,GO:0006413,GO:0006364,GO:0000184,GO:0006614,GO:0045182,GO:0045903,GO:0005622,GO:0045202	RNA binding|nucleus|cytoplasm|membrane|translation|structural constituent of ribosome|ribosome|small ribosomal subunit|protein binding|cytosolic small ribosomal subunit|rRNA binding|nucleolus|focal adhesion|nucleoplasm|cytosol|extracellular exosome|viral transcription|ribonucleoprotein complex|positive regulation of cell population proliferation|translational initiation|rRNA processing|nuclear-tr…	path:hsa03010	Ribosome
SMAP2	8.83962e-47	1.79824	0.708	0.322	3.23539e-42	B cells	2.199	ENSG00000084070	protein_coding	small ArfGAP2 [Source:HGNC Symbol;Acc:HGNC:25082]	--	GO:0005096,GO:0043547,GO:0005737,GO:0046872,GO:0005515	GTPase activator activity|positive regulation of GTPase activity|cytoplasm|metal ion binding|protein binding	path:hsa04144	Endocytosis
CIITA	2.02875e-46	1.06641	0.312	0.052	7.42541e-42	B cells	6	ENSG00000179583	protein_coding	class II major histocompatibility complex transactivator [Source:HGNC Symbol;Acc:HGNC:7067]	--	GO:0005524,GO:0006355,GO:0000166,GO:0005515,GO:0045944,GO:0032966,GO:0044212,GO:0045893,GO:0005634,GO:0016301,GO:0016740,GO:0016310,GO:0016746,GO:0005525,GO:0006954,GO:0005654,GO:0008022,GO:0016605,GO:0003713,GO:0006955,GO:0000122,GO:0045892,GO:0060333,GO:0044877,GO:0034341,GO:0046677,GO:0033613,GO:0045345,GO:0045348,GO:0007568,GO:0071257,GO:0071346,GO:0071360,GO:0009986	ATP binding|regulation of transcription, DNA-templated|nucleotide binding|protein binding|positive regulation of transcription by RNA polymerase II|negative regulation of collagen biosynthetic process|transcription regulatory region DNA binding|positive regulation of transcription, DNA-templated|nucleus|kinase activity|transferase activity|phosphorylation|transferase activity, transferring acyl g…	path:hsa04612,path:hsa05145,path:hsa05152,path:hsa05164,path:hsa05340	Antigen processing and presentation|Toxoplasmosis|Tuberculosis|Influenza A|Primary immunodeficiency
BTK	2.16874e-46	0.968767	0.292	0.046	7.93782e-42	B cells	6.348	ENSG00000010671	protein_coding	Bruton tyrosine kinase [Source:HGNC Symbol;Acc:HGNC:1133]	--	GO:0005634,GO:0005737,GO:0016020,GO:0046872,GO:0000166,GO:0004672,GO:0005524,GO:0016301,GO:0016740,GO:0006468,GO:0016310,GO:0035556,GO:0004713,GO:0005829,GO:0005886,GO:0005515,GO:0004715,GO:0006915,GO:0002376,GO:0045087,GO:0008289,GO:0002250,GO:0038095,GO:0042802,GO:0042629,GO:0007186,GO:0005547,GO:0042113,GO:0051092,GO:0002755,GO:0050853,GO:0007498,GO:0019722,GO:0045121,GO:0097190,GO:0045579,GO:…	nucleus|cytoplasm|membrane|metal ion binding|nucleotide binding|protein kinase activity|ATP binding|kinase activity|transferase activity|protein phosphorylation|phosphorylation|intracellular signal transduction|protein tyrosine kinase activity|cytosol|plasma membrane|protein binding|non-membrane spanning protein tyrosine kinase activity|apoptotic process|immune system process|innate immune respon…	path:hsa04064,path:hsa04380,path:hsa04611,path:hsa04662,path:hsa04664,path:hsa05169,path:hsa05340	NF-kappa B signaling pathway|Osteoclast differentiation|Platelet activation|B cell receptor signaling pathway|Fc epsilon RI signaling pathway|Epstein-Barr virus infection|Primary immunodeficiency
RPL41	2.32564e-46	0.770105	0.993	0.991	8.51208e-42	B cells	1.002	ENSG00000229117	protein_coding	ribosomal protein L41 [Source:HGNC Symbol;Acc:HGNC:10354]	--	GO:0006412,GO:0002181,GO:0003735,GO:0005840,GO:0005829,GO:0019083,GO:0006413,GO:0003723,GO:0000184,GO:0003730,GO:0048027,GO:0006614,GO:0022625,GO:0042788	translation|cytoplasmic translation|structural constituent of ribosome|ribosome|cytosol|viral transcription|translational initiation|RNA binding|nuclear-transcribed mRNA catabolic process, nonsense-mediated decay|mRNA 3'-UTR binding|mRNA 5'-UTR binding|SRP-dependent cotranslational protein targeting to membrane|cytosolic large ribosomal subunit|polysomal ribosome	path:hsa03010	Ribosome
RPL39	1.08422e-45	0.872521	1	0.98	3.96835e-41	B cells	1.02	ENSG00000198918	protein_coding	ribosomal protein L39 [Source:HGNC Symbol;Acc:HGNC:10350]	--	GO:0003723,GO:0006412,GO:0002181,GO:0003735,GO:0005840,GO:0005615,GO:0022625,GO:0005829,GO:0019083,GO:0002227,GO:0019731,GO:0050830,GO:0061844,GO:0006413,GO:0000184,GO:0006614,GO:0042788,GO:0005622	RNA binding|translation|cytoplasmic translation|structural constituent of ribosome|ribosome|extracellular space|cytosolic large ribosomal subunit|cytosol|viral transcription|innate immune response in mucosa|antibacterial humoral response|defense response to Gram-positive bacterium|antimicrobial humoral immune response mediated by antimicrobial peptide|translational initiation|nuclear-transcribed …	path:hsa03010	Ribosome
RPL9	8.21266e-44	0.810215	1	0.98	3.00592e-39	B cells	1.02	ENSG00000163682	protein_coding	ribosomal protein L9 [Source:HGNC Symbol;Acc:HGNC:10369]	--	GO:0005634,GO:0016020,GO:0006412,GO:0003735,GO:0005840,GO:0005515,GO:0002181,GO:0019843,GO:0005925,GO:0022625,GO:0005829,GO:0019083,GO:0006413,GO:0003723,GO:0000184,GO:0006614,GO:0005622,GO:0016021	nucleus|membrane|translation|structural constituent of ribosome|ribosome|protein binding|cytoplasmic translation|rRNA binding|focal adhesion|cytosolic large ribosomal subunit|cytosol|viral transcription|translational initiation|RNA binding|nuclear-transcribed mRNA catabolic process, nonsense-mediated decay|SRP-dependent cotranslational protein targeting to membrane|intracellular|integral componen…	path:hsa03010	Ribosome
EEF1B2	1.37526e-43	1.09138	0.993	0.928	5.03358e-39	B cells	1.07	ENSG00000114942	protein_coding	eukaryotic translation elongation factor 1 beta 2 [Source:HGNC Symbol;Acc:HGNC:3208]	--	GO:0005737,GO:0006412,GO:0005783,GO:0005515,GO:0003746,GO:0006414,GO:0005853,GO:0005829,GO:0005085	cytoplasm|translation|endoplasmic reticulum|protein binding|translation elongation factor activity|translational elongation|eukaryotic translation elongation factor 1 complex|cytosol|guanyl-nucleotide exchange factor activity	--	--
RPS28	1.99763e-43	0.813831	1	0.983	7.31154e-39	B cells	1.017	ENSG00000233927	protein_coding	ribosomal protein S28 [Source:HGNC Symbol;Acc:HGNC:10418]	--	GO:0003723,GO:0005737,GO:0006412,GO:0002181,GO:0005783,GO:0003735,GO:0005840,GO:0005829,GO:0005515,GO:0022627,GO:0042254,GO:0006364,GO:0042274,GO:0000028,GO:0005654,GO:0070062,GO:0019083,GO:0006413,GO:0030490,GO:0000184,GO:0005791,GO:0006614,GO:0098556,GO:0015935,GO:0042788,GO:0005622	RNA binding|cytoplasm|translation|cytoplasmic translation|endoplasmic reticulum|structural constituent of ribosome|ribosome|cytosol|protein binding|cytosolic small ribosomal subunit|ribosome biogenesis|rRNA processing|ribosomal small subunit biogenesis|ribosomal small subunit assembly|nucleoplasm|extracellular exosome|viral transcription|translational initiation|maturation of SSU-rRNA|nuclear-tra…	path:hsa03010	Ribosome
MALAT1	2.0686e-43	0.993028	1	0.961	7.57127e-39	B cells	1.041	ENSG00000251562	lncRNA	metastasis associated lung adenocarcinoma transcript 1 [Source:HGNC Symbol;Acc:HGNC:29665]	--	--	--	--	--
RPL18A	2.11455e-43	0.924461	1	0.984	7.73947e-39	B cells	1.016	ENSG00000105640	protein_coding	ribosomal protein L18a [Source:HGNC Symbol;Acc:HGNC:10311]	--	GO:0003723,GO:0016020,GO:0006412,GO:0002181,GO:0003735,GO:0005840,GO:0005515,GO:0022625,GO:0005829,GO:0019083,GO:0006413,GO:0000184,GO:0006614,GO:0042788	RNA binding|membrane|translation|cytoplasmic translation|structural constituent of ribosome|ribosome|protein binding|cytosolic large ribosomal subunit|cytosol|viral transcription|translational initiation|nuclear-transcribed mRNA catabolic process, nonsense-mediated decay|SRP-dependent cotranslational protein targeting to membrane|polysomal ribosome	path:hsa03010	Ribosome
RPL38	2.27845e-43	0.902023	1	0.957	8.33936e-39	B cells	1.045	ENSG00000172809	protein_coding	ribosomal protein L38 [Source:HGNC Symbol;Acc:HGNC:10349]	--	GO:0006412,GO:0002181,GO:0003735,GO:0005840,GO:0005925,GO:0022625,GO:0005829,GO:0019083,GO:0006413,GO:0003723,GO:0000184,GO:0006614,GO:0014069,GO:0042788,GO:0005622,GO:0001501,GO:0001503,GO:0006417,GO:0007605,GO:0034463,GO:0042474,GO:0048318,GO:0033291,GO:0045202	translation|cytoplasmic translation|structural constituent of ribosome|ribosome|focal adhesion|cytosolic large ribosomal subunit|cytosol|viral transcription|translational initiation|RNA binding|nuclear-transcribed mRNA catabolic process, nonsense-mediated decay|SRP-dependent cotranslational protein targeting to membrane|postsynaptic density|polysomal ribosome|intracellular|skeletal system develop…	path:hsa03010	Ribosome
RPL23A	1.20708e-42	0.822729	1	0.976	4.41802e-38	B cells	1.025	ENSG00000198242	protein_coding	ribosomal protein L23a [Source:HGNC Symbol;Acc:HGNC:10317]	--	GO:0003723,GO:0005634,GO:0005737,GO:0006412,GO:0003735,GO:0005840,GO:0005515,GO:0019843,GO:0005730,GO:0022625,GO:0000027,GO:0005829,GO:0045296,GO:0070062,GO:0008283,GO:0019083,GO:0006413,GO:0000184,GO:0006614,GO:1904841,GO:0005622	RNA binding|nucleus|cytoplasm|translation|structural constituent of ribosome|ribosome|protein binding|rRNA binding|nucleolus|cytosolic large ribosomal subunit|ribosomal large subunit assembly|cytosol|cadherin binding|extracellular exosome|cell population proliferation|viral transcription|translational initiation|nuclear-transcribed mRNA catabolic process, nonsense-mediated decay|SRP-dependent cot…	path:hsa03010	Ribosome
CYBA	2.13823e-42	1.33609	0.931	0.625	7.82615e-38	B cells	1.49	ENSG00000051523	protein_coding	cytochrome b-245 alpha chain [Source:HGNC Symbol;Acc:HGNC:2577]	--	GO:0016020,GO:0046872,GO:0016491,GO:0055114,GO:0005886,GO:0005515,GO:0020037,GO:0022900,GO:0045087,GO:0005789,GO:0002479,GO:0043312,GO:0035579,GO:0070821,GO:0046982,GO:0030670,GO:0050766,GO:0048010,GO:0006954,GO:1903428,GO:0009055,GO:0034599,GO:0034137,GO:0017124,GO:0032760,GO:0006801,GO:0016175,GO:0042554,GO:0045454,GO:0045730,GO:0043020,GO:0030141,GO:0001666,GO:0001938,GO:0003106,GO:0014823,GO:…	membrane|metal ion binding|oxidoreductase activity|oxidation-reduction process|plasma membrane|protein binding|heme binding|electron transport chain|innate immune response|endoplasmic reticulum membrane|antigen processing and presentation of exogenous peptide antigen via MHC class I, TAP-dependent|neutrophil degranulation|specific granule membrane|tertiary granule membrane|protein heterodimerizat…	path:hsa04145,path:hsa04380,path:hsa04621,path:hsa04670,path:hsa05140,path:hsa05418	Phagosome|Osteoclast differentiation|NOD-like receptor signaling pathway|Leukocyte transendothelial migration|Leishmaniasis|Fluid shear stress and atherosclerosis
RPS25	6.43758e-42	0.825024	1	0.975	2.35622e-37	B cells	1.026	ENSG00000118181	protein_coding	ribosomal protein S25 [Source:HGNC Symbol;Acc:HGNC:10413]	--	GO:0003723,GO:0005634,GO:0006412,GO:0005840,GO:0005515,GO:0022627,GO:0005730,GO:0003735,GO:0005654,GO:0005829,GO:0070062,GO:0019083,GO:0006413,GO:0000184,GO:0006614,GO:0014069,GO:0015935	RNA binding|nucleus|translation|ribosome|protein binding|cytosolic small ribosomal subunit|nucleolus|structural constituent of ribosome|nucleoplasm|cytosol|extracellular exosome|viral transcription|translational initiation|nuclear-transcribed mRNA catabolic process, nonsense-mediated decay|SRP-dependent cotranslational protein targeting to membrane|postsynaptic density|small ribosomal subunit	path:hsa03010	Ribosome
RPL34	7.07117e-42	0.836025	1	0.984	2.58812e-37	B cells	1.016	ENSG00000109475	protein_coding	ribosomal protein L34 [Source:HGNC Symbol;Acc:HGNC:10340]	--	GO:0005737,GO:0006412,GO:0005783,GO:0003735,GO:0005840,GO:0005829,GO:0005515,GO:0045296,GO:0070062,GO:0019083,GO:0006413,GO:0003723,GO:0000184,GO:0006614,GO:0022625,GO:0005622	cytoplasm|translation|endoplasmic reticulum|structural constituent of ribosome|ribosome|cytosol|protein binding|cadherin binding|extracellular exosome|viral transcription|translational initiation|RNA binding|nuclear-transcribed mRNA catabolic process, nonsense-mediated decay|SRP-dependent cotranslational protein targeting to membrane|cytosolic large ribosomal subunit|intracellular	path:hsa03010	Ribosome
RPS15A	6.21036e-41	0.767161	0.993	0.977	2.27305e-36	B cells	1.016	ENSG00000134419	protein_coding	ribosomal protein S15a [Source:HGNC Symbol;Acc:HGNC:10389]	--	GO:0003723,GO:0005737,GO:0016020,GO:0006412,GO:0003735,GO:0005840,GO:0022627,GO:0005654,GO:0005829,GO:0070062,GO:0009615,GO:0019083,GO:0005515,GO:0008284,GO:0006413,GO:0045787,GO:0000184,GO:0006614	RNA binding|cytoplasm|membrane|translation|structural constituent of ribosome|ribosome|cytosolic small ribosomal subunit|nucleoplasm|cytosol|extracellular exosome|response to virus|viral transcription|protein binding|positive regulation of cell population proliferation|translational initiation|positive regulation of cell cycle|nuclear-transcribed mRNA catabolic process, nonsense-mediated decay|SR…	path:hsa03010	Ribosome
RPL35A	3.29027e-40	0.865252	1	0.965	1.20427e-35	B cells	1.036	ENSG00000182899	protein_coding	ribosomal protein L35a [Source:HGNC Symbol;Acc:HGNC:10345]	--	GO:0003723,GO:0016020,GO:0006412,GO:0003735,GO:0005840,GO:0002181,GO:0000049,GO:0006364,GO:0022625,GO:0005829,GO:0070062,GO:0019083,GO:0042273,GO:0005515,GO:0006413,GO:0000184,GO:0006614,GO:0005622	RNA binding|membrane|translation|structural constituent of ribosome|ribosome|cytoplasmic translation|tRNA binding|rRNA processing|cytosolic large ribosomal subunit|cytosol|extracellular exosome|viral transcription|ribosomal large subunit biogenesis|protein binding|translational initiation|nuclear-transcribed mRNA catabolic process, nonsense-mediated decay|SRP-dependent cotranslational protein tar…	path:hsa03010	Ribosome
RPS3A	1.17941e-39	0.744975	1	0.983	4.31677e-35	B cells	1.017	ENSG00000145425	protein_coding	ribosomal protein S3A [Source:HGNC Symbol;Acc:HGNC:10421]	--	GO:0003723,GO:0005634,GO:0005737,GO:0006412,GO:0006413,GO:0043066,GO:0005783,GO:0005730,GO:0005829,GO:0003735,GO:0005840,GO:0005515,GO:0022627,GO:0030154,GO:0005925,GO:0005654,GO:0070062,GO:0019083,GO:1990904,GO:0000184,GO:0048027,GO:0006614,GO:0005622	RNA binding|nucleus|cytoplasm|translation|translational initiation|negative regulation of apoptotic process|endoplasmic reticulum|nucleolus|cytosol|structural constituent of ribosome|ribosome|protein binding|cytosolic small ribosomal subunit|cell differentiation|focal adhesion|nucleoplasm|extracellular exosome|viral transcription|ribonucleoprotein complex|nuclear-transcribed mRNA catabolic proces…	path:hsa03010	Ribosome
RPS20	8.05414e-39	0.834386	1	0.968	2.9479e-34	B cells	1.033	ENSG00000008988	protein_coding	ribosomal protein S20 [Source:HGNC Symbol;Acc:HGNC:10405]	--	GO:0003723,GO:0005737,GO:0016020,GO:0006412,GO:0003735,GO:0005840,GO:0015935,GO:0005515,GO:0022627,GO:0005654,GO:0005829,GO:0070062,GO:0019083,GO:0006413,GO:0000184,GO:0006614,GO:0005622	RNA binding|cytoplasm|membrane|translation|structural constituent of ribosome|ribosome|small ribosomal subunit|protein binding|cytosolic small ribosomal subunit|nucleoplasm|cytosol|extracellular exosome|viral transcription|translational initiation|nuclear-transcribed mRNA catabolic process, nonsense-mediated decay|SRP-dependent cotranslational protein targeting to membrane|intracellular	path:hsa03010	Ribosome
RPS6	8.71764e-39	0.722683	1	0.986	3.19074e-34	B cells	1.014	ENSG00000137154	protein_coding	ribosomal protein S6 [Source:HGNC Symbol;Acc:HGNC:10429]	--	GO:0003723,GO:0005634,GO:0016020,GO:0006412,GO:0005783,GO:0005829,GO:0003735,GO:0005840,GO:0005515,GO:0022627,GO:0005730,GO:0006364,GO:0042274,GO:0005654,GO:0019901,GO:0000082,GO:0000278,GO:0001890,GO:0002309,GO:0006924,GO:0007093,GO:0007369,GO:0022605,GO:0033077,GO:0042593,GO:0043066,GO:0048821,GO:0005737,GO:0005844,GO:0030425,GO:0048471,GO:0043065,GO:0019083,GO:0006413,GO:0036464,GO:1990904,GO:…	RNA binding|nucleus|membrane|translation|endoplasmic reticulum|cytosol|structural constituent of ribosome|ribosome|protein binding|cytosolic small ribosomal subunit|nucleolus|rRNA processing|ribosomal small subunit biogenesis|nucleoplasm|protein kinase binding|G1/S transition of mitotic cell cycle|mitotic cell cycle|placenta development|T cell proliferation involved in immune response|activation-…	path:hsa01521,path:hsa03010,path:hsa04066,path:hsa04150,path:hsa04151,path:hsa04371,path:hsa04714,path:hsa04910,path:hsa05205	EGFR tyrosine kinase inhibitor resistance|Ribosome|HIF-1 signaling pathway|mTOR signaling pathway|PI3K-Akt signaling pathway|Apelin signaling pathway|Thermogenesis|Insulin signaling pathway|Proteoglycans in cancer
PTPRC	1.80739e-38	0.886749	0.875	0.317	6.61524e-34	B cells	2.76	ENSG00000081237	protein_coding	protein tyrosine phosphatase receptor type C [Source:HGNC Symbol;Acc:HGNC:9666]	--	GO:0004725,GO:0035335,GO:0050852,GO:0043410,GO:1903979,GO:0005886,GO:0032760,GO:0016020,GO:0016021,GO:0016787,GO:0004721,GO:0006470,GO:0005515,GO:0016311,GO:0016791,GO:0045121,GO:0009986,GO:0005925,GO:0051607,GO:0005887,GO:0070062,GO:0019901,GO:0042102,GO:0001960,GO:0043312,GO:0051726,GO:0005102,GO:0007166,GO:0030667,GO:0030217,GO:0050853,GO:0005001,GO:0042803,GO:0006469,GO:0006933,GO:0045860,GO:…	protein tyrosine phosphatase activity|peptidyl-tyrosine dephosphorylation|T cell receptor signaling pathway|positive regulation of MAPK cascade|negative regulation of microglial cell activation|plasma membrane|positive regulation of tumor necrosis factor production|membrane|integral component of membrane|hydrolase activity|phosphoprotein phosphatase activity|protein dephosphorylation|protein bind…	path:hsa04514,path:hsa04660,path:hsa04666,path:hsa05340	Cell adhesion molecules (CAMs)|T cell receptor signaling pathway|Fc gamma R-mediated phagocytosis|Primary immunodeficiency
RCSD1	1.64802e-36	1.27099	0.507	0.163	6.03193e-32	B cells	3.11	ENSG00000198771	protein_coding	RCSD domain containing 1 [Source:HGNC Symbol;Acc:HGNC:28310]	--	GO:0003009,GO:0005884,GO:0071474,GO:0051015	skeletal muscle contraction|actin filament|cellular hyperosmotic response|actin filament binding	--	--
CYTIP	7.92961e-35	1.33708	0.486	0.156	2.90232e-30	B cells	3.115	ENSG00000115165	protein_coding	cytohesin 1 interacting protein [Source:HGNC Symbol;Acc:HGNC:9506]	--	GO:0005737,GO:0005829,GO:0005654,GO:0005515,GO:0005768,GO:0005769,GO:0005938,GO:0030155	cytoplasm|cytosol|nucleoplasm|protein binding|endosome|early endosome|cell cortex|regulation of cell adhesion	--	--
TCF4	5.55027e-33	1.5378	0.514	0.192	2.03145e-28	B cells	2.677	ENSG00000196628	protein_coding	transcription factor 4 [Source:HGNC Symbol;Acc:HGNC:11634]	bHLH	GO:0045944,GO:0005634,GO:0046983,GO:0003677,GO:0003700,GO:0005515,GO:0030154,GO:0045893,GO:0042802,GO:0007399,GO:0000978,GO:0000981,GO:0000790,GO:0005667,GO:0001228,GO:0008022,GO:0046982,GO:0070888,GO:0042803,GO:1990907,GO:0045666,GO:0001093,GO:0043425,GO:0006352,GO:0006367,GO:0065004,GO:0070369,GO:0003682,GO:0003714,GO:0043621,GO:0000122,GO:0006355,GO:0010629,GO:0016525,GO:0042118,GO:1900746	positive regulation of transcription by RNA polymerase II|nucleus|protein dimerization activity|DNA binding|DNA-binding transcription factor activity|protein binding|cell differentiation|positive regulation of transcription, DNA-templated|identical protein binding|nervous system development|RNA polymerase II proximal promoter sequence-specific DNA binding|DNA-binding transcription factor activity…	--	--
ITGA4	5.88376e-33	1.05954	0.451	0.135	2.15351e-28	B cells	3.341	ENSG00000115232	protein_coding	integrin subunit alpha 4 [Source:HGNC Symbol;Acc:HGNC:6140]	--	GO:1905564,GO:2000353,GO:1904646,GO:0016020,GO:0016021,GO:0046872,GO:0007155,GO:0005886,GO:0005515,GO:0009986,GO:0007229,GO:0008305,GO:0005925,GO:0050776,GO:0050900,GO:0070062,GO:0046982,GO:0030198,GO:0043113,GO:0007160,GO:0015026,GO:0034446,GO:0050839,GO:0032991,GO:0035987,GO:0019960,GO:0034113,GO:0007159,GO:0030183,GO:0050901,GO:0090074,GO:0003366,GO:0033631,GO:0140039,GO:0034669,GO:0001968,GO:…	positive regulation of vascular endothelial cell proliferation|positive regulation of endothelial cell apoptotic process|cellular response to amyloid-beta|membrane|integral component of membrane|metal ion binding|cell adhesion|plasma membrane|protein binding|cell surface|integrin-mediated signaling pathway|integrin complex|focal adhesion|regulation of immune response|leukocyte migration|extracell…	path:hsa04151,path:hsa04510,path:hsa04512,path:hsa04514,path:hsa04640,path:hsa04670,path:hsa04672,path:hsa04810,path:hsa05140,path:hsa05165,path:hsa05410,path:hsa05412,path:hsa05414	PI3K-Akt signaling pathway|Focal adhesion|ECM-receptor interaction|Cell adhesion molecules (CAMs)|Hematopoietic cell lineage|Leukocyte transendothelial migration|Intestinal immune network for IgA production|Regulation of actin cytoskeleton|Leishmaniasis|Human papillomavirus infection|Hypertrophic cardiomyopathy (HCM)|Arrhythmogenic right ventricular cardiomyopathy (ARVC)|Dilated cardiomyopathy (D…
LYSMD2	1.72752e-32	0.899041	0.326	0.076	6.32291e-28	B cells	4.289	ENSG00000140280	protein_coding	LysM domain containing 2 [Source:HGNC Symbol;Acc:HGNC:28571]	--	--	--	--	--
RPS15	2.41626e-32	0.610649	1	0.983	8.84375e-28	B cells	1.017	ENSG00000115268	protein_coding	ribosomal protein S15 [Source:HGNC Symbol;Acc:HGNC:10388]	--	GO:0003723,GO:0003735,GO:0006412,GO:0005840,GO:0015935,GO:0005634,GO:0016020,GO:0003677,GO:0005515,GO:0022627,GO:0005654,GO:0005925,GO:0006364,GO:0042274,GO:0000028,GO:0005829,GO:0019083,GO:0006413,GO:0000184,GO:0001649,GO:0006614,GO:0000056	RNA binding|structural constituent of ribosome|translation|ribosome|small ribosomal subunit|nucleus|membrane|DNA binding|protein binding|cytosolic small ribosomal subunit|nucleoplasm|focal adhesion|rRNA processing|ribosomal small subunit biogenesis|ribosomal small subunit assembly|cytosol|viral transcription|translational initiation|nuclear-transcribed mRNA catabolic process, nonsense-mediated de…	path:hsa03010	Ribosome
RPS5	2.81074e-32	0.799254	0.979	0.956	1.02876e-27	B cells	1.024	ENSG00000083845	protein_coding	ribosomal protein S5 [Source:HGNC Symbol;Acc:HGNC:10426]	--	GO:0003723,GO:0016020,GO:0006412,GO:0006413,GO:0003735,GO:0005840,GO:0015935,GO:0022627,GO:0005925,GO:0003729,GO:0000028,GO:0005654,GO:0005829,GO:0070062,GO:0019083,GO:0005515,GO:1990904,GO:0000184,GO:0019843,GO:0006614,GO:0006450	RNA binding|membrane|translation|translational initiation|structural constituent of ribosome|ribosome|small ribosomal subunit|cytosolic small ribosomal subunit|focal adhesion|mRNA binding|ribosomal small subunit assembly|nucleoplasm|cytosol|extracellular exosome|viral transcription|protein binding|ribonucleoprotein complex|nuclear-transcribed mRNA catabolic process, nonsense-mediated decay|rRNA b…	path:hsa03010	Ribosome
HLA-DQA2	2.98353e-32	0.914945	0.285	0.057	1.092e-27	B cells	5	ENSG00000237541	protein_coding	major histocompatibility complex, class II, DQ alpha 2 [Source:HGNC Symbol;Acc:HGNC:4943]	--	GO:0016020,GO:0016021,GO:0005783,GO:0005789,GO:0005794,GO:0005765,GO:0005886,GO:0006955,GO:0002376,GO:0005764,GO:0002250,GO:0005768,GO:0005887,GO:0050852,GO:0002504,GO:0019882,GO:0042613,GO:0010008,GO:0019886,GO:0032588,GO:0000139,GO:0030666,GO:0060333,GO:0012507,GO:0071556,GO:0030669,GO:0032395,GO:0030658	membrane|integral component of membrane|endoplasmic reticulum|endoplasmic reticulum membrane|Golgi apparatus|lysosomal membrane|plasma membrane|immune response|immune system process|lysosome|adaptive immune response|endosome|integral component of plasma membrane|T cell receptor signaling pathway|antigen processing and presentation of peptide or polysaccharide antigen via MHC class II|antigen proc…	path:hsa04145,path:hsa04514,path:hsa04612,path:hsa04640,path:hsa04658,path:hsa04659,path:hsa04672,path:hsa04940,path:hsa05140,path:hsa05145,path:hsa05150,path:hsa05152,path:hsa05164,path:hsa05166,path:hsa05168,path:hsa05169,path:hsa05310,path:hsa05320,path:hsa05321,path:hsa05322,path:hsa05323,path:hsa05330,path:hsa05332,path:hsa05416	Phagosome|Cell adhesion molecules (CAMs)|Antigen processing and presentation|Hematopoietic cell lineage|Th1 and Th2 cell differentiation|Th17 cell differentiation|Intestinal immune network for IgA production|Type I diabetes mellitus|Leishmaniasis|Toxoplasmosis|Staphylococcus aureus infection|Tuberculosis|Influenza A|Human T-cell leukemia virus 1 infection|Herpes simplex infection|Epstein-Barr vir…
PDE4B	8.50751e-32	1.18266	0.375	0.103	3.11384e-27	B cells	3.641	ENSG00000184588	protein_coding	phosphodiesterase 4B [Source:HGNC Symbol;Acc:HGNC:8781]	--	GO:0071222,GO:0046872,GO:0016787,GO:0007165,GO:0008081,GO:0004114,GO:0044325,GO:0005829,GO:0007186,GO:0032729,GO:0004115,GO:0030018,GO:0005891,GO:0006198,GO:1901841,GO:0030593,GO:0001780,GO:0050900,GO:0071872,GO:0086004,GO:0030552,GO:0032743,GO:0035690,GO:0050852,GO:1901898,GO:0043015,GO:0000930,GO:0005813,GO:0008021,GO:0014069,GO:0016020,GO:0043197,GO:0060076,GO:0071944	cellular response to lipopolysaccharide|metal ion binding|hydrolase activity|signal transduction|phosphoric diester hydrolase activity|3',5'-cyclic-nucleotide phosphodiesterase activity|ion channel binding|cytosol|G protein-coupled receptor signaling pathway|positive regulation of interferon-gamma production|3',5'-cyclic-AMP phosphodiesterase activity|Z disc|voltage-gated calcium channel complex|…	path:hsa00230,path:hsa04024,path:hsa04928,path:hsa05032	Purine metabolism|cAMP signaling pathway|Parathyroid hormone synthesis, secretion and action|Morphine addiction
HVCN1	2.2061e-31	1.33767	0.472	0.158	8.07453e-27	B cells	2.987	ENSG00000122986	protein_coding	hydrogen voltage gated channel 1 [Source:HGNC Symbol;Acc:HGNC:28240]	--	GO:0016020,GO:0016021,GO:0055085,GO:0005887,GO:0005216,GO:0006811,GO:1902600,GO:0005244,GO:0034765,GO:0005886,GO:0042802,GO:0035036,GO:0043312,GO:0035579,GO:0030171,GO:0030670,GO:0030667,GO:0071294,GO:0045454,GO:0071467,GO:0010043,GO:0022843,GO:0009268	membrane|integral component of membrane|transmembrane transport|integral component of plasma membrane|ion channel activity|ion transport|proton transmembrane transport|voltage-gated ion channel activity|regulation of ion transmembrane transport|plasma membrane|identical protein binding|sperm-egg recognition|neutrophil degranulation|specific granule membrane|voltage-gated proton channel activity|p…	--	--
SEL1L3	4.30474e-31	0.827041	0.312	0.073	1.57558e-26	B cells	4.274	ENSG00000091490	protein_coding	SEL1L family member 3 [Source:HGNC Symbol;Acc:HGNC:29108]	--	GO:0016020,GO:0016021,GO:0005634,GO:0005654,GO:0005515	membrane|integral component of membrane|nucleus|nucleoplasm|protein binding	--	--
RPSA	1.74904e-30	0.728854	0.986	0.959	6.40165e-26	B cells	1.028	ENSG00000168028	protein_coding	ribosomal protein SA [Source:HGNC Symbol;Acc:HGNC:6502]	--	GO:0003723,GO:0005634,GO:0005737,GO:0016020,GO:0006412,GO:0007155,GO:0003735,GO:0005840,GO:0005886,GO:0015935,GO:0005515,GO:0002181,GO:0005055,GO:0043236,GO:0000028,GO:0022627,GO:0046718,GO:0043022,GO:0005654,GO:0005829,GO:0070062,GO:0016032,GO:0019083,GO:0006413,GO:0001618,GO:0000184,GO:0006614,GO:0005622	RNA binding|nucleus|cytoplasm|membrane|translation|cell adhesion|structural constituent of ribosome|ribosome|plasma membrane|small ribosomal subunit|protein binding|cytoplasmic translation|laminin receptor activity|laminin binding|ribosomal small subunit assembly|cytosolic small ribosomal subunit|viral entry into host cell|ribosome binding|nucleoplasm|cytosol|extracellular exosome|viral process|v…	path:hsa03010	Ribosome
RPS12	1.26776e-29	0.620029	1	0.988	4.64011e-25	B cells	1.012	ENSG00000112306	protein_coding	ribosomal protein S12 [Source:HGNC Symbol;Acc:HGNC:10385]	--	GO:0003723,GO:0005737,GO:0016020,GO:0005794,GO:0043231,GO:0006412,GO:0005829,GO:0003735,GO:0005840,GO:0022627,GO:0005654,GO:0019083,GO:0006413,GO:0000184,GO:0006614,GO:0005622	RNA binding|cytoplasm|membrane|Golgi apparatus|intracellular membrane-bounded organelle|translation|cytosol|structural constituent of ribosome|ribosome|cytosolic small ribosomal subunit|nucleoplasm|viral transcription|translational initiation|nuclear-transcribed mRNA catabolic process, nonsense-mediated decay|SRP-dependent cotranslational protein targeting to membrane|intracellular	path:hsa03010	Ribosome
STK17A	1.31743e-29	1.34926	0.688	0.344	4.82194e-25	B cells	2	ENSG00000164543	protein_coding	serine/threonine kinase 17a [Source:HGNC Symbol;Acc:HGNC:11395]	--	GO:0005634,GO:0016607,GO:0000166,GO:0004672,GO:0004674,GO:0005524,GO:0016301,GO:0016740,GO:0006468,GO:0016310,GO:0005886,GO:0006915,GO:0043065,GO:0035556,GO:2000271,GO:2000377	nucleus|nuclear speck|nucleotide binding|protein kinase activity|protein serine/threonine kinase activity|ATP binding|kinase activity|transferase activity|protein phosphorylation|phosphorylation|plasma membrane|apoptotic process|positive regulation of apoptotic process|intracellular signal transduction|positive regulation of fibroblast apoptotic process|regulation of reactive oxygen species metab…	--	--
RNASE6	1.58551e-29	0.959721	0.326	0.079	5.80313e-25	B cells	4.127	ENSG00000169413	protein_coding	ribonuclease A family member k6 [Source:HGNC Symbol;Acc:HGNC:10048]	--	GO:0003676,GO:0016787,GO:0005615,GO:0090305,GO:0005576,GO:0004519,GO:0004518,GO:0031410,GO:0045087,GO:0005764,GO:0051607,GO:0042742,GO:0050829,GO:0019731,GO:0050830,GO:0061844,GO:0004540,GO:0006401,GO:0006952,GO:0019730,GO:0090501	nucleic acid binding|hydrolase activity|extracellular space|nucleic acid phosphodiester bond hydrolysis|extracellular region|endonuclease activity|nuclease activity|cytoplasmic vesicle|innate immune response|lysosome|defense response to virus|defense response to bacterium|defense response to Gram-negative bacterium|antibacterial humoral response|defense response to Gram-positive bacterium|antimic…	--	--
IL16	2.44812e-29	0.86476	0.361	0.098	8.96035e-25	B cells	3.684	ENSG00000172349	protein_coding	interleukin 16 [Source:HGNC Symbol;Acc:HGNC:5980]	--	GO:0005515,GO:0005634,GO:0005737,GO:0016607,GO:0005829,GO:0005886,GO:0005615,GO:0005576,GO:0005125,GO:0006935,GO:0016032,GO:0006955,GO:0019221,GO:0030595,GO:0050930,GO:0051924,GO:0042609,GO:0007165	protein binding|nucleus|cytoplasm|nuclear speck|cytosol|plasma membrane|extracellular space|extracellular region|cytokine activity|chemotaxis|viral process|immune response|cytokine-mediated signaling pathway|leukocyte chemotaxis|induction of positive chemotaxis|regulation of calcium ion transport|CD4 receptor binding|signal transduction	path:hsa04060	Cytokine-cytokine receptor interaction
EEF1D	2.52567e-29	0.994343	0.91	0.853	9.24421e-25	B cells	1.067	ENSG00000104529	protein_coding	eukaryotic translation elongation factor 1 delta [Source:HGNC Symbol;Acc:HGNC:3211]	--	GO:0003746,GO:0006414,GO:0006412,GO:0005853,GO:0005634,GO:0005829,GO:0001650,GO:0005737,GO:0005783,GO:0003677,GO:0005515,GO:0045296,GO:0043123,GO:0008135,GO:0005085,GO:0071479	translation elongation factor activity|translational elongation|translation|eukaryotic translation elongation factor 1 complex|nucleus|cytosol|fibrillar center|cytoplasm|endoplasmic reticulum|DNA binding|protein binding|cadherin binding|positive regulation of I-kappaB kinase/NF-kappaB signaling|translation factor activity, RNA binding|guanyl-nucleotide exchange factor activity|cellular response t…	path:hsa05168	Herpes simplex infection
RPS8	3.04997e-29	0.651763	1	0.989	1.11632e-24	B cells	1.011	ENSG00000142937	protein_coding	ribosomal protein S8 [Source:HGNC Symbol;Acc:HGNC:10441]	--	GO:0003723,GO:0005634,GO:0005737,GO:0016020,GO:0006412,GO:0005783,GO:0005829,GO:0003735,GO:0005840,GO:0022627,GO:0005925,GO:0000462,GO:0005654,GO:0070062,GO:0019083,GO:1990904,GO:0005515,GO:0006413,GO:0000184,GO:0006614,GO:0005622	RNA binding|nucleus|cytoplasm|membrane|translation|endoplasmic reticulum|cytosol|structural constituent of ribosome|ribosome|cytosolic small ribosomal subunit|focal adhesion|maturation of SSU-rRNA from tricistronic rRNA transcript (SSU-rRNA, 5.8S rRNA, LSU-rRNA)|nucleoplasm|extracellular exosome|viral transcription|ribonucleoprotein complex|protein binding|translational initiation|nuclear-transcr…	path:hsa03010	Ribosome
RPL26	6.8461e-29	0.585641	1	0.983	2.50574e-24	B cells	1.017	ENSG00000161970	protein_coding	ribosomal protein L26 [Source:HGNC Symbol;Acc:HGNC:10327]	--	GO:0003723,GO:0016020,GO:0006412,GO:0003735,GO:0005840,GO:0002181,GO:0015934,GO:0006364,GO:0022625,GO:0005515,GO:0005829,GO:0070062,GO:0019083,GO:0042273,GO:0006413,GO:0005737,GO:0000184,GO:0048027,GO:0006614,GO:0071480,GO:0005654,GO:0006977,GO:0034644,GO:0005730,GO:0045727,GO:1902164,GO:1902167,GO:1904803,GO:0022626,GO:1990904,GO:0005622	RNA binding|membrane|translation|structural constituent of ribosome|ribosome|cytoplasmic translation|large ribosomal subunit|rRNA processing|cytosolic large ribosomal subunit|protein binding|cytosol|extracellular exosome|viral transcription|ribosomal large subunit biogenesis|translational initiation|cytoplasm|nuclear-transcribed mRNA catabolic process, nonsense-mediated decay|mRNA 5'-UTR binding|…	path:hsa03010	Ribosome
ISG20	1.16902e-28	1.47984	0.528	0.222	4.27874e-24	B cells	2.378	ENSG00000172183	protein_coding	interferon stimulated exonuclease gene 20 [Source:HGNC Symbol;Acc:HGNC:6130]	--	GO:0003676,GO:0003723,GO:0005634,GO:0005737,GO:0046872,GO:0016787,GO:0004527,GO:0004518,GO:0000175,GO:0090503,GO:0002376,GO:0045087,GO:0005730,GO:0006364,GO:0051607,GO:0030619,GO:0005654,GO:0009615,GO:0045071,GO:0016605,GO:0006401,GO:0060337,GO:0015030,GO:0000738,GO:0008310,GO:0008859,GO:0030620,GO:0034511	nucleic acid binding|RNA binding|nucleus|cytoplasm|metal ion binding|hydrolase activity|exonuclease activity|nuclease activity|3'-5'-exoribonuclease activity|RNA phosphodiester bond hydrolysis, exonucleolytic|immune system process|innate immune response|nucleolus|rRNA processing|defense response to virus|U1 snRNA binding|nucleoplasm|response to virus|negative regulation of viral genome replicatio…	--	--
LY86	1.6885e-28	0.837665	0.312	0.076	6.18006e-24	B cells	4.105	ENSG00000112799	protein_coding	lymphocyte antigen 86 [Source:HGNC Symbol;Acc:HGNC:16837]	--	GO:0005615,GO:0005515,GO:0005576,GO:0006955,GO:0006954,GO:0002376,GO:0045087,GO:0031666	extracellular space|protein binding|extracellular region|immune response|inflammatory response|immune system process|innate immune response|positive regulation of lipopolysaccharide-mediated signaling pathway	--	--
RPL18	4.89483e-27	0.570793	1	0.982	1.79156e-22	B cells	1.018	ENSG00000063177	protein_coding	ribosomal protein L18 [Source:HGNC Symbol;Acc:HGNC:10310]	--	GO:0005634,GO:0005737,GO:0016020,GO:0006412,GO:0005783,GO:0005730,GO:0005829,GO:0002181,GO:0003735,GO:0005840,GO:0005925,GO:0022625,GO:0019083,GO:0006413,GO:0003723,GO:0000184,GO:0005791,GO:0006614,GO:0042788,GO:0005622	nucleus|cytoplasm|membrane|translation|endoplasmic reticulum|nucleolus|cytosol|cytoplasmic translation|structural constituent of ribosome|ribosome|focal adhesion|cytosolic large ribosomal subunit|viral transcription|translational initiation|RNA binding|nuclear-transcribed mRNA catabolic process, nonsense-mediated decay|rough endoplasmic reticulum|SRP-dependent cotranslational protein targeting to…	path:hsa03010	Ribosome
RPS16	6.35446e-27	0.541235	1	0.982	2.3258e-22	B cells	1.018	ENSG00000105193	protein_coding	ribosomal protein S16 [Source:HGNC Symbol;Acc:HGNC:10396]	--	GO:0003735,GO:0006412,GO:0005840,GO:1990830,GO:0003723,GO:0016020,GO:0005515,GO:0022627,GO:0005925,GO:0006364,GO:0042274,GO:0000462,GO:0005654,GO:0005829,GO:0070062,GO:0019083,GO:0006413,GO:0000184,GO:0006614,GO:0015935	structural constituent of ribosome|translation|ribosome|cellular response to leukemia inhibitory factor|RNA binding|membrane|protein binding|cytosolic small ribosomal subunit|focal adhesion|rRNA processing|ribosomal small subunit biogenesis|maturation of SSU-rRNA from tricistronic rRNA transcript (SSU-rRNA, 5.8S rRNA, LSU-rRNA)|nucleoplasm|cytosol|extracellular exosome|viral transcription|transla…	path:hsa03010	Ribosome
RPS13	7.94594e-27	0.58955	0.993	0.976	2.90829e-22	B cells	1.017	ENSG00000110700	protein_coding	ribosomal protein S13 [Source:HGNC Symbol;Acc:HGNC:10386]	--	GO:0003735,GO:0006412,GO:0005840,GO:0003723,GO:0005634,GO:0016020,GO:0005515,GO:0022627,GO:0005730,GO:0005925,GO:0003729,GO:0005654,GO:0005829,GO:0070062,GO:0019083,GO:0006413,GO:0000184,GO:0048027,GO:0006614,GO:0033119,GO:0014069,GO:0070181,GO:0005622	structural constituent of ribosome|translation|ribosome|RNA binding|nucleus|membrane|protein binding|cytosolic small ribosomal subunit|nucleolus|focal adhesion|mRNA binding|nucleoplasm|cytosol|extracellular exosome|viral transcription|translational initiation|nuclear-transcribed mRNA catabolic process, nonsense-mediated decay|mRNA 5'-UTR binding|SRP-dependent cotranslational protein targeting to …	path:hsa03010	Ribosome
NOP53	8.1268e-27	1.20143	0.819	0.75	2.97449e-22	B cells	1.092	ENSG00000105373	protein_coding	NOP53 ribosome biogenesis factor [Source:HGNC Symbol;Acc:HGNC:4333]	--	GO:0003723,GO:0005634,GO:0043231,GO:0005730,GO:0005829,GO:0005515,GO:0006281,GO:0006974,GO:0005654,GO:0042254,GO:0000027,GO:0000122,GO:0050821,GO:0042802,GO:0032435,GO:0051726,GO:0042981,GO:0007095,GO:0031333,GO:0002039,GO:0014067,GO:0051898,GO:0001932,GO:0071456,GO:0033553,GO:0006364,GO:0032436,GO:1903715,GO:1901837,GO:1901796,GO:0008097,GO:0039535,GO:0001650,GO:1901797,GO:1902570,GO:1903006,GO:…	RNA binding|nucleus|intracellular membrane-bounded organelle|nucleolus|cytosol|protein binding|DNA repair|cellular response to DNA damage stimulus|nucleoplasm|ribosome biogenesis|ribosomal large subunit assembly|negative regulation of transcription by RNA polymerase II|protein stabilization|identical protein binding|negative regulation of proteasomal ubiquitin-dependent protein catabolic process|…	path:hsa05168	Herpes simplex infection
ST6GAL1	9.48716e-27	0.84304	0.312	0.082	3.47239e-22	B cells	3.805	ENSG00000073849	protein_coding	ST6 beta-galactoside alpha-2,6-sialyltransferase 1 [Source:HGNC Symbol;Acc:HGNC:10860]	--	GO:0016020,GO:0016021,GO:0016740,GO:0008373,GO:0016757,GO:0006486,GO:0005794,GO:0042803,GO:0005576,GO:0000139,GO:0018279,GO:0032580,GO:0005515,GO:0016266,GO:0006959,GO:0003835,GO:0006054,GO:0097503	membrane|integral component of membrane|transferase activity|sialyltransferase activity|transferase activity, transferring glycosyl groups|protein glycosylation|Golgi apparatus|protein homodimerization activity|extracellular region|Golgi membrane|protein N-linked glycosylation via asparagine|Golgi cisterna membrane|protein binding|O-glycan processing|humoral immune response|beta-galactoside alpha…	path:hsa00510,path:hsa00514	N-Glycan biosynthesis|Other types of O-glycan biosynthesis
EEF1A1	1.36177e-26	0.48667	1	0.998	4.98421e-22	B cells	1.002	ENSG00000156508	protein_coding	eukaryotic translation elongation factor 1 alpha 1 [Source:HGNC Symbol;Acc:HGNC:3189]	--	GO:0003723,GO:0005634,GO:0005737,GO:0016020,GO:0006412,GO:0000166,GO:0003924,GO:0005525,GO:0005615,GO:0005829,GO:0005886,GO:0005515,GO:0003746,GO:0006414,GO:0000049,GO:0005730,GO:0005576,GO:0070062,GO:0019901,GO:0032587,GO:0043312,GO:0034774,GO:1904813,GO:0030864,GO:0019900,GO:0071364,GO:1904714,GO:0005853,GO:1900022,GO:0098574	RNA binding|nucleus|cytoplasm|membrane|translation|nucleotide binding|GTPase activity|GTP binding|extracellular space|cytosol|plasma membrane|protein binding|translation elongation factor activity|translational elongation|tRNA binding|nucleolus|extracellular region|extracellular exosome|protein kinase binding|ruffle membrane|neutrophil degranulation|secretory granule lumen|ficolin-1-rich granule …	path:hsa03013,path:hsa05134	RNA transport|Legionellosis
RHOH	3.7486e-26	0.961651	0.354	0.103	1.37203e-21	B cells	3.437	ENSG00000168421	protein_coding	ras homolog family member H [Source:HGNC Symbol;Acc:HGNC:686]	--	GO:0005737,GO:0016020,GO:0000166,GO:0003924,GO:0005525,GO:0007264,GO:0005886,GO:0005515,GO:0005829,GO:0051056,GO:0007266,GO:0017048,GO:0006355,GO:0030217,GO:0034260,GO:0043124,GO:0019210,GO:0033673,GO:0005095,GO:0045582,GO:0005622,GO:0045576,GO:0001772	cytoplasm|membrane|nucleotide binding|GTPase activity|GTP binding|small GTPase mediated signal transduction|plasma membrane|protein binding|cytosol|regulation of small GTPase mediated signal transduction|Rho protein signal transduction|Rho GTPase binding|regulation of transcription, DNA-templated|T cell differentiation|negative regulation of GTPase activity|negative regulation of I-kappaB kinase/…	path:hsa04670	Leukocyte transendothelial migration
HLA-E	2.1743e-25	0.891165	0.903	0.753	7.95817e-21	B cells	1.199	ENSG00000204592	protein_coding	major histocompatibility complex, class I, E [Source:HGNC Symbol;Acc:HGNC:4962]	--	GO:0016020,GO:0016021,GO:0005794,GO:0005886,GO:0005515,GO:0005576,GO:0006955,GO:0000139,GO:0009986,GO:0002376,GO:0045087,GO:0005615,GO:0002250,GO:0009897,GO:0050776,GO:0042605,GO:0019882,GO:0002474,GO:0042612,GO:0070062,GO:0002479,GO:0019731,GO:0050830,GO:0005102,GO:0030670,GO:0002519,GO:0032753,GO:0045953,GO:0060333,GO:0012507,GO:0002717,GO:0060337,GO:0001916,GO:0042288,GO:0071556,GO:0045954,GO:…	membrane|integral component of membrane|Golgi apparatus|plasma membrane|protein binding|extracellular region|immune response|Golgi membrane|cell surface|immune system process|innate immune response|extracellular space|adaptive immune response|external side of plasma membrane|regulation of immune response|peptide antigen binding|antigen processing and presentation|antigen processing and presentati…	path:hsa04144,path:hsa04145,path:hsa04218,path:hsa04514,path:hsa04612,path:hsa04650,path:hsa04940,path:hsa05163,path:hsa05165,path:hsa05166,path:hsa05167,path:hsa05168,path:hsa05169,path:hsa05170,path:hsa05203,path:hsa05320,path:hsa05330,path:hsa05332,path:hsa05416	Endocytosis|Phagosome|Cellular senescence|Cell adhesion molecules (CAMs)|Antigen processing and presentation|Natural killer cell mediated cytotoxicity|Type I diabetes mellitus|Human cytomegalovirus infection|Human papillomavirus infection|Human T-cell leukemia virus 1 infection|Kaposi sarcoma-associated herpesvirus infection|Herpes simplex infection|Epstein-Barr virus infection|Human immunodefici…
RPL22	5.22151e-25	0.630291	0.986	0.957	1.91113e-20	B cells	1.03	ENSG00000116251	protein_coding	ribosomal protein L22 [Source:HGNC Symbol;Acc:HGNC:10315]	--	GO:0003723,GO:0005634,GO:0006412,GO:0003735,GO:0005840,GO:0005515,GO:0002181,GO:0005925,GO:0008201,GO:0005829,GO:0070062,GO:0019083,GO:0005737,GO:0006413,GO:1990904,GO:0000184,GO:0006614,GO:0022625,GO:0045182,GO:0046632,GO:0099577,GO:0098793,GO:0098978,GO:0005622	RNA binding|nucleus|translation|structural constituent of ribosome|ribosome|protein binding|cytoplasmic translation|focal adhesion|heparin binding|cytosol|extracellular exosome|viral transcription|cytoplasm|translational initiation|ribonucleoprotein complex|nuclear-transcribed mRNA catabolic process, nonsense-mediated decay|SRP-dependent cotranslational protein targeting to membrane|cytosolic lar…	path:hsa03010	Ribosome
RPS3	6.38274e-25	0.543438	1	0.983	2.33614e-20	B cells	1.017	ENSG00000149273	protein_coding	ribosomal protein S3 [Source:HGNC Symbol;Acc:HGNC:10420]	--	GO:0003723,GO:0005634,GO:0005737,GO:0016020,GO:0006412,GO:0006413,GO:0005783,GO:0005829,GO:0005743,GO:0016829,GO:0003677,GO:0005739,GO:0005759,GO:0003735,GO:0005840,GO:0051301,GO:0005886,GO:0015935,GO:0005856,GO:0005515,GO:0006281,GO:0006974,GO:0007049,GO:0006915,GO:0022627,GO:0051536,GO:0005730,GO:0005925,GO:0008017,GO:0005819,GO:0007059,GO:0003729,GO:0140078,GO:0005654,GO:0070062,GO:0019901,GO:…	RNA binding|nucleus|cytoplasm|membrane|translation|translational initiation|endoplasmic reticulum|cytosol|mitochondrial inner membrane|lyase activity|DNA binding|mitochondrion|mitochondrial matrix|structural constituent of ribosome|ribosome|cell division|plasma membrane|small ribosomal subunit|cytoskeleton|protein binding|DNA repair|cellular response to DNA damage stimulus|cell cycle|apoptotic pr…	path:hsa03010	Ribosome
UCP2	1.25158e-24	0.924617	0.5	0.197	4.58091e-20	B cells	2.538	ENSG00000175567	protein_coding	uncoupling protein 2 [Source:HGNC Symbol;Acc:HGNC:12518]	--	GO:0016020,GO:0016021,GO:0005739,GO:0000303,GO:0001666,GO:0006839,GO:0007565,GO:0007568,GO:0009749,GO:0010942,GO:0032869,GO:0032870,GO:0034198,GO:0043066,GO:0051881,GO:0061179,GO:0070542,GO:0071333,GO:0097421,GO:0120162,GO:0005737,GO:0031966,GO:0005743,GO:0005515,GO:1902600,GO:0009409,GO:0017077,GO:1990542,GO:1990845	membrane|integral component of membrane|mitochondrion|response to superoxide|response to hypoxia|mitochondrial transport|female pregnancy|aging|response to glucose|positive regulation of cell death|cellular response to insulin stimulus|cellular response to hormone stimulus|cellular response to amino acid starvation|negative regulation of apoptotic process|regulation of mitochondrial membrane pote…	--	--
TMEM154	5.17091e-24	1.00611	0.361	0.12	1.89261e-19	B cells	3.008	ENSG00000170006	protein_coding	transmembrane protein 154 [Source:HGNC Symbol;Acc:HGNC:26489]	--	GO:0016020,GO:0016021	membrane|integral component of membrane	--	--
ARHGAP15	1.88557e-23	0.737797	0.278	0.072	6.90138e-19	B cells	3.861	ENSG00000075884	protein_coding	Rho GTPase activating protein 15 [Source:HGNC Symbol;Acc:HGNC:21030]	--	GO:0005737,GO:0016020,GO:0007165,GO:0043547,GO:0005096,GO:0005829,GO:0051056,GO:0043087,GO:0008360	cytoplasm|membrane|signal transduction|positive regulation of GTPase activity|GTPase activator activity|cytosol|regulation of small GTPase mediated signal transduction|regulation of GTPase activity|regulation of cell shape	--	--
CORO1A	2.05724e-23	0.641011	0.736	0.319	7.52969e-19	B cells	2.307	ENSG00000102879	protein_coding	coronin 1A [Source:HGNC Symbol;Acc:HGNC:2252]	--	GO:0051015,GO:0001845,GO:0030595,GO:0005515,GO:0003723,GO:0005737,GO:0016020,GO:0005829,GO:0003779,GO:0042803,GO:0005886,GO:0005856,GO:0031410,GO:0008092,GO:0042802,GO:0006816,GO:0007015,GO:0008064,GO:0008360,GO:0016477,GO:0030335,GO:0030833,GO:0031339,GO:0032796,GO:0034097,GO:0038180,GO:0042102,GO:0043029,GO:0043524,GO:0048873,GO:0050870,GO:0051279,GO:0061502,GO:0071353,GO:0001772,GO:0005769,GO:…	actin filament binding|phagolysosome assembly|leukocyte chemotaxis|protein binding|RNA binding|cytoplasm|membrane|cytosol|actin binding|protein homodimerization activity|plasma membrane|cytoskeleton|cytoplasmic vesicle|cytoskeletal protein binding|identical protein binding|calcium ion transport|actin filament organization|regulation of actin polymerization or depolymerization|regulation of cell s…	path:hsa04145,path:hsa05152	Phagosome|Tuberculosis
SP110	2.527e-23	1.32191	0.59	0.334	9.24907e-19	B cells	1.766	ENSG00000135899	protein_coding	SP110 nuclear body protein [Source:HGNC Symbol;Acc:HGNC:5401]	SAND	GO:0005634,GO:0046872,GO:0003677,GO:0006357,GO:0000981,GO:0016032,GO:0005515	nucleus|metal ion binding|DNA binding|regulation of transcription by RNA polymerase II|DNA-binding transcription factor activity, RNA polymerase II-specific|viral process|protein binding	--	--
BLNK	1.84957e-22	0.792319	0.278	0.075	6.76963e-18	B cells	3.707	ENSG00000095585	protein_coding	B cell linker [Source:HGNC Symbol;Acc:HGNC:14211]	--	GO:0005737,GO:0016020,GO:0009967,GO:0005886,GO:0005515,GO:0036464,GO:0007169,GO:0035556,GO:0005829,GO:0042113,GO:0006954,GO:0005070,GO:0030183,GO:0006959,GO:0005068	cytoplasm|membrane|positive regulation of signal transduction|plasma membrane|protein binding|cytoplasmic ribonucleoprotein granule|transmembrane receptor protein tyrosine kinase signaling pathway|intracellular signal transduction|cytosol|B cell activation|inflammatory response|SH3/SH2 adaptor activity|B cell differentiation|humoral immune response|transmembrane receptor protein tyrosine kinase a…	path:hsa04064,path:hsa04380,path:hsa04662,path:hsa05169,path:hsa05340	NF-kappa B signaling pathway|Osteoclast differentiation|B cell receptor signaling pathway|Epstein-Barr virus infection|Primary immunodeficiency
RPL3	1.98091e-22	0.487549	1	0.987	7.25035e-18	B cells	1.013	ENSG00000100316	protein_coding	ribosomal protein L3 [Source:HGNC Symbol;Acc:HGNC:10332]	--	GO:0005730,GO:0005829,GO:0003735,GO:0006412,GO:0005840,GO:0005622,GO:0003723,GO:0005634,GO:0005737,GO:0005925,GO:0022625,GO:0000027,GO:0005515,GO:0070062,GO:0032991,GO:0019083,GO:0006413,GO:0000184,GO:0006614,GO:0008097,GO:0071353,GO:0045202	nucleolus|cytosol|structural constituent of ribosome|translation|ribosome|intracellular|RNA binding|nucleus|cytoplasm|focal adhesion|cytosolic large ribosomal subunit|ribosomal large subunit assembly|protein binding|extracellular exosome|protein-containing complex|viral transcription|translational initiation|nuclear-transcribed mRNA catabolic process, nonsense-mediated decay|SRP-dependent cotrans…	path:hsa03010	Ribosome
ETS1	2.81532e-22	0.936888	0.465	0.189	1.03044e-17	B cells	2.46	ENSG00000134954	protein_coding	ETS proto-oncogene 1, transcription factor [Source:HGNC Symbol;Acc:HGNC:3488]	ETS	GO:0043536,GO:0010628,GO:0045766,GO:0050729,GO:0045944,GO:0005634,GO:1904996,GO:0045893,GO:0005737,GO:0005654,GO:0006355,GO:0003677,GO:0003700,GO:0043565,GO:0005515,GO:0002376,GO:0042802,GO:0000981,GO:0030154,GO:0006357,GO:0000790,GO:0000978,GO:0001228,GO:0006955,GO:0008134,GO:0008285,GO:0010595,GO:0061614,GO:0045765,GO:0045648,GO:0048870,GO:0035035,GO:1990837,GO:0001666,GO:0007565,GO:0008284,GO:…	positive regulation of blood vessel endothelial cell migration|positive regulation of gene expression|positive regulation of angiogenesis|positive regulation of inflammatory response|positive regulation of transcription by RNA polymerase II|nucleus|positive regulation of leukocyte adhesion to vascular endothelial cell|positive regulation of transcription, DNA-templated|cytoplasm|nucleoplasm|regul…	path:hsa04014,path:hsa04218,path:hsa05166,path:hsa05200,path:hsa05211	Ras signaling pathway|Cellular senescence|Human T-cell leukemia virus 1 infection|Pathways in cancer|Renal cell carcinoma
STK4	3.03574e-22	1.10806	0.688	0.465	1.11111e-17	B cells	1.48	ENSG00000101109	protein_coding	serine/threonine kinase 4 [Source:HGNC Symbol;Acc:HGNC:11408]	--	GO:0090090,GO:0005634,GO:0005737,GO:0046872,GO:0000166,GO:0004672,GO:0004674,GO:0005524,GO:0016301,GO:0016740,GO:0006468,GO:0016310,GO:0005829,GO:0005654,GO:0007165,GO:0005515,GO:0016604,GO:0006915,GO:0000287,GO:0071902,GO:0042802,GO:0035329,GO:0043065,GO:0032991,GO:0048812,GO:0008134,GO:0023014,GO:0032147,GO:0035556,GO:0042803,GO:0018105,GO:0046983,GO:0043539,GO:0033138,GO:0001934,GO:0032092,GO:…	negative regulation of canonical Wnt signaling pathway|nucleus|cytoplasm|metal ion binding|nucleotide binding|protein kinase activity|protein serine/threonine kinase activity|ATP binding|kinase activity|transferase activity|protein phosphorylation|phosphorylation|cytosol|nucleoplasm|signal transduction|protein binding|nuclear body|apoptotic process|magnesium ion binding|positive regulation of pro…	path:hsa04010,path:hsa04014,path:hsa04068,path:hsa05200,path:hsa05223	MAPK signaling pathway|Ras signaling pathway|FoxO signaling pathway|Pathways in cancer|Non-small cell lung cancer
GPSM3	3.30461e-22	0.972464	0.507	0.22	1.20952e-17	B cells	2.305	ENSG00000213654	protein_coding	G protein signaling modulator 3 [Source:HGNC Symbol;Acc:HGNC:13945]	--	GO:0030695,GO:0050790,GO:0005515,GO:0005737,GO:0003674,GO:0008150,GO:0005575,GO:0050729,GO:0002690,GO:1900017,GO:0005886,GO:0006955	GTPase regulator activity|regulation of catalytic activity|protein binding|cytoplasm|molecular_function|biological_process|cellular_component|positive regulation of inflammatory response|positive regulation of leukocyte chemotaxis|positive regulation of cytokine production involved in inflammatory response|plasma membrane|immune response	--	--
ANKRD44	7.02976e-22	1.07311	0.431	0.17	2.57296e-17	B cells	2.535	ENSG00000065413	protein_coding	ankyrin repeat domain 44 [Source:HGNC Symbol;Acc:HGNC:25259]	--	GO:0005515	protein binding	--	--
SP100	8.18168e-22	1.34705	0.694	0.528	2.99458e-17	B cells	1.314	ENSG00000067066	protein_coding	SP100 nuclear antigen [Source:HGNC Symbol;Acc:HGNC:11206]	SAND	GO:0043433,GO:0005634,GO:0045893,GO:0005737,GO:0003677,GO:0005515,GO:0016604,GO:0030870,GO:0000981,GO:0005654,GO:0000784,GO:0016032,GO:0000723,GO:0016605,GO:0019904,GO:0000122,GO:0010596,GO:0060333,GO:0034341,GO:0019900,GO:0043392,GO:0045765,GO:0060337,GO:0006978,GO:0046983,GO:0070087,GO:0034340,GO:0045185,GO:0046826,GO:0051271,GO:1902041,GO:1902044,GO:0046872	negative regulation of DNA-binding transcription factor activity|nucleus|positive regulation of transcription, DNA-templated|cytoplasm|DNA binding|protein binding|nuclear body|Mre11 complex|DNA-binding transcription factor activity, RNA polymerase II-specific|nucleoplasm|nuclear chromosome, telomeric region|viral process|telomere maintenance|PML body|protein domain specific binding|negative regul…	path:hsa05168,path:hsa05203	Herpes simplex infection|Viral carcinogenesis
RAC2	1.21688e-21	0.783908	0.597	0.245	4.4539e-17	B cells	2.437	ENSG00000128340	protein_coding	Rac family small GTPase 2 [Source:HGNC Symbol;Acc:HGNC:9802]	--	GO:0005737,GO:0000166,GO:0003924,GO:0005525,GO:0007264,GO:0005829,GO:0005515,GO:0019887,GO:0006935,GO:0007186,GO:0008284,GO:0010592,GO:0030031,GO:0030036,GO:0042129,GO:0043304,GO:0045453,GO:0045859,GO:0060753,GO:0090023,GO:0005635,GO:0016020,GO:0005925,GO:0005886,GO:0008045,GO:0030027,GO:0070062,GO:0051056,GO:0007015,GO:0019901,GO:0005938,GO:0007266,GO:0008360,GO:0030670,GO:0007165,GO:0032956,GO:…	cytoplasm|nucleotide binding|GTPase activity|GTP binding|small GTPase mediated signal transduction|cytosol|protein binding|protein kinase regulator activity|chemotaxis|G protein-coupled receptor signaling pathway|positive regulation of cell population proliferation|positive regulation of lamellipodium assembly|cell projection assembly|actin cytoskeleton organization|regulation of T cell prolifera…	path:hsa04010,path:hsa04014,path:hsa04015,path:hsa04024,path:hsa04062,path:hsa04071,path:hsa04310,path:hsa04360,path:hsa04370,path:hsa04510,path:hsa04520,path:hsa04650,path:hsa04662,path:hsa04664,path:hsa04666,path:hsa04670,path:hsa04810,path:hsa05163,path:hsa05170,path:hsa05200,path:hsa05210,path:hsa05212,path:hsa05231,path:hsa05416,path:hsa05418	MAPK signaling pathway|Ras signaling pathway|Rap1 signaling pathway|cAMP signaling pathway|Chemokine signaling pathway|Sphingolipid signaling pathway|Wnt signaling pathway|Axon guidance|VEGF signaling pathway|Focal adhesion|Adherens junction|Natural killer cell mediated cytotoxicity|B cell receptor signaling pathway|Fc epsilon RI signaling pathway|Fc gamma R-mediated phagocytosis|Leukocyte transe…
TRIM22	2.24817e-21	1.08586	0.431	0.18	8.22854e-17	B cells	2.394	ENSG00000132274	protein_coding	tripartite motif containing 22 [Source:HGNC Symbol;Acc:HGNC:16379]	--	GO:0005634,GO:0005737,GO:0016607,GO:0005794,GO:0008270,GO:0046872,GO:0016740,GO:0005654,GO:0016567,GO:0016604,GO:1903507,GO:0051607,GO:0005515,GO:0005829,GO:0019901,GO:0010508,GO:0016032,GO:0043123,GO:0006955,GO:0051092,GO:0030674,GO:0003714,GO:0009615,GO:0051091,GO:0060333,GO:0006355,GO:0015030,GO:0032880,GO:0070206	nucleus|cytoplasm|nuclear speck|Golgi apparatus|zinc ion binding|metal ion binding|transferase activity|nucleoplasm|protein ubiquitination|nuclear body|negative regulation of nucleic acid-templated transcription|defense response to virus|protein binding|cytosol|protein kinase binding|positive regulation of autophagy|viral process|positive regulation of I-kappaB kinase/NF-kappaB signaling|immune r…	--	--
CALHM6	2.69751e-21	1.03203	0.319	0.102	9.87314e-17	B cells	3.127	ENSG00000188820	protein_coding	calcium homeostasis modulator family member 6 [Source:HGNC Symbol;Acc:HGNC:33391]	--	GO:0016020,GO:0016021,GO:0006811,GO:0005887	membrane|integral component of membrane|ion transport|integral component of plasma membrane	--	--
RPS18	4.16732e-21	0.518155	1	0.993	1.52528e-16	B cells	1.007	ENSG00000231500	protein_coding	ribosomal protein S18 [Source:HGNC Symbol;Acc:HGNC:10401]	--	GO:0003676,GO:0003723,GO:0005634,GO:0005737,GO:0016020,GO:0006412,GO:0005829,GO:0003735,GO:0005840,GO:0005515,GO:0022627,GO:0019843,GO:0005925,GO:0005654,GO:0070062,GO:0019083,GO:0006413,GO:0000184,GO:0006614,GO:0014069,GO:0015935,GO:0005622,GO:0005581	nucleic acid binding|RNA binding|nucleus|cytoplasm|membrane|translation|cytosol|structural constituent of ribosome|ribosome|protein binding|cytosolic small ribosomal subunit|rRNA binding|focal adhesion|nucleoplasm|extracellular exosome|viral transcription|translational initiation|nuclear-transcribed mRNA catabolic process, nonsense-mediated decay|SRP-dependent cotranslational protein targeting to…	path:hsa03010	Ribosome
RPL5	6.99793e-21	0.536461	1	0.971	2.56131e-16	B cells	1.03	ENSG00000122406	protein_coding	ribosomal protein L5 [Source:HGNC Symbol;Acc:HGNC:10360]	--	GO:0003735,GO:0006412,GO:0005840,GO:0008097,GO:0005622,GO:0003723,GO:0005634,GO:0005737,GO:0016020,GO:0005783,GO:0005730,GO:0005829,GO:0005515,GO:0019843,GO:0005654,GO:0005925,GO:0006364,GO:0022625,GO:0000027,GO:0070062,GO:0019083,GO:0042273,GO:0032991,GO:0006413,GO:1990904,GO:0000184,GO:0003730,GO:0048027,GO:0006614,GO:0010628,GO:0050821,GO:0031625,GO:1901796,GO:1990948,GO:0045727,GO:1904667,GO:…	structural constituent of ribosome|translation|ribosome|5S rRNA binding|intracellular|RNA binding|nucleus|cytoplasm|membrane|endoplasmic reticulum|nucleolus|cytosol|protein binding|rRNA binding|nucleoplasm|focal adhesion|rRNA processing|cytosolic large ribosomal subunit|ribosomal large subunit assembly|extracellular exosome|viral transcription|ribosomal large subunit biogenesis|protein-containing…	path:hsa03010	Ribosome
TXNIP	9.46843e-21	1.03135	0.806	0.488	3.46554e-16	B cells	1.652	ENSG00000265972	protein_coding	thioredoxin interacting protein [Source:HGNC Symbol;Acc:HGNC:16952]	--	GO:0005737,GO:0005515,GO:0007049,GO:0004857,GO:0000122,GO:0006606,GO:0006979,GO:0009612,GO:0009749,GO:0032355,GO:0032570,GO:0042127,GO:0042493,GO:0042542,GO:0043065,GO:0043086,GO:0048008,GO:0051592,GO:0005634,GO:0005758,GO:0005829,GO:0031625,GO:0030216,GO:0051782,GO:0071228	cytoplasm|protein binding|cell cycle|enzyme inhibitor activity|negative regulation of transcription by RNA polymerase II|protein import into nucleus|response to oxidative stress|response to mechanical stimulus|response to glucose|response to estradiol|response to progesterone|regulation of cell population proliferation|response to drug|response to hydrogen peroxide|positive regulation of apoptoti…	path:hsa04621	NOD-like receptor signaling pathway
RPL12	1.11558e-20	0.565805	0.993	0.98	4.08313e-16	B cells	1.013	ENSG00000197958	protein_coding	ribosomal protein L12 [Source:HGNC Symbol;Acc:HGNC:10302]	--	GO:0003723,GO:0016020,GO:0006412,GO:0003735,GO:0005840,GO:0005515,GO:0005925,GO:0022625,GO:0000027,GO:0005829,GO:0070062,GO:0019083,GO:0006413,GO:0000184,GO:0019843,GO:0006614,GO:0070180,GO:0014069,GO:0005634,GO:0005730,GO:0005737,GO:0015934	RNA binding|membrane|translation|structural constituent of ribosome|ribosome|protein binding|focal adhesion|cytosolic large ribosomal subunit|ribosomal large subunit assembly|cytosol|extracellular exosome|viral transcription|translational initiation|nuclear-transcribed mRNA catabolic process, nonsense-mediated decay|rRNA binding|SRP-dependent cotranslational protein targeting to membrane|large ri…	path:hsa03010	Ribosome
RPS10	1.40012e-20	0.598072	0.958	0.923	5.12457e-16	B cells	1.038	ENSG00000124614	protein_coding	ribosomal protein S10 [Source:HGNC Symbol;Acc:HGNC:10383]	--	GO:0003723,GO:0005634,GO:0005737,GO:0016020,GO:0006412,GO:0005829,GO:0005840,GO:0022627,GO:0005730,GO:0005925,GO:0003735,GO:0000028,GO:0005515,GO:0005654,GO:0019083,GO:0006413,GO:0000184,GO:0006614	RNA binding|nucleus|cytoplasm|membrane|translation|cytosol|ribosome|cytosolic small ribosomal subunit|nucleolus|focal adhesion|structural constituent of ribosome|ribosomal small subunit assembly|protein binding|nucleoplasm|viral transcription|translational initiation|nuclear-transcribed mRNA catabolic process, nonsense-mediated decay|SRP-dependent cotranslational protein targeting to membrane	path:hsa03010	Ribosome
RPL27	1.94653e-20	0.567428	0.993	0.954	7.12451e-16	B cells	1.041	ENSG00000131469	protein_coding	ribosomal protein L27 [Source:HGNC Symbol;Acc:HGNC:10328]	--	GO:0003723,GO:0005634,GO:0005737,GO:0016020,GO:0006412,GO:0005783,GO:0003735,GO:0005840,GO:0005829,GO:0005515,GO:0005925,GO:0006364,GO:0022625,GO:0070062,GO:0019083,GO:0006413,GO:1990904,GO:0000184,GO:0005791,GO:0006614,GO:0098556,GO:0005622	RNA binding|nucleus|cytoplasm|membrane|translation|endoplasmic reticulum|structural constituent of ribosome|ribosome|cytosol|protein binding|focal adhesion|rRNA processing|cytosolic large ribosomal subunit|extracellular exosome|viral transcription|translational initiation|ribonucleoprotein complex|nuclear-transcribed mRNA catabolic process, nonsense-mediated decay|rough endoplasmic reticulum|SRP-…	path:hsa03010	Ribosome
FOXP1	3.97157e-20	1.20345	0.569	0.33	1.45364e-15	B cells	1.724	ENSG00000114861	protein_coding	forkhead box P1 [Source:HGNC Symbol;Acc:HGNC:3823]	Fork head	GO:0010629,GO:0050861,GO:0006974,GO:0005634,GO:0046872,GO:0005654,GO:0006355,GO:0003677,GO:0003700,GO:0043565,GO:0005515,GO:0042802,GO:0006357,GO:0000981,GO:0000790,GO:0032496,GO:0042116,GO:0045892,GO:0010595,GO:0042118,GO:0043621,GO:0030316,GO:0048661,GO:0035019,GO:0050681,GO:0050727,GO:0060766,GO:0032680,GO:1901509,GO:0036035,GO:0042117,GO:0061470,GO:0002903,GO:0035926,GO:0045655,GO:0050706,GO:…	negative regulation of gene expression|positive regulation of B cell receptor signaling pathway|cellular response to DNA damage stimulus|nucleus|metal ion binding|nucleoplasm|regulation of transcription, DNA-templated|DNA binding|DNA-binding transcription factor activity|sequence-specific DNA binding|protein binding|identical protein binding|regulation of transcription by RNA polymerase II|DNA-bi…	path:hsa05206	MicroRNAs in cancer
IKZF1	6.37221e-20	1.04224	0.444	0.187	2.33229e-15	B cells	2.374	ENSG00000185811	protein_coding	IKAROS family zinc finger 1 [Source:HGNC Symbol;Acc:HGNC:13176]	zf-C2H2	GO:0003676,GO:0005634,GO:0005737,GO:0046872,GO:0005654,GO:0003677,GO:0006325,GO:0005515,GO:0007049,GO:0030218,GO:0007275,GO:0003700,GO:0045944,GO:0000981,GO:0032991,GO:0044212,GO:0045892,GO:0019904,GO:0007498,GO:0030098,GO:0031618,GO:0051291	nucleic acid binding|nucleus|cytoplasm|metal ion binding|nucleoplasm|DNA binding|chromatin organization|protein binding|cell cycle|erythrocyte differentiation|multicellular organism development|DNA-binding transcription factor activity|positive regulation of transcription by RNA polymerase II|DNA-binding transcription factor activity, RNA polymerase II-specific|protein-containing complex|transcri…	--	--
CD83	9.11151e-20	1.00888	0.354	0.121	3.3349e-15	B cells	2.926	ENSG00000112149	protein_coding	CD83 molecule [Source:HGNC Symbol;Acc:HGNC:1703]	--	GO:0016020,GO:0016021,GO:0005515,GO:0005886,GO:0005887,GO:0007165,GO:0006952,GO:0006959,GO:0014070,GO:0032713,GO:0032733,GO:0032743,GO:0043372,GO:0009897	membrane|integral component of membrane|protein binding|plasma membrane|integral component of plasma membrane|signal transduction|defense response|humoral immune response|response to organic cyclic compound|negative regulation of interleukin-4 production|positive regulation of interleukin-10 production|positive regulation of interleukin-2 production|positive regulation of CD4-positive, alpha-beta…	--	--
IRF8	1.29192e-19	0.867176	0.396	0.152	4.72856e-15	B cells	2.605	ENSG00000140968	protein_coding	interferon regulatory factor 8 [Source:HGNC Symbol;Acc:HGNC:5358]	IRF	GO:0005634,GO:0005737,GO:0005654,GO:0006355,GO:0003677,GO:0003700,GO:0005515,GO:0006914,GO:0044212,GO:0000981,GO:0000122,GO:0000790,GO:0000978,GO:0001227,GO:0045944,GO:0005829,GO:0071346,GO:0006955,GO:0060333,GO:0060337,GO:0002376,GO:0000977,GO:0006909,GO:0009617,GO:0030099,GO:0032729,GO:0032735,GO:0042742,GO:0042832,GO:0045893,GO:0071222	nucleus|cytoplasm|nucleoplasm|regulation of transcription, DNA-templated|DNA binding|DNA-binding transcription factor activity|protein binding|autophagy|transcription regulatory region DNA binding|DNA-binding transcription factor activity, RNA polymerase II-specific|negative regulation of transcription by RNA polymerase II|nuclear chromatin|RNA polymerase II proximal promoter sequence-specific DN…	path:hsa05133	Pertussis
RPL27A	1.46541e-19	0.410765	1	0.981	5.36356e-15	B cells	1.019	ENSG00000166441	protein_coding	ribosomal protein L27a [Source:HGNC Symbol;Acc:HGNC:10329]	--	GO:0003723,GO:0016020,GO:0006412,GO:0005783,GO:0005829,GO:0003735,GO:0005840,GO:0005515,GO:0015934,GO:0022625,GO:0019083,GO:0006413,GO:0000184,GO:0006614,GO:0005622	RNA binding|membrane|translation|endoplasmic reticulum|cytosol|structural constituent of ribosome|ribosome|protein binding|large ribosomal subunit|cytosolic large ribosomal subunit|viral transcription|translational initiation|nuclear-transcribed mRNA catabolic process, nonsense-mediated decay|SRP-dependent cotranslational protein targeting to membrane|intracellular	path:hsa03010	Ribosome
PLEKHF2	1.62668e-19	1.05929	0.375	0.148	5.95383e-15	B cells	2.534	ENSG00000175895	protein_coding	pleckstrin homology and FYVE domain containing 2 [Source:HGNC Symbol;Acc:HGNC:20757]	--	GO:0016020,GO:0015031,GO:0046872,GO:0005783,GO:0005515,GO:0005768,GO:0035091,GO:0031901,GO:0030133	membrane|protein transport|metal ion binding|endoplasmic reticulum|protein binding|endosome|phosphatidylinositol binding|early endosome membrane|transport vesicle	--	--
RPL37	2.10957e-19	0.497595	1	0.987	7.72124e-15	B cells	1.013	ENSG00000145592	protein_coding	ribosomal protein L37 [Source:HGNC Symbol;Acc:HGNC:10347]	--	GO:0003723,GO:0006412,GO:0046872,GO:0003735,GO:0005840,GO:0019843,GO:0022625,GO:0005829,GO:0019083,GO:0006413,GO:0000184,GO:0006614,GO:0005622	RNA binding|translation|metal ion binding|structural constituent of ribosome|ribosome|rRNA binding|cytosolic large ribosomal subunit|cytosol|viral transcription|translational initiation|nuclear-transcribed mRNA catabolic process, nonsense-mediated decay|SRP-dependent cotranslational protein targeting to membrane|intracellular	path:hsa03010	Ribosome
CYBB	2.27244e-19	0.408019	0.368	0.115	8.31734e-15	B cells	3.2	ENSG00000165168	protein_coding	cytochrome b-245 beta chain [Source:HGNC Symbol;Acc:HGNC:2578]	--	GO:0016020,GO:0016021,GO:0046872,GO:0034220,GO:0016491,GO:0055114,GO:0005244,GO:0006811,GO:0034765,GO:0005886,GO:0006954,GO:0022900,GO:0045087,GO:0005887,GO:0005515,GO:0016175,GO:0006801,GO:0007584,GO:0042493,GO:0042535,GO:0045766,GO:0050665,GO:0071276,GO:0071361,GO:0071456,GO:0097411,GO:1904044,GO:1904845,GO:1990776,GO:0005635,GO:0005737,GO:0005783,GO:0005791,GO:0005794,GO:0030425,GO:0043020,GO:…	membrane|integral component of membrane|metal ion binding|ion transmembrane transport|oxidoreductase activity|oxidation-reduction process|voltage-gated ion channel activity|ion transport|regulation of ion transmembrane transport|plasma membrane|inflammatory response|electron transport chain|innate immune response|integral component of plasma membrane|protein binding|superoxide-generating NADPH ox…	path:hsa04066,path:hsa04145,path:hsa04216,path:hsa04217,path:hsa04621,path:hsa04670,path:hsa04933,path:hsa05140	HIF-1 signaling pathway|Phagosome|Ferroptosis|Necroptosis|NOD-like receptor signaling pathway|Leukocyte transendothelial migration|AGE-RAGE signaling pathway in diabetic complications|Leishmaniasis
CTSS	2.62241e-19	0.54884	0.59	0.274	9.59829e-15	B cells	2.153	ENSG00000163131	protein_coding	cathepsin S [Source:HGNC Symbol;Acc:HGNC:2545]	--	GO:0005615,GO:0043231,GO:0016787,GO:0008233,GO:0008234,GO:0006508,GO:0005576,GO:0005764,GO:0002250,GO:0004197,GO:0062023,GO:0043312,GO:0019886,GO:0006955,GO:0002224,GO:1904813,GO:1904724,GO:0043202,GO:0022617,GO:0051603,GO:0019882,GO:0001968,GO:0005518,GO:0043394,GO:0030574,GO:0097067,GO:0036021,GO:0043236,GO:0034769,GO:0010447,GO:0016485,GO:0048002,GO:2001259,GO:0005770	extracellular space|intracellular membrane-bounded organelle|hydrolase activity|peptidase activity|cysteine-type peptidase activity|proteolysis|extracellular region|lysosome|adaptive immune response|cysteine-type endopeptidase activity|collagen-containing extracellular matrix|neutrophil degranulation|antigen processing and presentation of exogenous peptide antigen via MHC class II|immune response…	path:hsa04142,path:hsa04145,path:hsa04210,path:hsa04612,path:hsa05152	Lysosome|Phagosome|Apoptosis|Antigen processing and presentation|Tuberculosis
HLA-B	3.7036e-19	0.672725	0.944	0.557	1.35555e-14	B cells	1.695	ENSG00000234745	protein_coding	major histocompatibility complex, class I, B [Source:HGNC Symbol;Acc:HGNC:4932]	--	GO:0016020,GO:0016021,GO:0005783,GO:0005794,GO:0005515,GO:0006955,GO:0009986,GO:0002376,GO:0005615,GO:0009897,GO:0050776,GO:0005886,GO:0005887,GO:0042605,GO:0019882,GO:0002474,GO:0042612,GO:0070062,GO:0002479,GO:0016032,GO:0043312,GO:0005102,GO:0030670,GO:0030667,GO:0000139,GO:0060333,GO:0012507,GO:0060337,GO:0071556,GO:0031901,GO:0002480,GO:0002667,GO:0032655,GO:0032675,GO:0042270,GO:2001198,GO:…	membrane|integral component of membrane|endoplasmic reticulum|Golgi apparatus|protein binding|immune response|cell surface|immune system process|extracellular space|external side of plasma membrane|regulation of immune response|plasma membrane|integral component of plasma membrane|peptide antigen binding|antigen processing and presentation|antigen processing and presentation of peptide antigen vi…	path:hsa04144,path:hsa04145,path:hsa04218,path:hsa04514,path:hsa04612,path:hsa04650,path:hsa04940,path:hsa05163,path:hsa05165,path:hsa05166,path:hsa05167,path:hsa05168,path:hsa05169,path:hsa05170,path:hsa05203,path:hsa05320,path:hsa05330,path:hsa05332,path:hsa05416	Endocytosis|Phagosome|Cellular senescence|Cell adhesion molecules (CAMs)|Antigen processing and presentation|Natural killer cell mediated cytotoxicity|Type I diabetes mellitus|Human cytomegalovirus infection|Human papillomavirus infection|Human T-cell leukemia virus 1 infection|Kaposi sarcoma-associated herpesvirus infection|Herpes simplex infection|Epstein-Barr virus infection|Human immunodefici…
RPL10A	4.76614e-19	0.513403	1	0.971	1.74446e-14	B cells	1.03	ENSG00000198755	protein_coding	ribosomal protein L10a [Source:HGNC Symbol;Acc:HGNC:10299]	--	GO:0003723,GO:0005634,GO:0016020,GO:0006412,GO:0002181,GO:0003735,GO:0005840,GO:0005515,GO:0015934,GO:0005925,GO:0022625,GO:0005829,GO:0070062,GO:0019083,GO:0006413,GO:0000184,GO:0000470,GO:0006614,GO:0042788,GO:0045471,GO:0014069	RNA binding|nucleus|membrane|translation|cytoplasmic translation|structural constituent of ribosome|ribosome|protein binding|large ribosomal subunit|focal adhesion|cytosolic large ribosomal subunit|cytosol|extracellular exosome|viral transcription|translational initiation|nuclear-transcribed mRNA catabolic process, nonsense-mediated decay|maturation of LSU-rRNA|SRP-dependent cotranslational prote…	path:hsa03010	Ribosome
RPS2	1.49136e-18	0.476371	1	0.991	5.45852e-14	B cells	1.009	ENSG00000140988	protein_coding	ribosomal protein S2 [Source:HGNC Symbol;Acc:HGNC:10404]	--	GO:0003723,GO:0005634,GO:0016020,GO:0006412,GO:0003735,GO:0005840,GO:0015935,GO:0005515,GO:0022627,GO:0005654,GO:0005925,GO:0003729,GO:0005829,GO:0045296,GO:0070062,GO:0019083,GO:0019899,GO:0006413,GO:0006364,GO:0000184,GO:0006614,GO:0017134,GO:0051443,GO:1990904	RNA binding|nucleus|membrane|translation|structural constituent of ribosome|ribosome|small ribosomal subunit|protein binding|cytosolic small ribosomal subunit|nucleoplasm|focal adhesion|mRNA binding|cytosol|cadherin binding|extracellular exosome|viral transcription|enzyme binding|translational initiation|rRNA processing|nuclear-transcribed mRNA catabolic process, nonsense-mediated decay|SRP-depen…	path:hsa03010	Ribosome
PNISR	2.30989e-18	1.10256	0.736	0.644	8.45442e-14	B cells	1.143	ENSG00000132424	protein_coding	PNN interacting serine and arginine rich protein [Source:HGNC Symbol;Acc:HGNC:21222]	--	GO:0003723,GO:0005634,GO:0016607,GO:0005829,GO:0048786	RNA binding|nucleus|nuclear speck|cytosol|presynaptic active zone	--	--
RPS19	3.67068e-18	0.392431	1	0.986	1.34351e-13	B cells	1.014	ENSG00000105372	protein_coding	ribosomal protein S19 [Source:HGNC Symbol;Acc:HGNC:10402]	--	GO:0003723,GO:0005634,GO:0005737,GO:0016020,GO:0006412,GO:0005654,GO:0003735,GO:0005840,GO:0005829,GO:0042803,GO:0005515,GO:0000028,GO:0022627,GO:0005730,GO:0005925,GO:0006364,GO:0042274,GO:0070062,GO:0019901,GO:0050829,GO:0019083,GO:0007219,GO:0045202,GO:0061844,GO:0006413,GO:0030490,GO:0000184,GO:0031640,GO:0051262,GO:0017134,GO:0006614,GO:0002548,GO:0014069,GO:0060266,GO:0000462,GO:0007000,GO:…	RNA binding|nucleus|cytoplasm|membrane|translation|nucleoplasm|structural constituent of ribosome|ribosome|cytosol|protein homodimerization activity|protein binding|ribosomal small subunit assembly|cytosolic small ribosomal subunit|nucleolus|focal adhesion|rRNA processing|ribosomal small subunit biogenesis|extracellular exosome|protein kinase binding|defense response to Gram-negative bacterium|vi…	path:hsa03010	Ribosome
EEF1G	4.13427e-18	0.572684	0.972	0.951	1.51318e-13	B cells	1.022	ENSG00000254772	protein_coding	eukaryotic translation elongation factor 1 gamma [Source:HGNC Symbol;Acc:HGNC:3213]	--	GO:0005737,GO:0005634,GO:0016020,GO:0006412,GO:0005783,GO:0005515,GO:0003746,GO:0006414,GO:0005829,GO:0045296,GO:0070062,GO:0009615	cytoplasm|nucleus|membrane|translation|endoplasmic reticulum|protein binding|translation elongation factor activity|translational elongation|cytosol|cadherin binding|extracellular exosome|response to virus	path:hsa05134	Legionellosis
RASGRP2	5.14774e-18	0.883513	0.396	0.161	1.88412e-13	B cells	2.46	ENSG00000068831	protein_coding	RAS guanyl releasing protein 2 [Source:HGNC Symbol;Acc:HGNC:9879]	--	GO:0005737,GO:0016020,GO:0046872,GO:0035556,GO:0005509,GO:0007264,GO:0005829,GO:0005886,GO:0005085,GO:0042995,GO:0007165,GO:0030054,GO:0045202,GO:0008289,GO:0043547,GO:0007265,GO:0032587,GO:0001558,GO:0043005,GO:0071277,GO:0019992,GO:0005622	cytoplasm|membrane|metal ion binding|intracellular signal transduction|calcium ion binding|small GTPase mediated signal transduction|cytosol|plasma membrane|guanyl-nucleotide exchange factor activity|cell projection|signal transduction|cell junction|synapse|lipid binding|positive regulation of GTPase activity|Ras protein signal transduction|ruffle membrane|regulation of cell growth|neuron project…	path:hsa04010,path:hsa04014,path:hsa04015,path:hsa04062,path:hsa04611,path:hsa05200	MAPK signaling pathway|Ras signaling pathway|Rap1 signaling pathway|Chemokine signaling pathway|Platelet activation|Pathways in cancer
CD53	5.79976e-18	0.909011	0.556	0.263	2.12277e-13	B cells	2.114	ENSG00000143119	protein_coding	CD53 molecule [Source:HGNC Symbol;Acc:HGNC:1686]	--	GO:0016020,GO:0016021,GO:0005886,GO:0030054,GO:0005887,GO:0005515,GO:0070062,GO:0043312,GO:0035579,GO:0070821,GO:0007165,GO:0005911,GO:1901741,GO:0001772,GO:0009986	membrane|integral component of membrane|plasma membrane|cell junction|integral component of plasma membrane|protein binding|extracellular exosome|neutrophil degranulation|specific granule membrane|tertiary granule membrane|signal transduction|cell-cell junction|positive regulation of myoblast fusion|immunological synapse|cell surface	--	--
RPS4X	7.11183e-18	0.462714	1	0.987	2.603e-13	B cells	1.013	ENSG00000198034	protein_coding	ribosomal protein S4 X-linked [Source:HGNC Symbol;Acc:HGNC:10424]	--	GO:0003723,GO:0005737,GO:0016020,GO:0006412,GO:0003735,GO:0005840,GO:0022627,GO:0007275,GO:0019843,GO:0045727,GO:0005925,GO:0005654,GO:0005829,GO:0070062,GO:0019083,GO:0045202,GO:1990904,GO:0005515,GO:0008284,GO:0006413,GO:0036464,GO:0000184,GO:0006614,GO:0005844,GO:0015935,GO:0005622	RNA binding|cytoplasm|membrane|translation|structural constituent of ribosome|ribosome|cytosolic small ribosomal subunit|multicellular organism development|rRNA binding|positive regulation of translation|focal adhesion|nucleoplasm|cytosol|extracellular exosome|viral transcription|synapse|ribonucleoprotein complex|protein binding|positive regulation of cell population proliferation|translational i…	path:hsa03010	Ribosome
PFDN5	1.2525e-17	0.632744	0.931	0.925	4.58429e-13	B cells	1.006	ENSG00000123349	protein_coding	prefoldin subunit 5 [Source:HGNC Symbol;Acc:HGNC:8869]	--	GO:0090090,GO:0005634,GO:0005737,GO:0006457,GO:0005515,GO:0051082,GO:0016272,GO:0003714,GO:0045892,GO:0006355,GO:0060041	negative regulation of canonical Wnt signaling pathway|nucleus|cytoplasm|protein folding|protein binding|unfolded protein binding|prefoldin complex|transcription corepressor activity|negative regulation of transcription, DNA-templated|regulation of transcription, DNA-templated|retina development in camera-type eye	--	--
REL	2.16299e-17	1.22131	0.597	0.407	7.91677e-13	B cells	1.467	ENSG00000162924	protein_coding	REL proto-oncogene, NF-kB subunit [Source:HGNC Symbol;Acc:HGNC:9954]	RHD	GO:0005634,GO:0005737,GO:0006355,GO:0045893,GO:0003677,GO:0003700,GO:0005515,GO:0007249,GO:0000981,GO:0005829,GO:0006954,GO:0000977,GO:0045944,GO:0000122,GO:0000790,GO:0005654,GO:0001228,GO:0043123,GO:0003682,GO:0034097,GO:0000980,GO:0038061,GO:0010629,GO:0032688,GO:0043565,GO:1901215,GO:0005667	nucleus|cytoplasm|regulation of transcription, DNA-templated|positive regulation of transcription, DNA-templated|DNA binding|DNA-binding transcription factor activity|protein binding|I-kappaB kinase/NF-kappaB signaling|DNA-binding transcription factor activity, RNA polymerase II-specific|cytosol|inflammatory response|RNA polymerase II regulatory region sequence-specific DNA binding|positive regul…	path:hsa04014,path:hsa05202,path:hsa05203	Ras signaling pathway|Transcriptional misregulation in cancer|Viral carcinogenesis
RPL29	6.31375e-17	0.476284	1	0.98	2.31089e-12	B cells	1.02	ENSG00000162244	protein_coding	ribosomal protein L29 [Source:HGNC Symbol;Acc:HGNC:10331]	--	GO:0003735,GO:0006412,GO:0005840,GO:0005622,GO:0003723,GO:0016020,GO:0002181,GO:0022625,GO:0008201,GO:0005829,GO:0045296,GO:0019083,GO:0006413,GO:0000184,GO:0006614,GO:0007566	structural constituent of ribosome|translation|ribosome|intracellular|RNA binding|membrane|cytoplasmic translation|cytosolic large ribosomal subunit|heparin binding|cytosol|cadherin binding|viral transcription|translational initiation|nuclear-transcribed mRNA catabolic process, nonsense-mediated decay|SRP-dependent cotranslational protein targeting to membrane|embryo implantation	path:hsa03010	Ribosome
RPL7A	2.11204e-16	0.403079	0.993	0.984	7.73029e-12	B cells	1.009	ENSG00000148303	protein_coding	ribosomal protein L7a [Source:HGNC Symbol;Acc:HGNC:10364]	--	GO:0003723,GO:0005634,GO:0005737,GO:0006412,GO:0005840,GO:0005515,GO:0003735,GO:0042254,GO:0005730,GO:0005925,GO:1990904,GO:0022625,GO:0005829,GO:0045296,GO:0019083,GO:0006413,GO:0016020,GO:0000184,GO:0000470,GO:0006614,GO:0042788	RNA binding|nucleus|cytoplasm|translation|ribosome|protein binding|structural constituent of ribosome|ribosome biogenesis|nucleolus|focal adhesion|ribonucleoprotein complex|cytosolic large ribosomal subunit|cytosol|cadherin binding|viral transcription|translational initiation|membrane|nuclear-transcribed mRNA catabolic process, nonsense-mediated decay|maturation of LSU-rRNA|SRP-dependent cotransl…	path:hsa03010	Ribosome
RPS11	5.05514e-16	0.511568	0.986	0.971	1.85023e-11	B cells	1.015	ENSG00000142534	protein_coding	ribosomal protein S11 [Source:HGNC Symbol;Acc:HGNC:10384]	--	GO:0003723,GO:0005737,GO:0016020,GO:0006412,GO:0003735,GO:0005840,GO:0005515,GO:0022627,GO:0019843,GO:0005730,GO:0005925,GO:0005654,GO:0005829,GO:0070062,GO:0019083,GO:0006413,GO:0000184,GO:0006614,GO:0005622	RNA binding|cytoplasm|membrane|translation|structural constituent of ribosome|ribosome|protein binding|cytosolic small ribosomal subunit|rRNA binding|nucleolus|focal adhesion|nucleoplasm|cytosol|extracellular exosome|viral transcription|translational initiation|nuclear-transcribed mRNA catabolic process, nonsense-mediated decay|SRP-dependent cotranslational protein targeting to membrane|intracell…	path:hsa03010	Ribosome
RPL36	9.19002e-16	0.470205	1	0.972	3.36364e-11	B cells	1.029	ENSG00000130255	protein_coding	ribosomal protein L36 [Source:HGNC Symbol;Acc:HGNC:13631]	--	GO:0003723,GO:0005737,GO:0016020,GO:0006412,GO:0002181,GO:0003735,GO:0005840,GO:0005829,GO:0005730,GO:0022625,GO:0019083,GO:0006413,GO:0000184,GO:0006614,GO:0042788,GO:0005622	RNA binding|cytoplasm|membrane|translation|cytoplasmic translation|structural constituent of ribosome|ribosome|cytosol|nucleolus|cytosolic large ribosomal subunit|viral transcription|translational initiation|nuclear-transcribed mRNA catabolic process, nonsense-mediated decay|SRP-dependent cotranslational protein targeting to membrane|polysomal ribosome|intracellular	path:hsa03010	Ribosome
IL2RG	1.25574e-15	0.634629	0.479	0.206	4.59613e-11	B cells	2.325	ENSG00000147168	protein_coding	interleukin 2 receptor subunit gamma [Source:HGNC Symbol;Acc:HGNC:6010]	--	GO:0016020,GO:0016021,GO:0005886,GO:0005515,GO:0004896,GO:0009986,GO:0009897,GO:0043235,GO:0005829,GO:0000165,GO:0016032,GO:0005887,GO:0006955,GO:0007165,GO:0050766,GO:0019221,GO:0038111,GO:0019955,GO:0004911,GO:0019976,GO:0038110,GO:0005768,GO:0042010,GO:0035723,GO:0038113,GO:0038114,GO:0035771,GO:0004913,GO:0004917	membrane|integral component of membrane|plasma membrane|protein binding|cytokine receptor activity|cell surface|external side of plasma membrane|receptor complex|cytosol|MAPK cascade|viral process|integral component of plasma membrane|immune response|signal transduction|positive regulation of phagocytosis|cytokine-mediated signaling pathway|interleukin-7-mediated signaling pathway|cytokine bindin…	path:hsa04060,path:hsa04144,path:hsa04151,path:hsa04630,path:hsa04658,path:hsa04659,path:hsa05162,path:hsa05166,path:hsa05200,path:hsa05321,path:hsa05340	Cytokine-cytokine receptor interaction|Endocytosis|PI3K-Akt signaling pathway|Jak-STAT signaling pathway|Th1 and Th2 cell differentiation|Th17 cell differentiation|Measles|Human T-cell leukemia virus 1 infection|Pathways in cancer|Inflammatory bowel disease (IBD)|Primary immunodeficiency
SMCHD1	1.346e-15	1.23715	0.611	0.492	4.92648e-11	B cells	1.242	ENSG00000101596	protein_coding	structural maintenance of chromosomes flexible hinge domain containing 1 [Source:HGNC Symbol;Acc:HGNC:29090]	--	GO:0005524,GO:0016787,GO:0003677,GO:0006325,GO:0005694,GO:0042803,GO:0051276,GO:0006281,GO:0006974,GO:0006302,GO:0005515,GO:0016887,GO:0000784,GO:0009048,GO:0043584,GO:0045739,GO:0060820,GO:0060821,GO:0070868,GO:2000042,GO:2001034,GO:0001740,GO:0035861	ATP binding|hydrolase activity|DNA binding|chromatin organization|chromosome|protein homodimerization activity|chromosome organization|DNA repair|cellular response to DNA damage stimulus|double-strand break repair|protein binding|ATPase activity|nuclear chromosome, telomeric region|dosage compensation by inactivation of X chromosome|nose development|positive regulation of DNA repair|inactivation …	--	--
BCL2	1.52733e-15	0.936637	0.347	0.147	5.59018e-11	B cells	2.361	ENSG00000171791	protein_coding	BCL2 apoptosis regulator [Source:HGNC Symbol;Acc:HGNC:990]	--	GO:0043066,GO:0005634,GO:0005737,GO:0016020,GO:0016021,GO:0005654,GO:0005783,GO:0005789,GO:0042981,GO:0005739,GO:0031965,GO:0042803,GO:0005515,GO:0006974,GO:0008134,GO:0019903,GO:0046982,GO:0051721,GO:0000902,GO:0001503,GO:0001541,GO:0001656,GO:0001657,GO:0001658,GO:0001662,GO:0001776,GO:0001782,GO:0001822,GO:0001836,GO:0001952,GO:0002260,GO:0002320,GO:0002326,GO:0002360,GO:0002520,GO:0002931,GO:…	negative regulation of apoptotic process|nucleus|cytoplasm|membrane|integral component of membrane|nucleoplasm|endoplasmic reticulum|endoplasmic reticulum membrane|regulation of apoptotic process|mitochondrion|nuclear membrane|protein homodimerization activity|protein binding|cellular response to DNA damage stimulus|transcription factor binding|protein phosphatase binding|protein heterodimerizati…	path:hsa01521,path:hsa01522,path:hsa01524,path:hsa04064,path:hsa04066,path:hsa04071,path:hsa04115,path:hsa04140,path:hsa04141,path:hsa04151,path:hsa04210,path:hsa04215,path:hsa04217,path:hsa04261,path:hsa04340,path:hsa04510,path:hsa04621,path:hsa04630,path:hsa04722,path:hsa04725,path:hsa04915,path:hsa04928,path:hsa04933,path:hsa05014,path:hsa05145,path:hsa05152,path:hsa05161,path:hsa05169,path:hs…	EGFR tyrosine kinase inhibitor resistance|Endocrine resistance|Platinum drug resistance|NF-kappa B signaling pathway|HIF-1 signaling pathway|Sphingolipid signaling pathway|p53 signaling pathway|Autophagy - animal|Protein processing in endoplasmic reticulum|PI3K-Akt signaling pathway|Apoptosis|Apoptosis - multiple species|Necroptosis|Adrenergic signaling in cardiomyocytes|Hedgehog signaling pathwa…
RPL31	1.84641e-15	0.443554	0.986	0.948	6.75805e-11	B cells	1.04	ENSG00000071082	protein_coding	ribosomal protein L31 [Source:HGNC Symbol;Acc:HGNC:10334]	--	GO:0003723,GO:0016020,GO:0006412,GO:0002181,GO:0003735,GO:0005840,GO:0005925,GO:0022625,GO:0005829,GO:0070062,GO:0019083,GO:0005515,GO:0006413,GO:0000184,GO:0006614,GO:0042788,GO:0005622	RNA binding|membrane|translation|cytoplasmic translation|structural constituent of ribosome|ribosome|focal adhesion|cytosolic large ribosomal subunit|cytosol|extracellular exosome|viral transcription|protein binding|translational initiation|nuclear-transcribed mRNA catabolic process, nonsense-mediated decay|SRP-dependent cotranslational protein targeting to membrane|polysomal ribosome|intracellul…	path:hsa03010	Ribosome
BTG2	2.09314e-15	0.903094	0.708	0.478	7.66112e-11	B cells	1.481	ENSG00000159388	protein_coding	BTG anti-proliferation factor 2 [Source:HGNC Symbol;Acc:HGNC:1131]	--	GO:0005515,GO:0008285,GO:0005634,GO:0005737,GO:0006977,GO:0005829,GO:0070062,GO:0017148,GO:0031175,GO:0006281,GO:0006974,GO:0045930,GO:0060213,GO:0001227,GO:0000122,GO:0006479,GO:0008306,GO:0009612,GO:0009952,GO:0010033,GO:0010243,GO:0014070,GO:0021542,GO:0021954,GO:0030182,GO:0035914,GO:0043066,GO:0043434,GO:0043524,GO:0051602,GO:2000178	protein binding|negative regulation of cell population proliferation|nucleus|cytoplasm|DNA damage response, signal transduction by p53 class mediator resulting in cell cycle arrest|cytosol|extracellular exosome|negative regulation of translation|neuron projection development|DNA repair|cellular response to DNA damage stimulus|negative regulation of mitotic cell cycle|positive regulation of nuclea…	path:hsa03018	RNA degradation
ITPR1	3.27163e-15	0.891779	0.278	0.101	1.19745e-10	B cells	2.752	ENSG00000150995	protein_coding	inositol 1,4,5-trisphosphate receptor type 1 [Source:HGNC Symbol;Acc:HGNC:6180]	--	GO:0005737,GO:0016020,GO:0016021,GO:0055085,GO:0005216,GO:0006811,GO:0005783,GO:0005789,GO:0005515,GO:0007165,GO:0006915,GO:0006816,GO:0070588,GO:0048471,GO:0031410,GO:0005262,GO:0035091,GO:0070679,GO:0005886,GO:0005220,GO:0048016,GO:0005509,GO:1903779,GO:0030168,GO:0050796,GO:0070059,GO:0031095,GO:0030658,GO:0051209,GO:0015278,GO:0010506,GO:0099566,GO:0001666,GO:0030667,GO:0030659,GO:0031094,GO:…	cytoplasm|membrane|integral component of membrane|transmembrane transport|ion channel activity|ion transport|endoplasmic reticulum|endoplasmic reticulum membrane|protein binding|signal transduction|apoptotic process|calcium ion transport|calcium ion transmembrane transport|perinuclear region of cytoplasm|cytoplasmic vesicle|calcium channel activity|phosphatidylinositol binding|inositol 1,4,5 tris…	path:hsa04020,path:hsa04022,path:hsa04070,path:hsa04114,path:hsa04140,path:hsa04210,path:hsa04218,path:hsa04270,path:hsa04371,path:hsa04540,path:hsa04611,path:hsa04621,path:hsa04625,path:hsa04713,path:hsa04720,path:hsa04723,path:hsa04724,path:hsa04725,path:hsa04726,path:hsa04728,path:hsa04730,path:hsa04750,path:hsa04912,path:hsa04915,path:hsa04918,path:hsa04921,path:hsa04922,path:hsa04924,path:hs…	Calcium signaling pathway|cGMP-PKG signaling pathway|Phosphatidylinositol signaling system|Oocyte meiosis|Autophagy - animal|Apoptosis|Cellular senescence|Vascular smooth muscle contraction|Apelin signaling pathway|Gap junction|Platelet activation|NOD-like receptor signaling pathway|C-type lectin receptor signaling pathway|Circadian entrainment|Long-term potentiation|Retrograde endocannabinoid si…
ARHGDIB	4.36181e-15	0.660138	0.819	0.555	1.59647e-10	B cells	1.476	ENSG00000111348	protein_coding	Rho GDP dissociation inhibitor beta [Source:HGNC Symbol;Acc:HGNC:679]	--	GO:0005737,GO:0005829,GO:0050790,GO:0043547,GO:0005856,GO:0005096,GO:0005094,GO:0071461,GO:0016020,GO:0005515,GO:0070062,GO:0051056,GO:0007266,GO:0007275,GO:2000249,GO:0048365,GO:0031410,GO:0035023,GO:0007162,GO:0003924,GO:1901164	cytoplasm|cytosol|regulation of catalytic activity|positive regulation of GTPase activity|cytoskeleton|GTPase activator activity|Rho GDP-dissociation inhibitor activity|cellular response to redox state|membrane|protein binding|extracellular exosome|regulation of small GTPase mediated signal transduction|Rho protein signal transduction|multicellular organism development|regulation of actin cytoske…	path:hsa04722,path:hsa04962	Neurotrophin signaling pathway|Vasopressin-regulated water reabsorption
TRAF3IP3	4.52243e-15	0.784131	0.368	0.151	1.65526e-10	B cells	2.437	ENSG00000009790	protein_coding	TRAF3 interacting protein 3 [Source:HGNC Symbol;Acc:HGNC:30766]	--	GO:0016020,GO:0016021,GO:0005515	membrane|integral component of membrane|protein binding	--	--
UBA52	4.9165e-15	0.403726	0.972	0.972	1.79949e-10	B cells	1	ENSG00000221983	protein_coding	ubiquitin A-52 residue ribosomal protein fusion product 1 [Source:HGNC Symbol;Acc:HGNC:12458]	--	GO:0005634,GO:0005737,GO:0005783,GO:0005829,GO:0005654,GO:0005765,GO:0003735,GO:0006412,GO:0005840,GO:0005886,GO:0005615,GO:0005515,GO:0031625,GO:0022627,GO:0016567,GO:0005789,GO:0070062,GO:0044267,GO:0016197,GO:0019058,GO:0075733,GO:0010008,GO:0043657,GO:0000209,GO:0016579,GO:0031145,GO:0043488,GO:0055085,GO:0061418,GO:0070498,GO:0019083,GO:0036297,GO:0006625,GO:0002755,GO:0002756,GO:0007249,GO:…	nucleus|cytoplasm|endoplasmic reticulum|cytosol|nucleoplasm|lysosomal membrane|structural constituent of ribosome|translation|ribosome|plasma membrane|extracellular space|protein binding|ubiquitin protein ligase binding|cytosolic small ribosomal subunit|protein ubiquitination|endoplasmic reticulum membrane|extracellular exosome|cellular protein metabolic process|endosomal transport|viral life cyc…	path:hsa03010	Ribosome
RPL14	5.4698e-15	0.393574	1	0.978	2.002e-10	B cells	1.022	ENSG00000188846	protein_coding	ribosomal protein L14 [Source:HGNC Symbol;Acc:HGNC:10305]	--	GO:0003723,GO:0016020,GO:0006412,GO:0003735,GO:0005840,GO:0005515,GO:0006364,GO:0022625,GO:0005829,GO:0045296,GO:0070062,GO:0019083,GO:0042273,GO:0006413,GO:0000184,GO:0006614,GO:0014069,GO:0005622	RNA binding|membrane|translation|structural constituent of ribosome|ribosome|protein binding|rRNA processing|cytosolic large ribosomal subunit|cytosol|cadherin binding|extracellular exosome|viral transcription|ribosomal large subunit biogenesis|translational initiation|nuclear-transcribed mRNA catabolic process, nonsense-mediated decay|SRP-dependent cotranslational protein targeting to membrane|p…	path:hsa03010	Ribosome
ZFAS1	9.0922e-15	0.747938	0.771	0.742	3.32783e-10	B cells	1.039	ENSG00000177410	lncRNA	ZNFX1 antisense RNA 1 [Source:HGNC Symbol;Acc:HGNC:33101]	--	--	--	--	--
RESF1	1.49278e-14	1.04299	0.521	0.314	5.46371e-10	B cells	1.659	ENSG00000174718	protein_coding	retroelement silencing factor 1 [Source:HGNC Symbol;Acc:HGNC:25559]	--	GO:0005634,GO:0042393,GO:0000930,GO:0090309,GO:0045869	nucleus|histone binding|gamma-tubulin complex|positive regulation of methylation-dependent chromatin silencing|negative regulation of single stranded viral RNA replication via double stranded DNA intermediate	--	--
RNASET2	1.6353e-14	0.789642	0.562	0.338	5.98537e-10	B cells	1.663	ENSG00000026297	protein_coding	ribonuclease T2 [Source:HGNC Symbol;Acc:HGNC:21686]	--	GO:0003723,GO:0090502,GO:0033897,GO:0005783,GO:0016787,GO:0005615,GO:0090305,GO:0005576,GO:0004519,GO:0090501,GO:0004518,GO:0005764,GO:0005788,GO:0070062,GO:0043312,GO:0004521,GO:0006401,GO:0035578,GO:0004540,GO:0043202	RNA binding|RNA phosphodiester bond hydrolysis, endonucleolytic|ribonuclease T2 activity|endoplasmic reticulum|hydrolase activity|extracellular space|nucleic acid phosphodiester bond hydrolysis|extracellular region|endonuclease activity|RNA phosphodiester bond hydrolysis|nuclease activity|lysosome|endoplasmic reticulum lumen|extracellular exosome|neutrophil degranulation|endoribonuclease activity…	--	--
DDX5	1.84218e-14	0.699275	0.847	0.829	6.74258e-10	B cells	1.022	ENSG00000108654	protein_coding	DEAD-box helicase 5 [Source:HGNC Symbol;Acc:HGNC:2746]	--	GO:0030509,GO:0003676,GO:0003723,GO:0006397,GO:0008380,GO:0005634,GO:0016020,GO:0000166,GO:0005524,GO:0016787,GO:0005515,GO:0005681,GO:0048511,GO:0004386,GO:0000398,GO:0071013,GO:0005730,GO:0003724,GO:0005737,GO:0000956,GO:0000122,GO:0005654,GO:0070062,GO:1990904,GO:0006357,GO:0000381,GO:0043021,GO:0070412,GO:0003730,GO:0030521,GO:0030520,GO:0046332,GO:0072332,GO:0050681,GO:0043517,GO:1990841,GO:…	BMP signaling pathway|nucleic acid binding|RNA binding|mRNA processing|RNA splicing|nucleus|membrane|nucleotide binding|ATP binding|hydrolase activity|protein binding|spliceosomal complex|rhythmic process|helicase activity|mRNA splicing, via spliceosome|catalytic step 2 spliceosome|nucleolus|RNA helicase activity|cytoplasm|nuclear-transcribed mRNA catabolic process|negative regulation of transcri…	path:hsa03040,path:hsa05202,path:hsa05205	Spliceosome|Transcriptional misregulation in cancer|Proteoglycans in cancer
FXYD5	2.24475e-14	0.774217	0.736	0.618	8.21602e-10	B cells	1.191	ENSG00000089327	protein_coding	FXYD domain containing ion transport regulator 5 [Source:HGNC Symbol;Acc:HGNC:4029]	--	GO:0016020,GO:0006811,GO:0099106,GO:0043269,GO:0016021,GO:0003779,GO:0017080,GO:2000649,GO:0005515,GO:0045296,GO:0030033,GO:0046588	membrane|ion transport|ion channel regulator activity|regulation of ion transport|integral component of membrane|actin binding|sodium channel regulator activity|regulation of sodium ion transmembrane transporter activity|protein binding|cadherin binding|microvillus assembly|negative regulation of calcium-dependent cell-cell adhesion	--	--
POLD4	3.11616e-14	0.99516	0.625	0.521	1.14055e-09	B cells	1.2	ENSG00000175482	protein_coding	DNA polymerase delta 4, accessory subunit [Source:HGNC Symbol;Acc:HGNC:14106]	--	GO:0005634,GO:0006260,GO:0005730,GO:0005829,GO:0005739,GO:0005515,GO:0006281,GO:0006974,GO:0003887,GO:0006261,GO:0043625,GO:0005654,GO:0019985,GO:0006283,GO:0042769,GO:0006296,GO:0033683,GO:0032201,GO:0006297,GO:0000723,GO:0006298	nucleus|DNA replication|nucleolus|cytosol|mitochondrion|protein binding|DNA repair|cellular response to DNA damage stimulus|DNA-directed DNA polymerase activity|DNA-dependent DNA replication|delta DNA polymerase complex|nucleoplasm|translesion synthesis|transcription-coupled nucleotide-excision repair|DNA damage response, detection of DNA damage|nucleotide-excision repair, DNA incision, 5'-to les…	path:hsa00230,path:hsa00240,path:hsa03030,path:hsa03410,path:hsa03420,path:hsa03430,path:hsa03440,path:hsa05166	Purine metabolism|Pyrimidine metabolism|DNA replication|Base excision repair|Nucleotide excision repair|Mismatch repair|Homologous recombination|Human T-cell leukemia virus 1 infection
B2M	3.32499e-14	0.42981	1	0.966	1.21698e-09	B cells	1.035	ENSG00000166710	protein_coding	beta-2-microglobulin [Source:HGNC Symbol;Acc:HGNC:914]	--	GO:0016020,GO:0005794,GO:0005829,GO:0005886,GO:0005615,GO:0005515,GO:0005576,GO:0006955,GO:0009986,GO:0002376,GO:0005925,GO:0050776,GO:0042802,GO:0002474,GO:0042612,GO:0070062,GO:0044267,GO:0001895,GO:0002479,GO:0045087,GO:0043312,GO:0030670,GO:1990712,GO:0005788,GO:0035580,GO:1904724,GO:0000139,GO:0048260,GO:0060333,GO:0042803,GO:0012507,GO:0032092,GO:0042824,GO:0050690,GO:0031901,GO:0007611,GO:…	membrane|Golgi apparatus|cytosol|plasma membrane|extracellular space|protein binding|extracellular region|immune response|cell surface|immune system process|focal adhesion|regulation of immune response|identical protein binding|antigen processing and presentation of peptide antigen via MHC class I|MHC class I protein complex|extracellular exosome|cellular protein metabolic process|retina homeosta…	path:hsa04612,path:hsa05163,path:hsa05169,path:hsa05170	Antigen processing and presentation|Human cytomegalovirus infection|Epstein-Barr virus infection|Human immunodeficiency virus 1 infection
DAPP1	3.77954e-14	0.866439	0.319	0.136	1.38335e-09	B cells	2.346	ENSG00000070190	protein_coding	dual adaptor of phosphotyrosine and 3-phosphoinositides 1 [Source:HGNC Symbol;Acc:HGNC:16500]	--	GO:0005737,GO:0016020,GO:0005886,GO:0005515,GO:0005829,GO:0005547,GO:0043325,GO:0006470,GO:0007165,GO:0005543	cytoplasm|membrane|plasma membrane|protein binding|cytosol|phosphatidylinositol-3,4,5-trisphosphate binding|phosphatidylinositol-3,4-bisphosphate binding|protein dephosphorylation|signal transduction|phospholipid binding	path:hsa04662	B cell receptor signaling pathway
PSMB8-AS1	5.84161e-14	0.762241	0.299	0.117	2.13809e-09	B cells	2.556	ENSG00000204261	lncRNA	PSMB8 antisense RNA 1 (head to head) [Source:HGNC Symbol;Acc:HGNC:39758]	--	--	--	--	--
DCK	6.03256e-14	0.834827	0.319	0.136	2.20798e-09	B cells	2.346	ENSG00000156136	protein_coding	deoxycytidine kinase [Source:HGNC Symbol;Acc:HGNC:2704]	--	GO:0005634,GO:0000166,GO:0005524,GO:0016301,GO:0016740,GO:0016310,GO:0042803,GO:0019206,GO:0009165,GO:0006139,GO:0005737,GO:0005739,GO:0009157,GO:0005829,GO:0019136,GO:0043097,GO:0008144,GO:0006220,GO:0043101,GO:0004137	nucleus|nucleotide binding|ATP binding|kinase activity|transferase activity|phosphorylation|protein homodimerization activity|nucleoside kinase activity|nucleotide biosynthetic process|nucleobase-containing compound metabolic process|cytoplasm|mitochondrion|deoxyribonucleoside monophosphate biosynthetic process|cytosol|deoxynucleoside kinase activity|pyrimidine nucleoside salvage|drug binding|pyr…	path:hsa00230,path:hsa00240	Purine metabolism|Pyrimidine metabolism
PSMB9	7.68281e-14	0.867318	0.562	0.349	2.81198e-09	B cells	1.61	ENSG00000240065	protein_coding	proteasome subunit beta 9 [Source:HGNC Symbol;Acc:HGNC:9546]	--	GO:0005634,GO:0005737,GO:0005829,GO:0016787,GO:0008233,GO:0006508,GO:0000502,GO:0004175,GO:0004298,GO:0051603,GO:0005839,GO:0002376,GO:0005515,GO:0038095,GO:0050852,GO:0005654,GO:0070062,GO:0000165,GO:0000209,GO:0002223,GO:0002479,GO:0006521,GO:0010498,GO:0010499,GO:0010972,GO:0016579,GO:0031145,GO:0031146,GO:0033209,GO:0038061,GO:0043161,GO:0043488,GO:0043687,GO:0055085,GO:0060071,GO:0061418,GO:…	nucleus|cytoplasm|cytosol|hydrolase activity|peptidase activity|proteolysis|proteasome complex|endopeptidase activity|threonine-type endopeptidase activity|proteolysis involved in cellular protein catabolic process|proteasome core complex|immune system process|protein binding|Fc-epsilon receptor signaling pathway|T cell receptor signaling pathway|nucleoplasm|extracellular exosome|MAPK cascade|pro…	path:hsa03050	Proteasome
STK17B	9.81225e-14	0.724545	0.611	0.376	3.59138e-09	B cells	1.625	ENSG00000081320	protein_coding	serine/threonine kinase 17b [Source:HGNC Symbol;Acc:HGNC:11396]	--	GO:0005634,GO:0016020,GO:0000166,GO:0004672,GO:0004674,GO:0005524,GO:0016301,GO:0016740,GO:0006468,GO:0016310,GO:0005886,GO:0006915,GO:0046777,GO:0035556,GO:0005793,GO:2000271,GO:0012501,GO:0015629	nucleus|membrane|nucleotide binding|protein kinase activity|protein serine/threonine kinase activity|ATP binding|kinase activity|transferase activity|protein phosphorylation|phosphorylation|plasma membrane|apoptotic process|protein autophosphorylation|intracellular signal transduction|endoplasmic reticulum-Golgi intermediate compartment|positive regulation of fibroblast apoptotic process|programm…	--	--
MYCBP2	1.4814e-13	1.03089	0.611	0.508	5.42208e-09	B cells	1.203	ENSG00000005810	protein_coding	MYC binding protein 2 [Source:HGNC Symbol;Acc:HGNC:23386]	--	GO:0005634,GO:0005737,GO:0016020,GO:0043231,GO:0046872,GO:0016740,GO:0016567,GO:0008270,GO:0005856,GO:0042995,GO:0005515,GO:0048511,GO:0061630,GO:0032922,GO:0005085,GO:0030424,GO:0031398,GO:0008536,GO:0042803,GO:0008045,GO:0021785,GO:0021952,GO:0032880,GO:0042177,GO:0048667,GO:0050905,GO:0051493,GO:1902667,GO:0015630	nucleus|cytoplasm|membrane|intracellular membrane-bounded organelle|metal ion binding|transferase activity|protein ubiquitination|zinc ion binding|cytoskeleton|cell projection|protein binding|rhythmic process|ubiquitin protein ligase activity|circadian regulation of gene expression|guanyl-nucleotide exchange factor activity|axon|positive regulation of protein ubiquitination|Ran GTPase binding|pro…	--	--
C1orf162	3.6145e-13	0.73042	0.319	0.127	1.32294e-08	B cells	2.512	ENSG00000143110	protein_coding	chromosome 1 open reading frame 162 [Source:HGNC Symbol;Acc:HGNC:28344]	--	GO:0016020,GO:0016021	membrane|integral component of membrane	--	--
TOMM7	3.94065e-13	0.739901	0.799	0.803	1.44232e-08	B cells	0.995	ENSG00000196683	protein_coding	translocase of outer mitochondrial membrane 7 [Source:HGNC Symbol;Acc:HGNC:21648]	--	GO:0016020,GO:0016021,GO:0015031,GO:0005739,GO:0005515,GO:0005741,GO:0005742,GO:0030150,GO:1903955,GO:0016236,GO:0031647,GO:0098779,GO:0008320,GO:0006626	membrane|integral component of membrane|protein transport|mitochondrion|protein binding|mitochondrial outer membrane|mitochondrial outer membrane translocase complex|protein import into mitochondrial matrix|positive regulation of protein targeting to mitochondrion|macroautophagy|regulation of protein stability|positive regulation of mitophagy in response to mitochondrial depolarization|protein tr…	path:hsa04137	Mitophagy - animal
TSC22D3	4.50959e-13	0.956528	0.556	0.362	1.65056e-08	B cells	1.536	ENSG00000157514	protein_coding	TSC22 domain family member 3 [Source:HGNC Symbol;Acc:HGNC:3051]	TSC22	GO:0006355,GO:0003700,GO:0005634,GO:0005737,GO:0006357,GO:0000981,GO:0005829,GO:0034220,GO:0006970,GO:0070236	regulation of transcription, DNA-templated|DNA-binding transcription factor activity|nucleus|cytoplasm|regulation of transcription by RNA polymerase II|DNA-binding transcription factor activity, RNA polymerase II-specific|cytosol|ion transmembrane transport|response to osmotic stress|negative regulation of activation-induced cell death of T cells	--	--
RPL37A	1.03326e-12	0.362188	0.993	0.983	3.78182e-08	B cells	1.01	ENSG00000197756	protein_coding	ribosomal protein L37a [Source:HGNC Symbol;Acc:HGNC:10348]	--	GO:0003723,GO:0005634,GO:0006412,GO:0046872,GO:0003735,GO:0005840,GO:0005515,GO:0005925,GO:0005829,GO:0070062,GO:0019083,GO:0006413,GO:0000184,GO:0006614,GO:0022625,GO:0005622	RNA binding|nucleus|translation|metal ion binding|structural constituent of ribosome|ribosome|protein binding|focal adhesion|cytosol|extracellular exosome|viral transcription|translational initiation|nuclear-transcribed mRNA catabolic process, nonsense-mediated decay|SRP-dependent cotranslational protein targeting to membrane|cytosolic large ribosomal subunit|intracellular	path:hsa03010	Ribosome
MT-ATP6	1.15943e-12	0.328925	1	0.92	4.24365e-08	B cells	1.087	ENSG00000198899	protein_coding	mitochondrially encoded ATP synthase membrane subunit 6 [Source:HGNC Symbol;Acc:HGNC:7414]	--	GO:0016020,GO:0016021,GO:0005743,GO:0005739,GO:0006811,GO:0015078,GO:0015986,GO:0005515,GO:0016887,GO:0045263,GO:0006754,GO:0046933,GO:0022857,GO:0042407,GO:0042776,GO:0005753,GO:0007568,GO:0055093,GO:0045259	membrane|integral component of membrane|mitochondrial inner membrane|mitochondrion|ion transport|proton transmembrane transporter activity|ATP synthesis coupled proton transport|protein binding|ATPase activity|proton-transporting ATP synthase complex, coupling factor F(o)|ATP biosynthetic process|proton-transporting ATP synthase activity, rotational mechanism|transmembrane transporter activity|cr…	--	--
RPL17	1.53637e-12	0.336488	1	0.984	5.62328e-08	B cells	1.016	ENSG00000265681	protein_coding	ribosomal protein L17 [Source:HGNC Symbol;Acc:HGNC:10307]	--	GO:0003723,GO:0005634,GO:0006412,GO:0003735,GO:0005840,GO:0002181,GO:0015934,GO:0022625,GO:0005829,GO:0019083,GO:0005515,GO:0006413,GO:0000184,GO:0006614,GO:0005622	RNA binding|nucleus|translation|structural constituent of ribosome|ribosome|cytoplasmic translation|large ribosomal subunit|cytosolic large ribosomal subunit|cytosol|viral transcription|protein binding|translational initiation|nuclear-transcribed mRNA catabolic process, nonsense-mediated decay|SRP-dependent cotranslational protein targeting to membrane|intracellular	path:hsa03010	Ribosome
PNRC1	2.07565e-12	0.66046	0.826	0.736	7.59709e-08	B cells	1.122	ENSG00000146278	protein_coding	proline rich nuclear receptor coactivator 1 [Source:HGNC Symbol;Acc:HGNC:17278]	--	GO:0005634,GO:0005515	nucleus|protein binding	--	--
RPS14	2.38792e-12	0.271744	1	0.988	8.74004e-08	B cells	1.012	ENSG00000164587	protein_coding	ribosomal protein S14 [Source:HGNC Symbol;Acc:HGNC:10387]	--	GO:0003723,GO:0016020,GO:0006412,GO:0003735,GO:0005840,GO:0005515,GO:0030218,GO:0000028,GO:0022627,GO:0005730,GO:0005925,GO:0000462,GO:0000122,GO:0005654,GO:0005829,GO:0070062,GO:0019083,GO:0006413,GO:0006364,GO:0048027,GO:0030490,GO:0000184,GO:0006417,GO:0006614,GO:0014069,GO:0045182,GO:0070181	RNA binding|membrane|translation|structural constituent of ribosome|ribosome|protein binding|erythrocyte differentiation|ribosomal small subunit assembly|cytosolic small ribosomal subunit|nucleolus|focal adhesion|maturation of SSU-rRNA from tricistronic rRNA transcript (SSU-rRNA, 5.8S rRNA, LSU-rRNA)|negative regulation of transcription by RNA polymerase II|nucleoplasm|cytosol|extracellular exoso…	path:hsa03010	Ribosome
MT-ND3	5.65064e-12	0.404316	0.993	0.85	2.06819e-07	B cells	1.168	ENSG00000198840	protein_coding	mitochondrially encoded NADH:ubiquinone oxidoreductase core subunit 3 [Source:HGNC Symbol;Acc:HGNC:7458]	--	GO:0016020,GO:0016021,GO:0055114,GO:0005739,GO:0005515,GO:0070469,GO:0008137,GO:0031966,GO:0005747,GO:0006120,GO:0032981,GO:0005743,GO:0006979,GO:0009642,GO:0009725,GO:0071385	membrane|integral component of membrane|oxidation-reduction process|mitochondrion|protein binding|respirasome|NADH dehydrogenase (ubiquinone) activity|mitochondrial membrane|mitochondrial respiratory chain complex I|mitochondrial electron transport, NADH to ubiquinone|mitochondrial respiratory chain complex I assembly|mitochondrial inner membrane|response to oxidative stress|response to light int…	--	--
SNHG7	7.47158e-12	1.13387	0.493	0.355	2.73467e-07	B cells	1.389	ENSG00000233016	lncRNA	small nucleolar RNA host gene 7 [Source:HGNC Symbol;Acc:HGNC:28254]	--	--	--	--	--
STRBP	7.99526e-12	0.967583	0.382	0.205	2.92635e-07	B cells	1.863	ENSG00000165209	protein_coding	spermatid perinuclear RNA binding protein [Source:HGNC Symbol;Acc:HGNC:16462]	--	GO:0003723,GO:0007283,GO:0005737,GO:0003677,GO:0005515,GO:0007275,GO:0030154,GO:0005634,GO:0003727,GO:0003725,GO:0008017,GO:0015631,GO:0007286,GO:0007638,GO:0002177,GO:0015630	RNA binding|spermatogenesis|cytoplasm|DNA binding|protein binding|multicellular organism development|cell differentiation|nucleus|single-stranded RNA binding|double-stranded RNA binding|microtubule binding|tubulin binding|spermatid development|mechanosensory behavior|manchette|microtubule cytoskeleton	--	--
INPP5D	1.72164e-11	0.712052	0.292	0.126	6.30136e-07	B cells	2.317	ENSG00000168918	protein_coding	inositol polyphosphate-5-phosphatase D [Source:HGNC Symbol;Acc:HGNC:6079]	--	GO:0005737,GO:0016020,GO:0005829,GO:0016787,GO:0005886,GO:0005856,GO:0005515,GO:0006915,GO:0045121,GO:0002376,GO:0046856,GO:0050900,GO:0050852,GO:0017124,GO:0007165,GO:0006661,GO:0019221,GO:0006796,GO:0043647,GO:0004439,GO:0052658,GO:0016314,GO:0004445,GO:0052659,GO:0008340,GO:0009968,GO:0016064,GO:0030853,GO:0030889,GO:0035556,GO:0043065,GO:0045409,GO:0045579,GO:0045621,GO:0045648,GO:0045656,GO:…	cytoplasm|membrane|cytosol|hydrolase activity|plasma membrane|cytoskeleton|protein binding|apoptotic process|membrane raft|immune system process|phosphatidylinositol dephosphorylation|leukocyte migration|T cell receptor signaling pathway|SH3 domain binding|signal transduction|phosphatidylinositol biosynthetic process|cytokine-mediated signaling pathway|phosphate-containing compound metabolic proc…	path:hsa00562,path:hsa04070,path:hsa04662,path:hsa04664,path:hsa04666	Inositol phosphate metabolism|Phosphatidylinositol signaling system|B cell receptor signaling pathway|Fc epsilon RI signaling pathway|Fc gamma R-mediated phagocytosis
EIF2S3	2.59689e-11	0.922931	0.611	0.575	9.50489e-07	B cells	1.063	ENSG00000130741	protein_coding	eukaryotic translation initiation factor 2 subunit gamma [Source:HGNC Symbol;Acc:HGNC:3267]	--	GO:0005737,GO:0003743,GO:0006412,GO:0006413,GO:0000166,GO:0003924,GO:0005525,GO:0005515,GO:0005829,GO:0045296,GO:0070062,GO:0000049,GO:0055085,GO:0008135,GO:0001731,GO:0005850,GO:0045903	cytoplasm|translation initiation factor activity|translation|translational initiation|nucleotide binding|GTPase activity|GTP binding|protein binding|cytosol|cadherin binding|extracellular exosome|tRNA binding|transmembrane transport|translation factor activity, RNA binding|formation of translation preinitiation complex|eukaryotic translation initiation factor 2 complex|positive regulation of tran…	path:hsa03013	RNA transport
RBM38	2.6546e-11	0.806232	0.257	0.106	9.71611e-07	B cells	2.425	ENSG00000132819	protein_coding	RNA binding motif protein 38 [Source:HGNC Symbol;Acc:HGNC:15818]	--	GO:0003676,GO:0003723,GO:0006397,GO:0008380,GO:0005634,GO:0005737,GO:0005829,GO:0007049,GO:0030154,GO:0003729,GO:1990904,GO:0043484,GO:0003730,GO:0070935,GO:0010830	nucleic acid binding|RNA binding|mRNA processing|RNA splicing|nucleus|cytoplasm|cytosol|cell cycle|cell differentiation|mRNA binding|ribonucleoprotein complex|regulation of RNA splicing|mRNA 3'-UTR binding|3'-UTR-mediated mRNA stabilization|regulation of myotube differentiation	--	--
SMDT1	3.54269e-11	0.80043	0.667	0.646	1.29666e-06	B cells	1.033	ENSG00000183172	protein_coding	single-pass membrane protein with aspartate rich tail 1 [Source:HGNC Symbol;Acc:HGNC:25055]	--	GO:0016020,GO:0016021,GO:0005634,GO:0005739,GO:0005743,GO:0006811,GO:0031305,GO:0006816,GO:0005515,GO:0005759,GO:0006851,GO:0051560,GO:0036444,GO:1990246	membrane|integral component of membrane|nucleus|mitochondrion|mitochondrial inner membrane|ion transport|integral component of mitochondrial inner membrane|calcium ion transport|protein binding|mitochondrial matrix|mitochondrial calcium ion transmembrane transport|mitochondrial calcium ion homeostasis|calcium import into the mitochondrion|uniplex complex	--	--
RPLP1	4.01356e-11	0.295626	1	0.995	1.469e-06	B cells	1.005	ENSG00000137818	protein_coding	ribosomal protein lateral stalk subunit P1 [Source:HGNC Symbol;Acc:HGNC:10372]	--	GO:0006412,GO:0003735,GO:0005840,GO:0005515,GO:0002181,GO:0006414,GO:0006417,GO:0005925,GO:0022625,GO:0032147,GO:0005829,GO:0019083,GO:0006413,GO:0000184,GO:0043021,GO:0006614,GO:0030295,GO:0005622	translation|structural constituent of ribosome|ribosome|protein binding|cytoplasmic translation|translational elongation|regulation of translation|focal adhesion|cytosolic large ribosomal subunit|activation of protein kinase activity|cytosol|viral transcription|translational initiation|nuclear-transcribed mRNA catabolic process, nonsense-mediated decay|ribonucleoprotein complex binding|SRP-depend…	path:hsa03010	Ribosome
MAP3K1	4.61163e-11	0.85432	0.361	0.195	1.6879e-06	B cells	1.851	ENSG00000095015	protein_coding	mitogen-activated protein kinase kinase kinase 1 [Source:HGNC Symbol;Acc:HGNC:6848]	--	GO:0008270,GO:0046872,GO:0000166,GO:0004672,GO:0004674,GO:0005524,GO:0016301,GO:0016740,GO:0006468,GO:0016310,GO:0000165,GO:0005515,GO:0004709,GO:0000186,GO:0038095,GO:0005737,GO:0005829,GO:0019901,GO:0071260,GO:0002755,GO:0023014,GO:0032147	zinc ion binding|metal ion binding|nucleotide binding|protein kinase activity|protein serine/threonine kinase activity|ATP binding|kinase activity|transferase activity|protein phosphorylation|phosphorylation|MAPK cascade|protein binding|MAP kinase kinase kinase activity|activation of MAPKK activity|Fc-epsilon receptor signaling pathway|cytoplasm|cytosol|protein kinase binding|cellular response to…	path:hsa04010,path:hsa04120,path:hsa04530,path:hsa04622,path:hsa04722,path:hsa04912,path:hsa05161,path:hsa05166	MAPK signaling pathway|Ubiquitin mediated proteolysis|Tight junction|RIG-I-like receptor signaling pathway|Neurotrophin signaling pathway|GnRH signaling pathway|Hepatitis B|Human T-cell leukemia virus 1 infection
OTUD1	5.0004e-11	0.758114	0.312	0.145	1.8302e-06	B cells	2.152	ENSG00000165312	protein_coding	OTU deubiquitinase 1 [Source:HGNC Symbol;Acc:HGNC:27346]	--	GO:0016787,GO:0008233,GO:0008234,GO:0006508,GO:0036459,GO:0004843,GO:0070536	hydrolase activity|peptidase activity|cysteine-type peptidase activity|proteolysis|thiol-dependent ubiquitinyl hydrolase activity|thiol-dependent ubiquitin-specific protease activity|protein K63-linked deubiquitination	--	--
HLA-A	5.75465e-11	0.307928	0.958	0.554	2.10626e-06	B cells	1.729	ENSG00000206503	protein_coding	major histocompatibility complex, class I, A [Source:HGNC Symbol;Acc:HGNC:4931]	--	GO:0016020,GO:0016021,GO:0005783,GO:0005789,GO:0005794,GO:0005886,GO:0006955,GO:0009986,GO:0002376,GO:0050776,GO:0005887,GO:0042605,GO:0019882,GO:0002474,GO:0042612,GO:0016567,GO:0070062,GO:0002479,GO:0030670,GO:0000139,GO:0060333,GO:0012507,GO:0060337,GO:0071556,GO:0031901,GO:0002480,GO:0042270,GO:0055038,GO:0030881,GO:0046977,GO:0036037,GO:0042590,GO:0001913	membrane|integral component of membrane|endoplasmic reticulum|endoplasmic reticulum membrane|Golgi apparatus|plasma membrane|immune response|cell surface|immune system process|regulation of immune response|integral component of plasma membrane|peptide antigen binding|antigen processing and presentation|antigen processing and presentation of peptide antigen via MHC class I|MHC class I protein comp…	path:hsa04144,path:hsa04145,path:hsa04218,path:hsa04514,path:hsa04612,path:hsa04650,path:hsa04940,path:hsa05163,path:hsa05165,path:hsa05166,path:hsa05167,path:hsa05168,path:hsa05169,path:hsa05170,path:hsa05203,path:hsa05320,path:hsa05330,path:hsa05332,path:hsa05416	Endocytosis|Phagosome|Cellular senescence|Cell adhesion molecules (CAMs)|Antigen processing and presentation|Natural killer cell mediated cytotoxicity|Type I diabetes mellitus|Human cytomegalovirus infection|Human papillomavirus infection|Human T-cell leukemia virus 1 infection|Kaposi sarcoma-associated herpesvirus infection|Herpes simplex infection|Epstein-Barr virus infection|Human immunodefici…
TRBC2	6.73934e-11	0.436535	0.375	0.169	2.46667e-06	B cells	2.219	ENSG00000211772	TR_C_gene	T cell receptor beta constant 2 [Source:HGNC Symbol;Acc:HGNC:12157]	--	--	--	--	--
GMFG	9.23816e-11	0.699733	0.472	0.259	3.38126e-06	B cells	1.822	ENSG00000130755	protein_coding	glia maturation factor gamma [Source:HGNC Symbol;Acc:HGNC:4374]	--	GO:0003779,GO:0008083,GO:0007165,GO:2000249,GO:0071933,GO:0034316,GO:0005622,GO:0043085,GO:0005576,GO:0030479,GO:0006469,GO:0043312,GO:0006468,GO:0034774,GO:1904813,GO:0004860,GO:0008047,GO:0071846	actin binding|growth factor activity|signal transduction|regulation of actin cytoskeleton reorganization|Arp2/3 complex binding|negative regulation of Arp2/3 complex-mediated actin nucleation|intracellular|positive regulation of catalytic activity|extracellular region|actin cortical patch|negative regulation of protein kinase activity|neutrophil degranulation|protein phosphorylation|secretory gra…	--	--
RGS19	9.78853e-11	0.729416	0.319	0.156	3.5827e-06	B cells	2.045	ENSG00000171700	protein_coding	regulator of G protein signaling 19 [Source:HGNC Symbol;Acc:HGNC:13735]	--	GO:0016020,GO:0005515,GO:0006914,GO:0005886,GO:0007186,GO:0005794,GO:0007264,GO:0009968,GO:0003924,GO:0001965,GO:0045471,GO:0005737,GO:0005903,GO:0030136,GO:0045121	membrane|protein binding|autophagy|plasma membrane|G protein-coupled receptor signaling pathway|Golgi apparatus|small GTPase mediated signal transduction|negative regulation of signal transduction|GTPase activity|G-protein alpha-subunit binding|response to ethanol|cytoplasm|brush border|clathrin-coated vesicle|membrane raft	--	--
LINC-PINT	1.66037e-10	0.822803	0.417	0.254	6.07711e-06	B cells	1.642	ENSG00000231721	lncRNA	hypothetical protein FLJ43663	--	GO:0016021	integral component of membrane	--	--
KIAA0040	2.10363e-10	0.858635	0.41	0.238	7.6995e-06	B cells	1.723	ENSG00000235750	protein_coding	KIAA0040 [Source:HGNC Symbol;Acc:HGNC:28950]	--	GO:0016020,GO:0016021,GO:0005515	membrane|integral component of membrane|protein binding	--	--
ZNF107	2.43062e-10	0.895853	0.264	0.118	8.8963e-06	B cells	2.237	ENSG00000196247	protein_coding	zinc finger protein 107 [Source:HGNC Symbol;Acc:HGNC:12887]	zf-C2H2	GO:0003676,GO:0005634,GO:0046872,GO:0003677,GO:0003674,GO:0008150,GO:0005575,GO:0006355,GO:0005622	nucleic acid binding|nucleus|metal ion binding|DNA binding|molecular_function|biological_process|cellular_component|regulation of transcription, DNA-templated|intracellular	--	--
PRDM2	2.50487e-10	1.18598	0.465	0.338	9.16807e-06	B cells	1.376	ENSG00000116731	protein_coding	PR/SET domain 2 [Source:HGNC Symbol;Acc:HGNC:9347]	zf-C2H2	GO:0005515,GO:0005634,GO:0003676,GO:0005794,GO:0046872,GO:0016740,GO:0008168,GO:0032259,GO:0006355,GO:0008270,GO:0003677,GO:0003700,GO:0043565,GO:0018024,GO:0034968,GO:0000977,GO:0001228,GO:0000981,GO:0045893,GO:0031490,GO:0045944,GO:0008340	protein binding|nucleus|nucleic acid binding|Golgi apparatus|metal ion binding|transferase activity|methyltransferase activity|methylation|regulation of transcription, DNA-templated|zinc ion binding|DNA binding|DNA-binding transcription factor activity|sequence-specific DNA binding|histone-lysine N-methyltransferase activity|histone lysine methylation|RNA polymerase II regulatory region sequence-…	path:hsa00310	Lysine degradation
MTPN	2.87983e-10	0.816418	0.667	0.664	1.05405e-05	B cells	1.005	ENSG00000105887	protein_coding	myotrophin [Source:HGNC Symbol;Acc:HGNC:15667]	--	GO:0005634,GO:0005737,GO:0005829,GO:0008290,GO:0048471,GO:0006417,GO:0051092,GO:0030307,GO:0030182,GO:0008361,GO:0010613,GO:0016202,GO:0043565,GO:0006584,GO:0010557,GO:0021707,GO:0043403,GO:0051146,GO:0051247,GO:0071260,GO:2000812,GO:0030424,GO:0005515	nucleus|cytoplasm|cytosol|F-actin capping protein complex|perinuclear region of cytoplasm|regulation of translation|positive regulation of NF-kappaB transcription factor activity|positive regulation of cell growth|neuron differentiation|regulation of cell size|positive regulation of cardiac muscle hypertrophy|regulation of striated muscle tissue development|sequence-specific DNA binding|catechola…	--	--
FCHSD2	2.90715e-10	0.983459	0.375	0.22	1.06405e-05	B cells	1.705	ENSG00000137478	protein_coding	FCH and double SH3 domains 2 [Source:HGNC Symbol;Acc:HGNC:29114]	--	GO:0005737,GO:0016020,GO:0015031,GO:0005886,GO:0042995,GO:0005515,GO:0030054,GO:0005905,GO:0008289,GO:0006897,GO:0032420,GO:0005547,GO:0043325,GO:0072583,GO:0030838,GO:0031594,GO:0007274,GO:0055037,GO:0030833,GO:2000601,GO:0120043,GO:0044803	cytoplasm|membrane|protein transport|plasma membrane|cell projection|protein binding|cell junction|clathrin-coated pit|lipid binding|endocytosis|stereocilium|phosphatidylinositol-3,4,5-trisphosphate binding|phosphatidylinositol-3,4-bisphosphate binding|clathrin-dependent endocytosis|positive regulation of actin filament polymerization|neuromuscular junction|neuromuscular synaptic transmission|rec…	--	--
MT-ND4	3.8875e-10	0.284625	1	0.881	1.42286e-05	B cells	1.135	ENSG00000198886	protein_coding	mitochondrially encoded NADH:ubiquinone oxidoreductase core subunit 4 [Source:HGNC Symbol;Acc:HGNC:7459]	--	GO:0016020,GO:0016021,GO:0055114,GO:0005739,GO:0006120,GO:0070469,GO:0008137,GO:0009060,GO:0031966,GO:0042773,GO:0005747,GO:0003954,GO:0048039,GO:0001666,GO:0001701,GO:0007568,GO:0021549,GO:0035094,GO:0045471,GO:0032981,GO:0005743,GO:0015990	membrane|integral component of membrane|oxidation-reduction process|mitochondrion|mitochondrial electron transport, NADH to ubiquinone|respirasome|NADH dehydrogenase (ubiquinone) activity|aerobic respiration|mitochondrial membrane|ATP synthesis coupled electron transport|mitochondrial respiratory chain complex I|NADH dehydrogenase activity|ubiquinone binding|response to hypoxia|in utero embryonic…	--	--
RPL7	5.0045e-10	0.278926	0.979	0.966	1.8317e-05	B cells	1.013	ENSG00000147604	protein_coding	ribosomal protein L7 [Source:HGNC Symbol;Acc:HGNC:10363]	--	GO:0003735,GO:0022625,GO:0000463,GO:0003723,GO:0005634,GO:0005737,GO:0016020,GO:0006412,GO:0005840,GO:0005515,GO:0005730,GO:0005925,GO:0006364,GO:0005829,GO:0019083,GO:0042273,GO:0006413,GO:0003677,GO:0042803,GO:1990904,GO:0000184,GO:0006614,GO:0014069,GO:0003729	structural constituent of ribosome|cytosolic large ribosomal subunit|maturation of LSU-rRNA from tricistronic rRNA transcript (SSU-rRNA, 5.8S rRNA, LSU-rRNA)|RNA binding|nucleus|cytoplasm|membrane|translation|ribosome|protein binding|nucleolus|focal adhesion|rRNA processing|cytosol|viral transcription|ribosomal large subunit biogenesis|translational initiation|DNA binding|protein homodimerization…	path:hsa03010	Ribosome
RPL35	6.31976e-10	0.351365	0.979	0.971	2.3131e-05	B cells	1.008	ENSG00000136942	protein_coding	ribosomal protein L35 [Source:HGNC Symbol;Acc:HGNC:10344]	--	GO:0003735,GO:0006412,GO:0005840,GO:0005622,GO:0003723,GO:0016020,GO:0022625,GO:0003729,GO:0005829,GO:0019083,GO:0006413,GO:0000463,GO:0005730,GO:0000184,GO:0006614	structural constituent of ribosome|translation|ribosome|intracellular|RNA binding|membrane|cytosolic large ribosomal subunit|mRNA binding|cytosol|viral transcription|translational initiation|maturation of LSU-rRNA from tricistronic rRNA transcript (SSU-rRNA, 5.8S rRNA, LSU-rRNA)|nucleolus|nuclear-transcribed mRNA catabolic process, nonsense-mediated decay|SRP-dependent cotranslational protein tar…	path:hsa03010	Ribosome
RPS7	7.06302e-10	0.322613	1	0.979	2.58514e-05	B cells	1.021	ENSG00000171863	protein_coding	ribosomal protein S7 [Source:HGNC Symbol;Acc:HGNC:10440]	--	GO:0003723,GO:0005634,GO:0005737,GO:0016020,GO:0006412,GO:0003735,GO:0005840,GO:0005856,GO:0005515,GO:0022627,GO:0005730,GO:0005925,GO:0006364,GO:0005813,GO:0005815,GO:0042274,GO:0032040,GO:0005654,GO:0005829,GO:0019901,GO:0032991,GO:0019083,GO:0006413,GO:1990904,GO:0000184,GO:0003730,GO:0048027,GO:0006614,GO:0010628,GO:0050821,GO:1990948,GO:1904667,GO:2000059,GO:1902255,GO:0005622,GO:0001843,GO:…	RNA binding|nucleus|cytoplasm|membrane|translation|structural constituent of ribosome|ribosome|cytoskeleton|protein binding|cytosolic small ribosomal subunit|nucleolus|focal adhesion|rRNA processing|centrosome|microtubule organizing center|ribosomal small subunit biogenesis|small-subunit processome|nucleoplasm|cytosol|protein kinase binding|protein-containing complex|viral transcription|translati…	path:hsa03010	Ribosome
RPL15	9.09938e-10	0.294435	1	0.982	3.33046e-05	B cells	1.018	ENSG00000174748	protein_coding	ribosomal protein L15 [Source:HGNC Symbol;Acc:HGNC:10306]	--	GO:0005634,GO:0003723,GO:0016020,GO:0006412,GO:0003735,GO:0005840,GO:0005515,GO:0002181,GO:0022625,GO:0005829,GO:0045296,GO:0019083,GO:0006413,GO:0000184,GO:0006614,GO:0005622	nucleus|RNA binding|membrane|translation|structural constituent of ribosome|ribosome|protein binding|cytoplasmic translation|cytosolic large ribosomal subunit|cytosol|cadherin binding|viral transcription|translational initiation|nuclear-transcribed mRNA catabolic process, nonsense-mediated decay|SRP-dependent cotranslational protein targeting to membrane|intracellular	path:hsa03010	Ribosome
SEC62	1.1608e-09	0.811605	0.701	0.671	4.24865e-05	B cells	1.045	ENSG00000008952	protein_coding	SEC62 homolog, preprotein translocation factor [Source:HGNC Symbol;Acc:HGNC:11846]	--	GO:0016020,GO:0016021,GO:0015031,GO:0005783,GO:0005789,GO:0030176,GO:0005829,GO:0038023,GO:0005791,GO:0006613,GO:0031204,GO:0006620	membrane|integral component of membrane|protein transport|endoplasmic reticulum|endoplasmic reticulum membrane|integral component of endoplasmic reticulum membrane|cytosol|signaling receptor activity|rough endoplasmic reticulum|cotranslational protein targeting to membrane|posttranslational protein targeting to membrane, translocation|posttranslational protein targeting to endoplasmic reticulum m…	path:hsa03060,path:hsa04141	Protein export|Protein processing in endoplasmic reticulum
N4BP2L2	1.18918e-09	0.678557	0.674	0.654	4.35253e-05	B cells	1.031	ENSG00000244754	protein_coding	NEDD4 binding protein 2 like 2 [Source:HGNC Symbol;Acc:HGNC:26916]	--	GO:0005634,GO:0005515,GO:0000122,GO:0003714,GO:0070062,GO:0003674,GO:0019899,GO:0017053,GO:1902035,GO:1902037	nucleus|protein binding|negative regulation of transcription by RNA polymerase II|transcription corepressor activity|extracellular exosome|molecular_function|enzyme binding|transcriptional repressor complex|positive regulation of hematopoietic stem cell proliferation|negative regulation of hematopoietic stem cell differentiation	--	--
TNFAIP8	1.20291e-09	0.952638	0.535	0.43	4.40278e-05	B cells	1.244	ENSG00000145779	protein_coding	TNF alpha induced protein 8 [Source:HGNC Symbol;Acc:HGNC:17260]	--	GO:0005737,GO:0005654,GO:0042981,GO:0005515,GO:0006915,GO:0043154,GO:0043065,GO:0043066,GO:0043027	cytoplasm|nucleoplasm|regulation of apoptotic process|protein binding|apoptotic process|negative regulation of cysteine-type endopeptidase activity involved in apoptotic process|positive regulation of apoptotic process|negative regulation of apoptotic process|cysteine-type endopeptidase inhibitor activity involved in apoptotic process	--	--
RPS26	1.43421e-09	0.8127	0.882	0.904	5.24936e-05	B cells	0.976	ENSG00000197728	protein_coding	ribosomal protein S26 [Source:HGNC Symbol;Acc:HGNC:10414]	--	GO:0003723,GO:0005737,GO:0016020,GO:0006412,GO:0002181,GO:0005783,GO:0003735,GO:0005840,GO:0005829,GO:0005515,GO:0022627,GO:0003729,GO:0005654,GO:0045296,GO:0070062,GO:0019083,GO:0006413,GO:0000184,GO:0005791,GO:0006614,GO:0098556,GO:0033119,GO:0015935,GO:0042788,GO:0005622	RNA binding|cytoplasm|membrane|translation|cytoplasmic translation|endoplasmic reticulum|structural constituent of ribosome|ribosome|cytosol|protein binding|cytosolic small ribosomal subunit|mRNA binding|nucleoplasm|cadherin binding|extracellular exosome|viral transcription|translational initiation|nuclear-transcribed mRNA catabolic process, nonsense-mediated decay|rough endoplasmic reticulum|SRP…	path:hsa03010	Ribosome
SNHG6	1.76517e-09	0.804	0.618	0.597	6.46069e-05	B cells	1.035	ENSG00000245910	lncRNA	--	--	--	--	--	--
RACK1	1.9746e-09	0.330597	0.993	0.974	7.22723e-05	B cells	1.02	ENSG00000204628	protein_coding	receptor for activated C kinase 1 [Source:HGNC Symbol;Acc:HGNC:4399]	--	GO:0005515,GO:0005829,GO:0005654,GO:0003723,GO:0005634,GO:0005737,GO:0016020,GO:0016567,GO:0005739,GO:0005840,GO:0005886,GO:0042995,GO:0007049,GO:0048511,GO:0006915,GO:0007275,GO:0048471,GO:0043022,GO:0030425,GO:0030496,GO:0043547,GO:0022627,GO:0045296,GO:2000114,GO:0043204,GO:0070062,GO:0001934,GO:0001891,GO:0042169,GO:0040008,GO:0060090,GO:0006417,GO:0030178,GO:0030335,GO:0043065,GO:0016032,GO:…	protein binding|cytosol|nucleoplasm|RNA binding|nucleus|cytoplasm|membrane|protein ubiquitination|mitochondrion|ribosome|plasma membrane|cell projection|cell cycle|rhythmic process|apoptotic process|multicellular organism development|perinuclear region of cytoplasm|ribosome binding|dendrite|midbody|positive regulation of GTPase activity|cytosolic small ribosomal subunit|cadherin binding|regulatio…	path:hsa05162	Measles
TNRC6B	2.40099e-09	0.859213	0.521	0.416	8.78788e-05	B cells	1.252	ENSG00000100354	protein_coding	trinucleotide repeat containing adaptor 6B [Source:HGNC Symbol;Acc:HGNC:29190]	--	GO:0003676,GO:0003723,GO:0005737,GO:0005515,GO:0035278,GO:0031047,GO:0000932,GO:0005829,GO:0006417,GO:0060213,GO:1900153,GO:0005654,GO:0045652,GO:0007223,GO:0010629,GO:0010628,GO:0035194,GO:0035195	nucleic acid binding|RNA binding|cytoplasm|protein binding|miRNA mediated inhibition of translation|gene silencing by RNA|P-body|cytosol|regulation of translation|positive regulation of nuclear-transcribed mRNA poly(A) tail shortening|positive regulation of nuclear-transcribed mRNA catabolic process, deadenylation-dependent decay|nucleoplasm|regulation of megakaryocyte differentiation|Wnt signali…	--	--
PABPC1	2.98809e-09	0.469409	0.882	0.873	0.000109367	B cells	1.01	ENSG00000070756	protein_coding	poly(A) binding protein cytoplasmic 1 [Source:HGNC Symbol;Acc:HGNC:8554]	--	GO:0003723,GO:0003676,GO:0006397,GO:0008380,GO:0005634,GO:0005737,GO:0016020,GO:0005829,GO:0005515,GO:0005681,GO:0000398,GO:0071013,GO:0005925,GO:0031047,GO:0045727,GO:0070062,GO:2000623,GO:0043488,GO:0060213,GO:1900153,GO:1990904,GO:0008022,GO:0010494,GO:0003730,GO:0006413,GO:0008143,GO:0036464,GO:0000184,GO:0045070,GO:0006378,GO:0008266,GO:0008494,GO:0048255	RNA binding|nucleic acid binding|mRNA processing|RNA splicing|nucleus|cytoplasm|membrane|cytosol|protein binding|spliceosomal complex|mRNA splicing, via spliceosome|catalytic step 2 spliceosome|focal adhesion|gene silencing by RNA|positive regulation of translation|extracellular exosome|negative regulation of nuclear-transcribed mRNA catabolic process, nonsense-mediated decay|regulation of mRNA s…	path:hsa03013,path:hsa03015,path:hsa03018	RNA transport|mRNA surveillance pathway|RNA degradation
JUNB	4.25792e-09	0.711542	0.694	0.529	0.000155844	B cells	1.312	ENSG00000171223	protein_coding	JunB proto-oncogene, AP-1 transcription factor subunit [Source:HGNC Symbol;Acc:HGNC:6205]	TF_bZIP	GO:0005634,GO:0005654,GO:0006355,GO:0003677,GO:0006357,GO:0003700,GO:0005515,GO:0051726,GO:0000981,GO:0000790,GO:0000978,GO:0045944,GO:0000122,GO:0003713,GO:0008134,GO:0005667,GO:0032496,GO:0003714,GO:0019221,GO:0032870,GO:0000785,GO:0009314,GO:0010033,GO:0034097,GO:0035976,GO:0009612,GO:0042493,GO:0045597,GO:0051591,GO:0000977,GO:0001228,GO:0001570,GO:0001649,GO:0001701,GO:0001829,GO:0009987,GO:…	nucleus|nucleoplasm|regulation of transcription, DNA-templated|DNA binding|regulation of transcription by RNA polymerase II|DNA-binding transcription factor activity|protein binding|regulation of cell cycle|DNA-binding transcription factor activity, RNA polymerase II-specific|nuclear chromatin|RNA polymerase II proximal promoter sequence-specific DNA binding|positive regulation of transcription b…	path:hsa04380,path:hsa04668	Osteoclast differentiation|TNF signaling pathway
CYB561A3	5.30119e-09	0.876016	0.326	0.188	0.000194029	B cells	1.734	ENSG00000162144	protein_coding	cytochrome b561 family member A3 [Source:HGNC Symbol;Acc:HGNC:23014]	--	GO:0016020,GO:0016021,GO:0046872,GO:0016491,GO:0055114,GO:0005765,GO:0005515,GO:0005764,GO:0005768,GO:0031902	membrane|integral component of membrane|metal ion binding|oxidoreductase activity|oxidation-reduction process|lysosomal membrane|protein binding|lysosome|endosome|late endosome membrane	--	--
DESI2	5.44944e-09	0.00526022	0.097	0.375	0.000199455	B cells	0.259	ENSG00000121644	protein_coding	desumoylating isopeptidase 2 [Source:HGNC Symbol;Acc:HGNC:24264]	--	GO:0005737,GO:0016787,GO:0008233,GO:0006508,GO:0036459,GO:0005515,GO:0070536,GO:0061578,GO:1990380,GO:0071108	cytoplasm|hydrolase activity|peptidase activity|proteolysis|thiol-dependent ubiquitinyl hydrolase activity|protein binding|protein K63-linked deubiquitination|Lys63-specific deubiquitinase activity|Lys48-specific deubiquitinase activity|protein K48-linked deubiquitination	--	--
NAP1L1	6.6481e-09	0.488319	0.812	0.805	0.000243327	B cells	1.009	ENSG00000187109	protein_coding	nucleosome assembly protein 1 like 1 [Source:HGNC Symbol;Acc:HGNC:7637]	--	GO:0005634,GO:0006334,GO:0003723,GO:0005737,GO:0016020,GO:0005515,GO:0042470,GO:0007399,GO:0050769,GO:2000179,GO:0008284,GO:0006260	nucleus|nucleosome assembly|RNA binding|cytoplasm|membrane|protein binding|melanosome|nervous system development|positive regulation of neurogenesis|positive regulation of neural precursor cell proliferation|positive regulation of cell population proliferation|DNA replication	--	--
RPL23	7.56679e-09	0.276491	1	0.972	0.000276952	B cells	1.029	ENSG00000125691	protein_coding	ribosomal protein L23 [Source:HGNC Symbol;Acc:HGNC:10316]	--	GO:0003723,GO:0016020,GO:0006412,GO:0003735,GO:0005840,GO:0005515,GO:0005925,GO:0022625,GO:0005829,GO:0070062,GO:0019083,GO:0032991,GO:0006413,GO:0006610,GO:0005737,GO:0000184,GO:0006614,GO:0000122,GO:0008284,GO:0010628,GO:0032986,GO:0050821,GO:0005654,GO:0071158,GO:0072717,GO:0070180,GO:0005730,GO:0031625,GO:0001223,GO:1990948,GO:1904667,GO:2000059,GO:0071157,GO:1901798,GO:0014069	RNA binding|membrane|translation|structural constituent of ribosome|ribosome|protein binding|focal adhesion|cytosolic large ribosomal subunit|cytosol|extracellular exosome|viral transcription|protein-containing complex|translational initiation|ribosomal protein import into nucleus|cytoplasm|nuclear-transcribed mRNA catabolic process, nonsense-mediated decay|SRP-dependent cotranslational protein t…	path:hsa03010	Ribosome
NFKBID	9.43865e-09	0.602438	0.257	0.117	0.000345464	B cells	2.197	ENSG00000167604	protein_coding	NFKB inhibitor delta [Source:HGNC Symbol;Acc:HGNC:15671]	--	GO:0005515,GO:0005634,GO:0006954,GO:0050852,GO:0051059,GO:0032088,GO:0033085,GO:0043124,GO:0070245,GO:2000321	protein binding|nucleus|inflammatory response|T cell receptor signaling pathway|NF-kappaB binding|negative regulation of NF-kappaB transcription factor activity|negative regulation of T cell differentiation in thymus|negative regulation of I-kappaB kinase/NF-kappaB signaling|positive regulation of thymocyte apoptotic process|positive regulation of T-helper 17 cell differentiation	--	--
STX7	1.1051e-08	1.04129	0.472	0.369	0.000404478	B cells	1.279	ENSG00000079950	protein_coding	syntaxin 7 [Source:HGNC Symbol;Acc:HGNC:11442]	--	GO:0016020,GO:0016021,GO:0006886,GO:0016192,GO:0005765,GO:0005886,GO:0005515,GO:0048471,GO:0005764,GO:0005768,GO:0005769,GO:0005484,GO:0070062,GO:0031901,GO:0005770,GO:0055037,GO:0000149,GO:0031201,GO:0006906,GO:0048278,GO:0012505,GO:0008021,GO:0019905,GO:0042582,GO:0070820,GO:0031982,GO:0019869,GO:0001916,GO:0051640,GO:0070925,GO:1902685,GO:1903076,GO:0001772,GO:0030139	membrane|integral component of membrane|intracellular protein transport|vesicle-mediated transport|lysosomal membrane|plasma membrane|protein binding|perinuclear region of cytoplasm|lysosome|endosome|early endosome|SNAP receptor activity|extracellular exosome|early endosome membrane|late endosome|recycling endosome|SNARE binding|SNARE complex|vesicle fusion|vesicle docking|endomembrane system|syn…	path:hsa04130,path:hsa04145	SNARE interactions in vesicular transport|Phagosome
PIK3IP1	1.22155e-08	0.625009	0.264	0.127	0.000447101	B cells	2.079	ENSG00000100100	protein_coding	phosphoinositide-3-kinase interacting protein 1 [Source:HGNC Symbol;Acc:HGNC:24942]	--	GO:0016020,GO:0016021,GO:0005886,GO:0005515,GO:0006508,GO:0014067,GO:0043553,GO:0004252,GO:0036313	membrane|integral component of membrane|plasma membrane|protein binding|proteolysis|negative regulation of phosphatidylinositol 3-kinase signaling|negative regulation of phosphatidylinositol 3-kinase activity|serine-type endopeptidase activity|phosphatidylinositol 3-kinase catalytic subunit binding	--	--
EIF4A2	1.36373e-08	0.55845	0.715	0.745	0.000499137	B cells	0.96	ENSG00000156976	protein_coding	eukaryotic translation initiation factor 4A2 [Source:HGNC Symbol;Acc:HGNC:3284]	--	GO:0003676,GO:0003723,GO:0003743,GO:0006412,GO:0006413,GO:0000166,GO:0005524,GO:0016787,GO:0005515,GO:0048471,GO:0004386,GO:0003724,GO:0005829,GO:0016032,GO:0016887,GO:0006446,GO:0016281,GO:0002183,GO:1900260,GO:1990830	nucleic acid binding|RNA binding|translation initiation factor activity|translation|translational initiation|nucleotide binding|ATP binding|hydrolase activity|protein binding|perinuclear region of cytoplasm|helicase activity|RNA helicase activity|cytosol|viral process|ATPase activity|regulation of translational initiation|eukaryotic translation initiation factor 4F complex|cytoplasmic translation…	path:hsa03013	RNA transport
TBC1D10C	1.41492e-08	0.56537	0.285	0.136	0.000517875	B cells	2.096	ENSG00000175463	protein_coding	TBC1 domain family member 10C [Source:HGNC Symbol;Acc:HGNC:24702]	--	GO:0016020,GO:0005829,GO:0005886,GO:0005515,GO:0005096,GO:0017137,GO:0006886,GO:0090630,GO:0042147,GO:0043312,GO:0101003,GO:0031527	membrane|cytosol|plasma membrane|protein binding|GTPase activator activity|Rab GTPase binding|intracellular protein transport|activation of GTPase activity|retrograde transport, endosome to Golgi|neutrophil degranulation|ficolin-1-rich granule membrane|filopodium membrane	--	--
RPL8	2.03638e-08	0.338391	1	0.983	0.000745337	B cells	1.017	ENSG00000161016	protein_coding	ribosomal protein L8 [Source:HGNC Symbol;Acc:HGNC:10368]	--	GO:0003723,GO:0005737,GO:0016020,GO:0006412,GO:0002181,GO:0003735,GO:0005840,GO:0015934,GO:0019843,GO:0005925,GO:0022625,GO:0005829,GO:0019083,GO:0006413,GO:0000184,GO:0006614,GO:0014069,GO:0098794,GO:0042788	RNA binding|cytoplasm|membrane|translation|cytoplasmic translation|structural constituent of ribosome|ribosome|large ribosomal subunit|rRNA binding|focal adhesion|cytosolic large ribosomal subunit|cytosol|viral transcription|translational initiation|nuclear-transcribed mRNA catabolic process, nonsense-mediated decay|SRP-dependent cotranslational protein targeting to membrane|postsynaptic density|…	path:hsa03010	Ribosome
PTPN6	2.9597e-08	0.712052	0.403	0.249	0.00108328	B cells	1.618	ENSG00000111679	protein_coding	protein tyrosine phosphatase non-receptor type 6 [Source:HGNC Symbol;Acc:HGNC:9658]	--	GO:0008284,GO:0032715,GO:0005737,GO:0014068,GO:0032720,GO:0005634,GO:0005730,GO:0016787,GO:0004721,GO:0006470,GO:0005515,GO:0004725,GO:0016311,GO:0035335,GO:0016791,GO:0030154,GO:0050900,GO:0005576,GO:0005654,GO:0005829,GO:0070062,GO:0019901,GO:0008285,GO:0008283,GO:0032991,GO:0043312,GO:0007186,GO:0030168,GO:0016020,GO:0019221,GO:0035580,GO:1904724,GO:0006915,GO:0031295,GO:0070372,GO:0071345,GO:…	positive regulation of cell population proliferation|negative regulation of interleukin-6 production|cytoplasm|positive regulation of phosphatidylinositol 3-kinase signaling|negative regulation of tumor necrosis factor production|nucleus|nucleolus|hydrolase activity|phosphoprotein phosphatase activity|protein dephosphorylation|protein binding|protein tyrosine phosphatase activity|dephosphorylatio…	path:hsa04520,path:hsa04630,path:hsa04650,path:hsa04660,path:hsa04662,path:hsa05140,path:hsa05205	Adherens junction|Jak-STAT signaling pathway|Natural killer cell mediated cytotoxicity|T cell receptor signaling pathway|B cell receptor signaling pathway|Leishmaniasis|Proteoglycans in cancer
PLEKHO1	4.19889e-08	0.728528	0.417	0.281	0.00153683	B cells	1.484	ENSG00000023902	protein_coding	pleckstrin homology domain containing O1 [Source:HGNC Symbol;Acc:HGNC:24310]	--	GO:0005634,GO:0005737,GO:0016020,GO:0005886,GO:0005515,GO:0007520,GO:0008360,GO:0051451,GO:0072673,GO:0032587,GO:0036195	nucleus|cytoplasm|membrane|plasma membrane|protein binding|myoblast fusion|regulation of cell shape|myoblast migration|lamellipodium morphogenesis|ruffle membrane|muscle cell projection membrane	--	--
MT-ND2	4.5372e-08	0.333092	0.965	0.825	0.00166066	B cells	1.17	ENSG00000198763	protein_coding	mitochondrially encoded NADH:ubiquinone oxidoreductase core subunit 2 [Source:HGNC Symbol;Acc:HGNC:7456]	--	GO:0016020,GO:0016021,GO:0016491,GO:0055114,GO:0005743,GO:0005739,GO:0006120,GO:0070469,GO:0008137,GO:0032981,GO:0005747,GO:0019901,GO:0035255,GO:0072593,GO:0014069	membrane|integral component of membrane|oxidoreductase activity|oxidation-reduction process|mitochondrial inner membrane|mitochondrion|mitochondrial electron transport, NADH to ubiquinone|respirasome|NADH dehydrogenase (ubiquinone) activity|mitochondrial respiratory chain complex I assembly|mitochondrial respiratory chain complex I|protein kinase binding|ionotropic glutamate receptor binding|reac…	--	--
ALOX5AP	4.69372e-08	0.458485	0.285	0.133	0.00171795	B cells	2.143	ENSG00000132965	protein_coding	arachidonate 5-lipoxygenase activating protein [Source:HGNC Symbol;Acc:HGNC:436]	--	GO:0005634,GO:0016020,GO:0016021,GO:0005783,GO:0005789,GO:0008047,GO:0043085,GO:0098869,GO:0006691,GO:0005515,GO:0019370,GO:0004364,GO:0005635,GO:0031965,GO:0047485,GO:0004602,GO:0019372,GO:0071277,GO:0050544,GO:2001301,GO:0070207,GO:0004464,GO:0055114,GO:0004051,GO:0019899,GO:0042803,GO:0046982,GO:0002540,GO:0002675,GO:0005829	nucleus|membrane|integral component of membrane|endoplasmic reticulum|endoplasmic reticulum membrane|enzyme activator activity|positive regulation of catalytic activity|cellular oxidant detoxification|leukotriene metabolic process|protein binding|leukotriene biosynthetic process|glutathione transferase activity|nuclear envelope|nuclear membrane|protein N-terminus binding|glutathione peroxidase ac…	path:hsa04664	Fc epsilon RI signaling pathway
SWAP70	5.8507e-08	0.839952	0.535	0.463	0.00214141	B cells	1.156	ENSG00000133789	protein_coding	switching B cell complex subunit SWAP70 [Source:HGNC Symbol;Acc:HGNC:17070]	--	GO:0005509,GO:0005737,GO:0005634,GO:0016020,GO:0003677,GO:0005886,GO:0005856,GO:0042995,GO:0005515,GO:0045296,GO:0030027,GO:0005524,GO:0007204,GO:0008064,GO:0016444,GO:0030835,GO:0032233,GO:0032880,GO:0033633,GO:0045190,GO:0051017,GO:0060754,GO:1902309	calcium ion binding|cytoplasm|nucleus|membrane|DNA binding|plasma membrane|cytoskeleton|cell projection|protein binding|cadherin binding|lamellipodium|ATP binding|positive regulation of cytosolic calcium ion concentration|regulation of actin polymerization or depolymerization|somatic cell DNA recombination|negative regulation of actin filament depolymerization|positive regulation of actin filamen…	--	--
RPL4	5.9076e-08	0.315424	0.958	0.933	0.00216224	B cells	1.027	ENSG00000174444	protein_coding	ribosomal protein L4 [Source:HGNC Symbol;Acc:HGNC:10353]	--	GO:0003723,GO:0005634,GO:0005737,GO:0016020,GO:0006412,GO:0003735,GO:0005840,GO:0005515,GO:0005730,GO:0005925,GO:0022625,GO:0005829,GO:0070062,GO:0019083,GO:0006413,GO:1990904,GO:0000184,GO:0005791,GO:0006614	RNA binding|nucleus|cytoplasm|membrane|translation|structural constituent of ribosome|ribosome|protein binding|nucleolus|focal adhesion|cytosolic large ribosomal subunit|cytosol|extracellular exosome|viral transcription|translational initiation|ribonucleoprotein complex|nuclear-transcribed mRNA catabolic process, nonsense-mediated decay|rough endoplasmic reticulum|SRP-dependent cotranslational pr…	path:hsa03010	Ribosome
PTMA	7.4346e-08	0.306383	0.993	0.985	0.00272114	B cells	1.008	ENSG00000187514	protein_coding	prothymosin alpha [Source:HGNC Symbol;Acc:HGNC:9623]	--	GO:0005829,GO:0005654,GO:0005634,GO:0043066,GO:0005515,GO:0006351,GO:0033613,GO:0042393,GO:0043486	cytosol|nucleoplasm|nucleus|negative regulation of apoptotic process|protein binding|transcription, DNA-templated|activating transcription factor binding|histone binding|histone exchange	--	--
PDE7A	1.02665e-07	0.601171	0.312	0.177	0.00375763	B cells	1.763	ENSG00000205268	protein_coding	phosphodiesterase 7A [Source:HGNC Symbol;Acc:HGNC:8791]	--	GO:0005737,GO:0046872,GO:0016787,GO:0007165,GO:0005829,GO:0008081,GO:0004114,GO:0007186,GO:0004115,GO:0006198	cytoplasm|metal ion binding|hydrolase activity|signal transduction|cytosol|phosphoric diester hydrolase activity|3',5'-cyclic-nucleotide phosphodiesterase activity|G protein-coupled receptor signaling pathway|3',5'-cyclic-AMP phosphodiesterase activity|cAMP catabolic process	path:hsa00230,path:hsa05032	Purine metabolism|Morphine addiction
SUGT1	1.50603e-07	0.00559045	0.188	0.496	0.00551221	B cells	0.379	ENSG00000165416	protein_coding	SGT1 homolog, MIS12 kinetochore complex assembly cochaperone [Source:HGNC Symbol;Acc:HGNC:16987]	--	GO:0005634,GO:0005737,GO:0005515,GO:0005829,GO:0032991,GO:0000151,GO:0000278,GO:0050821,GO:0000776,GO:0031647,GO:0043947	nucleus|cytoplasm|protein binding|cytosol|protein-containing complex|ubiquitin ligase complex|mitotic cell cycle|protein stabilization|kinetochore|regulation of protein stability|positive regulation by host of symbiont catalytic activity	path:hsa04621	NOD-like receptor signaling pathway
EPB41	1.56653e-07	0.726781	0.312	0.18	0.00573367	B cells	1.733	ENSG00000159023	protein_coding	erythrocyte membrane protein band 4.1 [Source:HGNC Symbol;Acc:HGNC:3377]	--	GO:0003779,GO:0005198,GO:0005856,GO:0008092,GO:0030866,GO:0016020,GO:0016021,GO:0005634,GO:0005737,GO:0005829,GO:0005886,GO:0051301,GO:0030054,GO:0007049,GO:0005516,GO:0005515,GO:0031032,GO:0005938,GO:0016323,GO:0032991,GO:0030036,GO:0005200,GO:0051924,GO:0032092,GO:0099738,GO:1904778,GO:0005545,GO:0047485,GO:0014731,GO:0030863,GO:0008022,GO:0030507,GO:0051219,GO:0008360,GO:1904478,GO:0065003,GO:…	actin binding|structural molecule activity|cytoskeleton|cytoskeletal protein binding|cortical actin cytoskeleton organization|membrane|integral component of membrane|nucleus|cytoplasm|cytosol|plasma membrane|cell division|cell junction|cell cycle|calmodulin binding|protein binding|actomyosin structure organization|cell cortex|basolateral plasma membrane|protein-containing complex|actin cytoskelet…	--	--
TENT5C	1.94095e-07	0.636479	0.278	0.141	0.00710408	B cells	1.972	ENSG00000183508	protein_coding	terminal nucleotidyltransferase 5C [Source:HGNC Symbol;Acc:HGNC:24712]	--	GO:0003723,GO:0005634,GO:0005737,GO:0016740,GO:0005515,GO:0016779,GO:1990817,GO:0048255,GO:0004652,GO:0001701	RNA binding|nucleus|cytoplasm|transferase activity|protein binding|nucleotidyltransferase activity|RNA adenylyltransferase activity|mRNA stabilization|polynucleotide adenylyltransferase activity|in utero embryonic development	--	--
NSMCE3	2.30689e-07	0.844527	0.347	0.229	0.00844344	B cells	1.515	ENSG00000185115	protein_coding	NSE3 homolog, SMC5-SMC6 complex component [Source:HGNC Symbol;Acc:HGNC:7677]	--	GO:0005634,GO:0005737,GO:0005694,GO:0005515,GO:0006281,GO:0006310,GO:0006974,GO:0000781,GO:0030915,GO:0005654,GO:0040008,GO:0031398,GO:0034644,GO:0046983,GO:0072711,GO:0071478	nucleus|cytoplasm|chromosome|protein binding|DNA repair|DNA recombination|cellular response to DNA damage stimulus|chromosome, telomeric region|Smc5-Smc6 complex|nucleoplasm|regulation of growth|positive regulation of protein ubiquitination|cellular response to UV|protein dimerization activity|cellular response to hydroxyurea|cellular response to radiation	--	--
TRAF5	2.55843e-07	0.619082	0.319	0.181	0.00936412	B cells	1.762	ENSG00000082512	protein_coding	TNF receptor associated factor 5 [Source:HGNC Symbol;Acc:HGNC:12035]	--	GO:0051091,GO:0005737,GO:0008270,GO:0046872,GO:0005829,GO:0007165,GO:0042981,GO:0005515,GO:0006915,GO:0005164,GO:0043123,GO:0005813,GO:0042802,GO:0031625,GO:0051092,GO:0031996,GO:0009898,GO:0032991,GO:0035631	positive regulation of DNA-binding transcription factor activity|cytoplasm|zinc ion binding|metal ion binding|cytosol|signal transduction|regulation of apoptotic process|protein binding|apoptotic process|tumor necrosis factor receptor binding|positive regulation of I-kappaB kinase/NF-kappaB signaling|centrosome|identical protein binding|ubiquitin protein ligase binding|positive regulation of NF-k…	path:hsa04064,path:hsa04217,path:hsa04621,path:hsa04657,path:hsa04668,path:hsa05163,path:hsa05168,path:hsa05169,path:hsa05170,path:hsa05200,path:hsa05203,path:hsa05222	NF-kappa B signaling pathway|Necroptosis|NOD-like receptor signaling pathway|IL-17 signaling pathway|TNF signaling pathway|Human cytomegalovirus infection|Herpes simplex infection|Epstein-Barr virus infection|Human immunodeficiency virus 1 infection|Pathways in cancer|Viral carcinogenesis|Small cell lung cancer
ERP29	3.14226e-07	0.613416	0.681	0.711	0.011501	B cells	0.958	ENSG00000089248	protein_coding	endoplasmic reticulum protein 29 [Source:HGNC Symbol;Acc:HGNC:13799]	--	GO:0016020,GO:0005783,GO:0042470,GO:0005788,GO:0009306,GO:0042803,GO:0009986,GO:0051087,GO:0010628,GO:0010629,GO:0043335,GO:0000187,GO:0001934,GO:0006457,GO:0006886,GO:0050709,GO:1902235,GO:0005790,GO:0030133	membrane|endoplasmic reticulum|melanosome|endoplasmic reticulum lumen|protein secretion|protein homodimerization activity|cell surface|chaperone binding|positive regulation of gene expression|negative regulation of gene expression|protein unfolding|activation of MAPK activity|positive regulation of protein phosphorylation|protein folding|intracellular protein transport|negative regulation of prot…	path:hsa04141	Protein processing in endoplasmic reticulum
ORAI2	6.0329e-07	0.807391	0.347	0.223	0.022081	B cells	1.556	ENSG00000160991	protein_coding	ORAI calcium release-activated calcium modulator 2 [Source:HGNC Symbol;Acc:HGNC:21667]	--	GO:0016020,GO:0016021,GO:0070588,GO:0005515,GO:0015279,GO:0002115,GO:0030426	membrane|integral component of membrane|calcium ion transmembrane transport|protein binding|store-operated calcium channel activity|store-operated calcium entry|growth cone	path:hsa04020	Calcium signaling pathway
RPL24	6.36073e-07	0.262928	1	0.974	0.0232809	B cells	1.027	ENSG00000114391	protein_coding	ribosomal protein L24 [Source:HGNC Symbol;Acc:HGNC:10325]	--	GO:0005737,GO:0003723,GO:0016020,GO:0006412,GO:0005783,GO:0005829,GO:0002181,GO:0005840,GO:0003735,GO:0022625,GO:0000027,GO:1902626,GO:0045296,GO:0070062,GO:0019083,GO:0005515,GO:0006413,GO:0000184,GO:0006614,GO:0042788,GO:0007093,GO:0010458,GO:0021554,GO:0031290,GO:0060041,GO:0045202	cytoplasm|RNA binding|membrane|translation|endoplasmic reticulum|cytosol|cytoplasmic translation|ribosome|structural constituent of ribosome|cytosolic large ribosomal subunit|ribosomal large subunit assembly|assembly of large subunit precursor of preribosome|cadherin binding|extracellular exosome|viral transcription|protein binding|translational initiation|nuclear-transcribed mRNA catabolic proce…	path:hsa03010	Ribosome
ABHD16A	7.03939e-07	0.0808322	0.069	0.275	0.0257649	B cells	0.251	ENSG00000204427	protein_coding	abhydrolase domain containing 16A [Source:HGNC Symbol;Acc:HGNC:13921]	--	GO:0016020,GO:0016021,GO:0016787,GO:0006629,GO:0005515,GO:0004620,GO:0047372,GO:0006660,GO:0052651,GO:1905344	membrane|integral component of membrane|hydrolase activity|lipid metabolic process|protein binding|phospholipase activity|acylglycerol lipase activity|phosphatidylserine catabolic process|monoacylglycerol catabolic process|prostaglandin catabolic process	--	--
SYPL1	7.09147e-07	0.807309	0.458	0.387	0.0259555	B cells	1.183	ENSG00000008282	protein_coding	synaptophysin like 1 [Source:HGNC Symbol;Acc:HGNC:11507]	--	GO:0016020,GO:0016021,GO:0008021,GO:0042470,GO:0031410,GO:0030659,GO:0070062,GO:0005887,GO:0007268,GO:0030672,GO:0017075,GO:0030141,GO:0030285	membrane|integral component of membrane|synaptic vesicle|melanosome|cytoplasmic vesicle|cytoplasmic vesicle membrane|extracellular exosome|integral component of plasma membrane|chemical synaptic transmission|synaptic vesicle membrane|syntaxin-1 binding|secretory granule|integral component of synaptic vesicle membrane	--	--
C19orf48	1.18984e-06	0.0268228	0.062	0.256	0.0435493	B cells	0.242	ENSG00000167747	protein_coding	chromosome 19 open reading frame 48 [Source:HGNC Symbol;Acc:HGNC:29667]	--	--	--	--	--
SAP30BP	1.32167e-06	0.0463092	0.118	0.352	0.0483743	B cells	0.335	ENSG00000161526	protein_coding	SAP30 binding protein [Source:HGNC Symbol;Acc:HGNC:30785]	--	GO:0005634,GO:0005654,GO:0006355,GO:0045111,GO:0005515,GO:0006915,GO:0010942	nucleus|nucleoplasm|regulation of transcription, DNA-templated|intermediate filament cytoskeleton|protein binding|apoptotic process|positive regulation of cell death	--	--
GAS5	1.51438e-06	0.494258	0.715	0.766	0.0554279	B cells	0.933	ENSG00000234741	lncRNA	LOW QUALITY PROTEIN: uncharacterized protein LOC100596976	--	GO:0003677,GO:0005634,GO:0046872	DNA binding|nucleus|metal ion binding	--	--
NACA	1.70676e-06	0.27156	0.993	0.97	0.0624691	B cells	1.024	ENSG00000196531	protein_coding	nascent polypeptide associated complex subunit alpha [Source:HGNC Symbol;Acc:HGNC:7629]	--	GO:0005854,GO:0005634,GO:0005737,GO:0003677,GO:0015031,GO:0005515,GO:0070062,GO:0003713,GO:0006412,GO:0043403,GO:2000138,GO:0010664,GO:0061384,GO:0003231,GO:0048633,GO:0048742,GO:1901227,GO:1901228	nascent polypeptide-associated complex|nucleus|cytoplasm|DNA binding|protein transport|protein binding|extracellular exosome|transcription coactivator activity|translation|skeletal muscle tissue regeneration|positive regulation of cell proliferation involved in heart morphogenesis|negative regulation of striated muscle cell apoptotic process|heart trabecula morphogenesis|cardiac ventricle develop…	path:hsa04928	Parathyroid hormone synthesis, secretion and action
SZRD1	1.91148e-06	0.0052552	0.146	0.393	0.0699623	B cells	0.372	ENSG00000055070	protein_coding	SUZ RNA binding domain containing 1 [Source:HGNC Symbol;Acc:HGNC:30232]	--	--	--	--	--
ANKRD12	2.14686e-06	0.819093	0.549	0.524	0.0785773	B cells	1.048	ENSG00000101745	protein_coding	ankyrin repeat domain 12 [Source:HGNC Symbol;Acc:HGNC:29135]	--	GO:0005634,GO:0005829,GO:0005654,GO:0005515	nucleus|cytosol|nucleoplasm|protein binding	--	--
IFI44L	2.23896e-06	0.560637	0.264	0.135	0.0819482	B cells	1.956	ENSG00000137959	protein_coding	interferon induced protein 44 like [Source:HGNC Symbol;Acc:HGNC:17817]	--	GO:0005737,GO:0005525,GO:0006955,GO:0051607,GO:0003674,GO:0005575	cytoplasm|GTP binding|immune response|defense response to virus|molecular_function|cellular_component	--	--
PRKRA	2.29833e-06	0.00938064	0.076	0.274	0.0841213	B cells	0.277	ENSG00000180228	protein_coding	protein activator of interferon induced protein kinase EIF2AK2 [Source:HGNC Symbol;Acc:HGNC:9438]	--	GO:0050821,GO:0003723,GO:0005737,GO:0016020,GO:0003725,GO:0005829,GO:0005654,GO:0042803,GO:0008047,GO:0043085,GO:0005515,GO:0048471,GO:0031047,GO:0042802,GO:0016032,GO:0030422,GO:0006955,GO:0009615,GO:0008285,GO:0019899,GO:0070883,GO:0006468,GO:0010586,GO:0031054,GO:0034599,GO:0035196,GO:0042473,GO:0042474,GO:0043583,GO:0048705,GO:2001244,GO:0070578,GO:0016301,GO:0016310	protein stabilization|RNA binding|cytoplasm|membrane|double-stranded RNA binding|cytosol|nucleoplasm|protein homodimerization activity|enzyme activator activity|positive regulation of catalytic activity|protein binding|perinuclear region of cytoplasm|gene silencing by RNA|identical protein binding|viral process|production of siRNA involved in RNA interference|immune response|response to virus|neg…	--	--
ATF7IP	2.38794e-06	1.01367	0.417	0.332	0.0874009	B cells	1.256	ENSG00000171681	protein_coding	activating transcription factor 7 interacting protein [Source:HGNC Symbol;Acc:HGNC:20092]	--	GO:0005634,GO:0005829,GO:0005654,GO:0005515,GO:0016604,GO:0045893,GO:0050821,GO:0016032,GO:0031647,GO:0045892,GO:0006306,GO:0090309,GO:0045898,GO:0003714,GO:0016887,GO:0000122,GO:0005667	nucleus|cytosol|nucleoplasm|protein binding|nuclear body|positive regulation of transcription, DNA-templated|protein stabilization|viral process|regulation of protein stability|negative regulation of transcription, DNA-templated|DNA methylation|positive regulation of methylation-dependent chromatin silencing|regulation of RNA polymerase II transcriptional preinitiation complex assembly|transcript…	--	--
PPM1K	2.65361e-06	0.813094	0.34	0.232	0.0971246	B cells	1.466	ENSG00000163644	protein_coding	protein phosphatase, Mg2+/Mn2+ dependent 1K [Source:HGNC Symbol;Acc:HGNC:25415]	--	GO:0046872,GO:0016787,GO:0005739,GO:0003824,GO:0005759,GO:0004721,GO:0006470,GO:0005515,GO:0004722,GO:0043169,GO:0004724,GO:0009083	metal ion binding|hydrolase activity|mitochondrion|catalytic activity|mitochondrial matrix|phosphoprotein phosphatase activity|protein dephosphorylation|protein binding|protein serine/threonine phosphatase activity|cation binding|magnesium-dependent protein serine/threonine phosphatase activity|branched-chain amino acid catabolic process	--	--
ZFP36L2	2.72369e-06	0.4499	0.653	0.509	0.0996897	B cells	1.283	ENSG00000152518	protein_coding	ZFP36 ring finger protein like 2 [Source:HGNC Symbol;Acc:HGNC:1108]	Others	GO:0003723,GO:0005634,GO:0005737,GO:0046872,GO:0003677,GO:0007275,GO:0006357,GO:0005515,GO:0000981,GO:0061158,GO:1900153,GO:0071356,GO:0070371,GO:0045599,GO:0071560,GO:0030097,GO:0044344,GO:0035925,GO:0009611,GO:0071364,GO:0006402,GO:2000737,GO:0071385,GO:0043488,GO:0060216,GO:0033077,GO:0097011,GO:0000165,GO:0000288,GO:0035019,GO:0045577,GO:0048103,GO:1901991	RNA binding|nucleus|cytoplasm|metal ion binding|DNA binding|multicellular organism development|regulation of transcription by RNA polymerase II|protein binding|DNA-binding transcription factor activity, RNA polymerase II-specific|3'-UTR-mediated mRNA destabilization|positive regulation of nuclear-transcribed mRNA catabolic process, deadenylation-dependent decay|cellular response to tumor necrosis…	path:hsa04218	Cellular senescence
SNX2	3.00432e-06	0.675228	0.549	0.523	0.109961	B cells	1.05	ENSG00000205302	protein_coding	sorting nexin 2 [Source:HGNC Symbol;Acc:HGNC:11173]	--	GO:0016020,GO:0006886,GO:0015031,GO:0005829,GO:0006897,GO:0042995,GO:0005515,GO:0005768,GO:0035091,GO:0005764,GO:0008289,GO:0034498,GO:0030904,GO:0045296,GO:0030027,GO:0031901,GO:0010008,GO:0032991,GO:0042147,GO:0042803,GO:0046982,GO:0005737,GO:0051259,GO:0005154,GO:0005158,GO:1990459,GO:1990460,GO:0072673,GO:0030905	membrane|intracellular protein transport|protein transport|cytosol|endocytosis|cell projection|protein binding|endosome|phosphatidylinositol binding|lysosome|lipid binding|early endosome to Golgi transport|retromer complex|cadherin binding|lamellipodium|early endosome membrane|endosome membrane|protein-containing complex|retrograde transport, endosome to Golgi|protein homodimerization activity|pr…	path:hsa04144	Endocytosis
GPS2	3.05978e-06	0.0110062	0.174	0.438	0.111991	B cells	0.397	ENSG00000132522	protein_coding	G protein pathway suppressor 2 [Source:HGNC Symbol;Acc:HGNC:4550]	--	GO:0005634,GO:0005737,GO:0005739,GO:0019216,GO:0005829,GO:0005515,GO:0003713,GO:0000122,GO:0003714,GO:0045944,GO:0005654,GO:0050728,GO:0016032,GO:0046329,GO:0045599,GO:0005095,GO:0034260,GO:0030332,GO:0017053,GO:0050859,GO:0030183,GO:0010875,GO:0010804,GO:0034122,GO:0045598,GO:0007254,GO:0000188,GO:0035360,GO:0098780,GO:1900045	nucleus|cytoplasm|mitochondrion|regulation of lipid metabolic process|cytosol|protein binding|transcription coactivator activity|negative regulation of transcription by RNA polymerase II|transcription corepressor activity|positive regulation of transcription by RNA polymerase II|nucleoplasm|negative regulation of inflammatory response|viral process|negative regulation of JNK cascade|negative regu…	path:hsa05166	Human T-cell leukemia virus 1 infection
PSMC6	3.12506e-06	0.0699675	0.194	0.48	0.11438	B cells	0.404	ENSG00000100519	protein_coding	proteasome 26S subunit, ATPase 6 [Source:HGNC Symbol;Acc:HGNC:9553]	--	GO:0005634,GO:0005737,GO:0016020,GO:0000166,GO:0005524,GO:0016787,GO:0005515,GO:0000502,GO:0016887,GO:0006511,GO:0038095,GO:0030433,GO:0030163,GO:0042802,GO:0022624,GO:0008540,GO:0050852,GO:0005654,GO:0005829,GO:0070062,GO:0000165,GO:0000209,GO:0002223,GO:0002479,GO:0006521,GO:0010972,GO:0016579,GO:0031145,GO:0031146,GO:0033209,GO:0038061,GO:0043161,GO:0043488,GO:0043687,GO:0055085,GO:0060071,GO:…	nucleus|cytoplasm|membrane|nucleotide binding|ATP binding|hydrolase activity|protein binding|proteasome complex|ATPase activity|ubiquitin-dependent protein catabolic process|Fc-epsilon receptor signaling pathway|ubiquitin-dependent ERAD pathway|protein catabolic process|identical protein binding|proteasome accessory complex|proteasome regulatory particle, base subcomplex|T cell receptor signaling…	path:hsa03050,path:hsa05169	Proteasome|Epstein-Barr virus infection
SDHA	3.31778e-06	0.033805	0.132	0.362	0.121434	B cells	0.365	ENSG00000073578	protein_coding	succinate dehydrogenase complex flavoprotein subunit A [Source:HGNC Symbol;Acc:HGNC:10680]	--	GO:0016020,GO:0005730,GO:0016491,GO:0050660,GO:0055114,GO:0008177,GO:0016627,GO:0006099,GO:0022900,GO:0005739,GO:0005743,GO:0005515,GO:0007399,GO:0006121,GO:0005749,GO:0000104,GO:0009055,GO:0006105,GO:0022904	membrane|nucleolus|oxidoreductase activity|flavin adenine dinucleotide binding|oxidation-reduction process|succinate dehydrogenase (ubiquinone) activity|oxidoreductase activity, acting on the CH-CH group of donors|tricarboxylic acid cycle|electron transport chain|mitochondrion|mitochondrial inner membrane|protein binding|nervous system development|mitochondrial electron transport, succinate to ub…	path:hsa00020,path:hsa00190,path:hsa04714,path:hsa04932,path:hsa05010,path:hsa05012,path:hsa05016	Citrate cycle (TCA cycle)|Oxidative phosphorylation|Thermogenesis|Non-alcoholic fatty liver disease (NAFLD)|Alzheimer disease|Parkinson disease|Huntington disease
LARP7	3.46638e-06	0.0114397	0.188	0.453	0.126873	B cells	0.415	ENSG00000174720	protein_coding	La ribonucleoprotein domain family member 7 [Source:HGNC Symbol;Acc:HGNC:24912]	--	GO:0005634,GO:0003676,GO:0003723,GO:0006396,GO:0005829,GO:0005654,GO:0005515,GO:1990904	nucleus|nucleic acid binding|RNA binding|RNA processing|cytosol|nucleoplasm|protein binding|ribonucleoprotein complex	--	--
SESN3	3.5323e-06	0.671078	0.278	0.167	0.129286	B cells	1.665	ENSG00000149212	protein_coding	sestrin 3 [Source:HGNC Symbol;Acc:HGNC:23060]	--	GO:0005634,GO:0005737,GO:0016491,GO:0055114,GO:0005515,GO:1901031,GO:1904262,GO:0061700,GO:0031932,GO:0042149,GO:0071230,GO:0034198,GO:0016684,GO:0070728,GO:0016239,GO:0071233,GO:1990253,GO:0032868,GO:0038203,GO:0042593,GO:0046626,GO:0051896	nucleus|cytoplasm|oxidoreductase activity|oxidation-reduction process|protein binding|regulation of response to reactive oxygen species|negative regulation of TORC1 signaling|GATOR2 complex|TORC2 complex|cellular response to glucose starvation|cellular response to amino acid stimulus|cellular response to amino acid starvation|oxidoreductase activity, acting on peroxide as acceptor|leucine binding…	path:hsa04115,path:hsa04211	p53 signaling pathway|Longevity regulating pathway
SELENOT	3.71883e-06	0.0376285	0.208	0.492	0.136113	B cells	0.423	ENSG00000198843	protein_coding	selenoprotein T [Source:HGNC Symbol;Acc:HGNC:18136]	--	GO:0016020,GO:0016021,GO:0016491,GO:0055114,GO:0005783,GO:0005789,GO:0045454,GO:0007204,GO:0042593,GO:0009749,GO:0060124,GO:0008430,GO:0098869,GO:0004791,GO:0001514,GO:0031016,GO:0035773	membrane|integral component of membrane|oxidoreductase activity|oxidation-reduction process|endoplasmic reticulum|endoplasmic reticulum membrane|cell redox homeostasis|positive regulation of cytosolic calcium ion concentration|glucose homeostasis|response to glucose|positive regulation of growth hormone secretion|selenium binding|cellular oxidant detoxification|thioredoxin-disulfide reductase act…	--	--
CD44	4.12168e-06	0.581964	0.458	0.338	0.150858	B cells	1.355	ENSG00000026508	protein_coding	CD44 molecule (Indian blood group) [Source:HGNC Symbol;Acc:HGNC:1681]	--	GO:0070374,GO:0016020,GO:0016021,GO:0005794,GO:0043066,GO:0005829,GO:0007155,GO:0005886,GO:0042995,GO:0005515,GO:0005540,GO:0051216,GO:0009986,GO:0005925,GO:0050900,GO:0005887,GO:0006954,GO:0070062,GO:0016477,GO:0004888,GO:0005902,GO:0043312,GO:0016324,GO:0004896,GO:0033138,GO:0050731,GO:0030667,GO:0042110,GO:0030198,GO:0043154,GO:0060333,GO:0044319,GO:0022617,GO:0007160,GO:0044344,GO:0016323,GO:…	positive regulation of ERK1 and ERK2 cascade|membrane|integral component of membrane|Golgi apparatus|negative regulation of apoptotic process|cytosol|cell adhesion|plasma membrane|cell projection|protein binding|hyaluronic acid binding|cartilage development|cell surface|focal adhesion|leukocyte migration|integral component of plasma membrane|inflammatory response|extracellular exosome|cell migrat…	path:hsa04512,path:hsa04640,path:hsa05131,path:hsa05169,path:hsa05205,path:hsa05206	ECM-receptor interaction|Hematopoietic cell lineage|Shigellosis|Epstein-Barr virus infection|Proteoglycans in cancer|MicroRNAs in cancer
SYNGR2	5.3722e-06	0.881503	0.389	0.294	0.196628	B cells	1.323	ENSG00000108639	protein_coding	synaptogyrin 2 [Source:HGNC Symbol;Acc:HGNC:11499]	--	GO:0016020,GO:0016021,GO:0005515,GO:0030054,GO:0031410,GO:0045202,GO:0030659,GO:0070062,GO:0030672,GO:0005811,GO:0031594,GO:0045055,GO:0048499,GO:0008021	membrane|integral component of membrane|protein binding|cell junction|cytoplasmic vesicle|synapse|cytoplasmic vesicle membrane|extracellular exosome|synaptic vesicle membrane|lipid droplet|neuromuscular junction|regulated exocytosis|synaptic vesicle membrane organization|synaptic vesicle	--	--
SF1	5.82777e-06	0.819969	0.562	0.586	0.213302	B cells	0.959	ENSG00000168066	protein_coding	splicing factor 1 [Source:HGNC Symbol;Acc:HGNC:12950]	--	GO:0003676,GO:0003723,GO:0006397,GO:0008380,GO:0005634,GO:0008270,GO:0046872,GO:0005654,GO:0005840,GO:0005515,GO:0005681,GO:0000398,GO:1903507,GO:0045131,GO:0042802,GO:0000245,GO:0003714,GO:0000389,GO:0030238,GO:0030575,GO:0033327,GO:0048662,GO:0050810,GO:0016604	nucleic acid binding|RNA binding|mRNA processing|RNA splicing|nucleus|zinc ion binding|metal ion binding|nucleoplasm|ribosome|protein binding|spliceosomal complex|mRNA splicing, via spliceosome|negative regulation of nucleic acid-templated transcription|pre-mRNA branch point binding|identical protein binding|spliceosomal complex assembly|transcription corepressor activity|mRNA 3'-splice site reco…	--	--
FAM107B	5.89548e-06	0.871759	0.438	0.362	0.215781	B cells	1.21	ENSG00000065809	protein_coding	family with sequence similarity 107 member B [Source:HGNC Symbol;Acc:HGNC:23726]	--	--	--	--	--
KMT2A	6.08911e-06	0.832162	0.486	0.455	0.222868	B cells	1.068	ENSG00000118058	protein_coding	lysine methyltransferase 2A [Source:HGNC Symbol;Acc:HGNC:7132]	--	GO:0045944,GO:0005634,GO:0008270,GO:0046872,GO:0016740,GO:0005829,GO:0005654,GO:0008168,GO:0032259,GO:0006355,GO:0003677,GO:0006325,GO:0042803,GO:0005515,GO:0071339,GO:0048511,GO:0006915,GO:0032922,GO:0045893,GO:0042802,GO:0018024,GO:0051568,GO:0000981,GO:0035097,GO:0042800,GO:1902036,GO:0044212,GO:0006366,GO:0003700,GO:0000980,GO:0045652,GO:2000615,GO:0065003,GO:0070577,GO:0043984,GO:0051571,GO:…	positive regulation of transcription by RNA polymerase II|nucleus|zinc ion binding|metal ion binding|transferase activity|cytosol|nucleoplasm|methyltransferase activity|methylation|regulation of transcription, DNA-templated|DNA binding|chromatin organization|protein homodimerization activity|protein binding|MLL1 complex|rhythmic process|apoptotic process|circadian regulation of gene expression|po…	path:hsa00310,path:hsa04934,path:hsa05202	Lysine degradation|Cushing syndrome|Transcriptional misregulation in cancer
ATM	6.6774e-06	0.923881	0.424	0.352	0.244399	B cells	1.205	ENSG00000149311	protein_coding	ATM serine/threonine kinase [Source:HGNC Symbol;Acc:HGNC:795]	--	GO:0004674,GO:0000077,GO:0006281,GO:0000723,GO:0010212,GO:0016572,GO:0090399,GO:0006468,GO:0010628,GO:0030335,GO:0005634,GO:0000166,GO:0005524,GO:0016301,GO:0016740,GO:0016310,GO:0003677,GO:0005515,GO:0006974,GO:0007049,GO:0031410,GO:0036092,GO:0005730,GO:0016303,GO:0006977,GO:0005654,GO:0000784,GO:1904262,GO:0043065,GO:1900034,GO:0008630,GO:0047485,GO:0007165,GO:0042981,GO:1901796,GO:0006260,GO:…	protein serine/threonine kinase activity|DNA damage checkpoint|DNA repair|telomere maintenance|response to ionizing radiation|histone phosphorylation|replicative senescence|protein phosphorylation|positive regulation of gene expression|positive regulation of cell migration|nucleus|nucleotide binding|ATP binding|kinase activity|transferase activity|phosphorylation|DNA binding|protein binding|cellu…	path:hsa01524,path:hsa03440,path:hsa04064,path:hsa04068,path:hsa04110,path:hsa04115,path:hsa04210,path:hsa04218,path:hsa05165,path:hsa05166,path:hsa05170,path:hsa05202,path:hsa05206	Platinum drug resistance|Homologous recombination|NF-kappa B signaling pathway|FoxO signaling pathway|Cell cycle|p53 signaling pathway|Apoptosis|Cellular senescence|Human papillomavirus infection|Human T-cell leukemia virus 1 infection|Human immunodeficiency virus 1 infection|Transcriptional misregulation in cancer|MicroRNAs in cancer
PARP14	7.27983e-06	0.79025	0.486	0.438	0.266449	B cells	1.11	ENSG00000173193	protein_coding	poly(ADP-ribose) polymerase family member 14 [Source:HGNC Symbol;Acc:HGNC:29232]	--	GO:0005634,GO:0005737,GO:0016020,GO:0016740,GO:0005829,GO:0016757,GO:0003950,GO:0002376,GO:0045087,GO:0005515,GO:0019899,GO:0010629,GO:0042532,GO:0042531,GO:1990404,GO:0060336,GO:0006471,GO:0140289,GO:1902216	nucleus|cytoplasm|membrane|transferase activity|cytosol|transferase activity, transferring glycosyl groups|NAD+ ADP-ribosyltransferase activity|immune system process|innate immune response|protein binding|enzyme binding|negative regulation of gene expression|negative regulation of tyrosine phosphorylation of STAT protein|positive regulation of tyrosine phosphorylation of STAT protein|protein ADP-…	--	--
OAZ1	7.37589e-06	0.317348	0.882	0.914	0.269965	B cells	0.965	ENSG00000104904	protein_coding	ornithine decarboxylase antizyme 1 [Source:HGNC Symbol;Acc:HGNC:8095]	--	GO:0005829,GO:0008073,GO:0006595,GO:0043086,GO:0005515,GO:0005634,GO:0005737,GO:0045732,GO:0006521,GO:0006596,GO:0090316,GO:1902268	cytosol|ornithine decarboxylase inhibitor activity|polyamine metabolic process|negative regulation of catalytic activity|protein binding|nucleus|cytoplasm|positive regulation of protein catabolic process|regulation of cellular amino acid metabolic process|polyamine biosynthetic process|positive regulation of intracellular protein transport|negative regulation of polyamine transmembrane transport	--	--
RUVBL1	8.83853e-06	0.0013736	0.125	0.338	0.323499	B cells	0.37	ENSG00000175792	protein_coding	RuvB like AAA ATPase 1 [Source:HGNC Symbol;Acc:HGNC:10474]	--	GO:0005634,GO:0000166,GO:0005524,GO:0016787,GO:0031011,GO:0003678,GO:0032508,GO:0006281,GO:0006310,GO:0006974,GO:0035267,GO:0004386,GO:0043139,GO:0097255,GO:0005829,GO:0005654,GO:0005737,GO:0016020,GO:1903508,GO:0051301,GO:0006325,GO:0005856,GO:0005515,GO:0007049,GO:0003713,GO:0005815,GO:0006338,GO:0000812,GO:0006357,GO:0001094,GO:0043531,GO:0051117,GO:1990904,GO:0045296,GO:0070062,GO:0016887,GO:…	nucleus|nucleotide binding|ATP binding|hydrolase activity|Ino80 complex|DNA helicase activity|DNA duplex unwinding|DNA repair|DNA recombination|cellular response to DNA damage stimulus|NuA4 histone acetyltransferase complex|helicase activity|5'-3' DNA helicase activity|R2TP complex|cytosol|nucleoplasm|cytoplasm|membrane|positive regulation of nucleic acid-templated transcription|cell division|chr…	path:hsa04310	Wnt signaling pathway
RPL36A	9.31641e-06	0.293549	0.972	0.958	0.34099	B cells	1.015	ENSG00000241343	protein_coding	ribosomal protein L36a [Source:HGNC Symbol;Acc:HGNC:10359]	--	GO:0005783,GO:0005829,GO:0003735,GO:0006412,GO:0005840,GO:0005886,GO:0005622,GO:0003723,GO:0005737,GO:0002181,GO:0022625,GO:0019083,GO:0005515,GO:0006413,GO:0000184,GO:0006614,GO:0042788	endoplasmic reticulum|cytosol|structural constituent of ribosome|translation|ribosome|plasma membrane|intracellular|RNA binding|cytoplasm|cytoplasmic translation|cytosolic large ribosomal subunit|viral transcription|protein binding|translational initiation|nuclear-transcribed mRNA catabolic process, nonsense-mediated decay|SRP-dependent cotranslational protein targeting to membrane|polysomal ribo…	path:hsa03010	Ribosome
COMMD6	9.64217e-06	0.534124	0.708	0.769	0.352913	B cells	0.921	ENSG00000188243	protein_coding	COMM domain containing 6 [Source:HGNC Symbol;Acc:HGNC:24015]	--	GO:0005634,GO:0005737,GO:0005515,GO:0051059,GO:0032088	nucleus|cytoplasm|protein binding|NF-kappaB binding|negative regulation of NF-kappaB transcription factor activity	--	--
KMT2E	1.0763e-05	0.810464	0.514	0.506	0.393937	B cells	1.016	ENSG00000005483	protein_coding	lysine methyltransferase 2E [Source:HGNC Symbol;Acc:HGNC:18541]	--	GO:0005634,GO:0005737,GO:0016607,GO:0016020,GO:0046872,GO:0006325,GO:0005694,GO:0005886,GO:0005856,GO:0005515,GO:0007049,GO:0030218,GO:0045893,GO:0005654,GO:0005815,GO:0034968,GO:0007050,GO:0032991,GO:0019899,GO:0000785,GO:1900087,GO:0035064,GO:0045652,GO:0006306,GO:0035327,GO:0042119,GO:0002446,GO:1905437	nucleus|cytoplasm|nuclear speck|membrane|metal ion binding|chromatin organization|chromosome|plasma membrane|cytoskeleton|protein binding|cell cycle|erythrocyte differentiation|positive regulation of transcription, DNA-templated|nucleoplasm|microtubule organizing center|histone lysine methylation|cell cycle arrest|protein-containing complex|enzyme binding|chromatin|positive regulation of G1/S tra…	path:hsa00310	Lysine degradation
SARAF	1.15487e-05	0.530644	0.674	0.685	0.422693	B cells	0.984	ENSG00000133872	protein_coding	store-operated calcium entry associated regulatory factor [Source:HGNC Symbol;Acc:HGNC:28789]	--	GO:0016020,GO:0016021,GO:0005783,GO:0005789,GO:0006811,GO:0006816,GO:0030176,GO:0005515,GO:2001256,GO:0140268	membrane|integral component of membrane|endoplasmic reticulum|endoplasmic reticulum membrane|ion transport|calcium ion transport|integral component of endoplasmic reticulum membrane|protein binding|regulation of store-operated calcium entry|endoplasmic reticulum-plasma membrane contact site	--	--
MT-CO2	1.21597e-05	0.120759	1	0.909	0.445056	B cells	1.1	ENSG00000198712	protein_coding	mitochondrially encoded cytochrome c oxidase II [Source:HGNC Symbol;Acc:HGNC:7421]	--	GO:0016020,GO:0016021,GO:0046872,GO:0055114,GO:0016491,GO:0022900,GO:0005743,GO:0005739,GO:0005515,GO:1902600,GO:0070469,GO:0004129,GO:0005507,GO:0006123,GO:0045277,GO:0007595,GO:0009409,GO:0010729,GO:0010940,GO:0042773,GO:2001171	membrane|integral component of membrane|metal ion binding|oxidation-reduction process|oxidoreductase activity|electron transport chain|mitochondrial inner membrane|mitochondrion|protein binding|proton transmembrane transport|respirasome|cytochrome-c oxidase activity|copper ion binding|mitochondrial electron transport, cytochrome c to oxygen|respiratory chain complex IV|lactation|response to cold|…	--	--
MT-ND1	1.33595e-05	0.180253	0.958	0.851	0.488969	B cells	1.126	ENSG00000198888	protein_coding	mitochondrially encoded NADH:ubiquinone oxidoreductase core subunit 1 [Source:HGNC Symbol;Acc:HGNC:7455]	--	GO:0016020,GO:0016021,GO:0055114,GO:0005743,GO:0005739,GO:0005515,GO:0070469,GO:0009060,GO:0031966,GO:0008137,GO:0005747,GO:0003954,GO:0006120,GO:0032981,GO:0014070,GO:0033194,GO:0042493,GO:0030425,GO:0043025	membrane|integral component of membrane|oxidation-reduction process|mitochondrial inner membrane|mitochondrion|protein binding|respirasome|aerobic respiration|mitochondrial membrane|NADH dehydrogenase (ubiquinone) activity|mitochondrial respiratory chain complex I|NADH dehydrogenase activity|mitochondrial electron transport, NADH to ubiquinone|mitochondrial respiratory chain complex I assembly|re…	--	--
HAX1	1.41925e-05	0.00701617	0.188	0.438	0.519459	B cells	0.429	ENSG00000143575	protein_coding	HCLS1 associated protein X-1 [Source:HGNC Symbol;Acc:HGNC:16915]	--	GO:0051897,GO:0045944,GO:0014068,GO:0071345,GO:0005634,GO:0005737,GO:0016020,GO:0043066,GO:0005783,GO:0005739,GO:0005886,GO:0005515,GO:0031410,GO:0005741,GO:0000932,GO:0015629,GO:0016529,GO:0030027,GO:0005758,GO:0005938,GO:0031965,GO:0019966,GO:0047485,GO:0030833,GO:0030854,GO:0033138,GO:0042981,GO:0050731,GO:1903146,GO:1903214,GO:2000251,GO:0005635,GO:0005667	positive regulation of protein kinase B signaling|positive regulation of transcription by RNA polymerase II|positive regulation of phosphatidylinositol 3-kinase signaling|cellular response to cytokine stimulus|nucleus|cytoplasm|membrane|negative regulation of apoptotic process|endoplasmic reticulum|mitochondrion|plasma membrane|protein binding|cytoplasmic vesicle|mitochondrial outer membrane|P-bo…	--	--
MBNL1	1.44466e-05	0.687829	0.493	0.437	0.52876	B cells	1.128	ENSG00000152601	protein_coding	muscleblind like splicing regulator 1 [Source:HGNC Symbol;Acc:HGNC:6923]	--	GO:0003723,GO:0006397,GO:0008380,GO:0005634,GO:0005737,GO:0046872,GO:0005829,GO:0005654,GO:0005515,GO:0007399,GO:0000381,GO:0043484,GO:0010494,GO:0001701,GO:0003725,GO:0045445,GO:0030326,GO:0001069	RNA binding|mRNA processing|RNA splicing|nucleus|cytoplasm|metal ion binding|cytosol|nucleoplasm|protein binding|nervous system development|regulation of alternative mRNA splicing, via spliceosome|regulation of RNA splicing|cytoplasmic stress granule|in utero embryonic development|double-stranded RNA binding|myoblast differentiation|embryonic limb morphogenesis|regulatory region RNA binding	--	--
ATRX	1.50373e-05	0.736914	0.569	0.612	0.550381	B cells	0.93	ENSG00000085224	protein_coding	ATRX chromatin remodeler [Source:HGNC Symbol;Acc:HGNC:886]	--	GO:0005634,GO:0046872,GO:0000166,GO:0005524,GO:0005654,GO:0016787,GO:0003677,GO:0006325,GO:0006334,GO:0005694,GO:0005515,GO:0032508,GO:0006281,GO:0006974,GO:0016604,GO:0003678,GO:0004386,GO:0000781,GO:0045944,GO:0003682,GO:0042393,GO:0000212,GO:0007283,GO:0010571,GO:0030330,GO:0030900,GO:0031297,GO:0032206,GO:0035128,GO:0035264,GO:0060009,GO:0070192,GO:0070198,GO:0072520,GO:0072711,GO:1901581,GO:…	nucleus|metal ion binding|nucleotide binding|ATP binding|nucleoplasm|hydrolase activity|DNA binding|chromatin organization|nucleosome assembly|chromosome|protein binding|DNA duplex unwinding|DNA repair|cellular response to DNA damage stimulus|nuclear body|DNA helicase activity|helicase activity|chromosome, telomeric region|positive regulation of transcription by RNA polymerase II|chromatin bindin…	--	--
ZMAT2	1.51142e-05	0.0261568	0.215	0.48	0.553195	B cells	0.448	ENSG00000146007	protein_coding	zinc finger matrin-type 2 [Source:HGNC Symbol;Acc:HGNC:26433]	--	GO:0003676,GO:0008270,GO:0046872,GO:0000398,GO:0005681,GO:0006397,GO:0008380,GO:0005634,GO:0003677,GO:0005515,GO:0046540,GO:0071005	nucleic acid binding|zinc ion binding|metal ion binding|mRNA splicing, via spliceosome|spliceosomal complex|mRNA processing|RNA splicing|nucleus|DNA binding|protein binding|U4/U6 x U5 tri-snRNP complex|U2-type precatalytic spliceosome	path:hsa03040	Spliceosome
POLR3D	1.51627e-05	0.0713409	0.083	0.265	0.554971	B cells	0.313	ENSG00000168495	protein_coding	RNA polymerase III subunit D [Source:HGNC Symbol;Acc:HGNC:1080]	--	GO:0005634,GO:0016607,GO:0005829,GO:0005654,GO:0003677,GO:0003899,GO:0005666,GO:0002376,GO:0045087,GO:0006383,GO:0051607,GO:0032728,GO:0045089,GO:0001056,GO:0032481,GO:0000790,GO:0003682	nucleus|nuclear speck|cytosol|nucleoplasm|DNA binding|DNA-directed 5'-3' RNA polymerase activity|RNA polymerase III complex|immune system process|innate immune response|transcription by RNA polymerase III|defense response to virus|positive regulation of interferon-beta production|positive regulation of innate immune response|RNA polymerase III activity|positive regulation of type I interferon pro…	path:hsa00230,path:hsa00240,path:hsa03020,path:hsa04623	Purine metabolism|Pyrimidine metabolism|RNA polymerase|Cytosolic DNA-sensing pathway
THUMPD1	1.52075e-05	0.00954135	0.188	0.436	0.556609	B cells	0.431	ENSG00000066654	protein_coding	THUMP domain containing 1 [Source:HGNC Symbol;Acc:HGNC:23807]	--	GO:0003723,GO:0005515,GO:0006400,GO:0005654,GO:0000154	RNA binding|protein binding|tRNA modification|nucleoplasm|rRNA modification	--	--
SLC30A9	1.6978e-05	0.00751304	0.083	0.261	0.621412	B cells	0.318	ENSG00000014824	protein_coding	solute carrier family 30 member 9 [Source:HGNC Symbol;Acc:HGNC:1329]	--	GO:0005634,GO:0005737,GO:0016020,GO:0016021,GO:0055085,GO:0005783,GO:0003700,GO:0006811,GO:0005856,GO:0006812,GO:0031410,GO:0098655,GO:0003682,GO:0008324,GO:0016922,GO:0030374,GO:0045944,GO:0000981,GO:0006829,GO:0006882,GO:0006289	nucleus|cytoplasm|membrane|integral component of membrane|transmembrane transport|endoplasmic reticulum|DNA-binding transcription factor activity|ion transport|cytoskeleton|cation transport|cytoplasmic vesicle|cation transmembrane transport|chromatin binding|cation transmembrane transporter activity|nuclear receptor binding|nuclear receptor transcription coactivator activity|positive regulation o…	--	--
RNF5	1.71507e-05	0.0800166	0.146	0.371	0.627731	B cells	0.394	ENSG00000204308	protein_coding	ring finger protein 5 [Source:HGNC Symbol;Acc:HGNC:10068]	--	GO:0016020,GO:0016021,GO:0046872,GO:0016740,GO:0005783,GO:0005789,GO:0016567,GO:0005739,GO:0005515,GO:0004842,GO:0044322,GO:0009617,GO:0010507,GO:0031648,GO:2000785,GO:0042802,GO:0031966,GO:0006511,GO:0070936,GO:0061630,GO:0030433,GO:0044257,GO:0055085,GO:1904380,GO:0070534,GO:0071712,GO:0008270,GO:0044877,GO:0036503,GO:0044390	membrane|integral component of membrane|metal ion binding|transferase activity|endoplasmic reticulum|endoplasmic reticulum membrane|protein ubiquitination|mitochondrion|protein binding|ubiquitin-protein transferase activity|endoplasmic reticulum quality control compartment|response to bacterium|negative regulation of autophagy|protein destabilization|regulation of autophagosome assembly|identical…	path:hsa04141	Protein processing in endoplasmic reticulum
RPL6	1.77228e-05	0.223609	0.993	0.983	0.648673	B cells	1.01	ENSG00000089009	protein_coding	ribosomal protein L6 [Source:HGNC Symbol;Acc:HGNC:10362]	--	GO:0005634,GO:0003723,GO:0005737,GO:0016020,GO:0006412,GO:0002181,GO:0005783,GO:0003735,GO:0005840,GO:0005829,GO:0005925,GO:0022625,GO:0000027,GO:0045296,GO:0019083,GO:0003677,GO:0006413,GO:0036464,GO:0006355,GO:0000184,GO:0005791,GO:0006614,GO:0042788,GO:0005622,GO:0014069,GO:0045202	nucleus|RNA binding|cytoplasm|membrane|translation|cytoplasmic translation|endoplasmic reticulum|structural constituent of ribosome|ribosome|cytosol|focal adhesion|cytosolic large ribosomal subunit|ribosomal large subunit assembly|cadherin binding|viral transcription|DNA binding|translational initiation|cytoplasmic ribonucleoprotein granule|regulation of transcription, DNA-templated|nuclear-trans…	path:hsa03010	Ribosome
SRSF5	1.82075e-05	0.630304	0.611	0.672	0.666413	B cells	0.909	ENSG00000100650	protein_coding	serine and arginine rich splicing factor 5 [Source:HGNC Symbol;Acc:HGNC:10787]	--	GO:0003676,GO:0003723,GO:0006397,GO:0008380,GO:0005634,GO:0016607,GO:0005730,GO:0005829,GO:0043422,GO:0001889,GO:0032868,GO:0032869,GO:0033120,GO:0051726,GO:0097421,GO:0000381,GO:0005654,GO:0005515,GO:0006406,GO:0006405,GO:0031124,GO:0000398,GO:0045292,GO:0006376	nucleic acid binding|RNA binding|mRNA processing|RNA splicing|nucleus|nuclear speck|nucleolus|cytosol|protein kinase B binding|liver development|response to insulin|cellular response to insulin stimulus|positive regulation of RNA splicing|regulation of cell cycle|liver regeneration|regulation of alternative mRNA splicing, via spliceosome|nucleoplasm|protein binding|mRNA export from nucleus|RNA ex…	path:hsa03040,path:hsa05168	Spliceosome|Herpes simplex infection
NOP56	2.00343e-05	0.0380557	0.188	0.431	0.733277	B cells	0.436	ENSG00000101361	protein_coding	NOP56 ribonucleoprotein [Source:HGNC Symbol;Acc:HGNC:15911]	--	GO:0003723,GO:0005634,GO:0005737,GO:0016020,GO:0001650,GO:0005654,GO:0042254,GO:0005730,GO:0032040,GO:0005515,GO:0045296,GO:0031428,GO:0006364,GO:0030515,GO:1990226,GO:0005732,GO:0070761	RNA binding|nucleus|cytoplasm|membrane|fibrillar center|nucleoplasm|ribosome biogenesis|nucleolus|small-subunit processome|protein binding|cadherin binding|box C/D snoRNP complex|rRNA processing|snoRNA binding|histone methyltransferase binding|small nucleolar ribonucleoprotein complex|pre-snoRNP complex	path:hsa03008	Ribosome biogenesis in eukaryotes
STAT2	2.05636e-05	0.000990951	0.132	0.341	0.752649	B cells	0.387	ENSG00000170581	protein_coding	signal transducer and activator of transcription 2 [Source:HGNC Symbol;Acc:HGNC:11363]	STAT	GO:0005634,GO:0005737,GO:0005829,GO:0006355,GO:0007165,GO:0003677,GO:0003700,GO:0005886,GO:0005515,GO:0042802,GO:0051607,GO:0001228,GO:0000978,GO:0045944,GO:0000981,GO:0000790,GO:0005654,GO:0006952,GO:0016032,GO:0019221,GO:0006357,GO:0044389,GO:0007259,GO:0060337,GO:0001932,GO:0042127,GO:0043434,GO:0090140	nucleus|cytoplasm|cytosol|regulation of transcription, DNA-templated|signal transduction|DNA binding|DNA-binding transcription factor activity|plasma membrane|protein binding|identical protein binding|defense response to virus|DNA-binding transcription activator activity, RNA polymerase II-specific|RNA polymerase II proximal promoter sequence-specific DNA binding|positive regulation of transcript…	path:hsa04062,path:hsa04217,path:hsa04380,path:hsa04621,path:hsa04625,path:hsa04630,path:hsa05160,path:hsa05161,path:hsa05162,path:hsa05164,path:hsa05165,path:hsa05167,path:hsa05168,path:hsa05169,path:hsa05200	Chemokine signaling pathway|Necroptosis|Osteoclast differentiation|NOD-like receptor signaling pathway|C-type lectin receptor signaling pathway|Jak-STAT signaling pathway|Hepatitis C|Hepatitis B|Measles|Influenza A|Human papillomavirus infection|Kaposi sarcoma-associated herpesvirus infection|Herpes simplex infection|Epstein-Barr virus infection|Pathways in cancer
NBR1	2.0744e-05	0.0192426	0.097	0.282	0.759252	B cells	0.344	ENSG00000188554	protein_coding	NBR1 autophagy cargo receptor [Source:HGNC Symbol;Acc:HGNC:6746]	--	GO:0045668,GO:0005737,GO:0016020,GO:0043231,GO:0008270,GO:0046872,GO:0005654,GO:0005829,GO:0005515,GO:0043130,GO:0051019,GO:0016236,GO:0030500,GO:0032872,GO:0000407,GO:0005770,GO:0005776,GO:0016604,GO:0031410,GO:0005764,GO:0031430,GO:0051259,GO:0005739	negative regulation of osteoblast differentiation|cytoplasm|membrane|intracellular membrane-bounded organelle|zinc ion binding|metal ion binding|nucleoplasm|cytosol|protein binding|ubiquitin binding|mitogen-activated protein kinase binding|macroautophagy|regulation of bone mineralization|regulation of stress-activated MAPK cascade|phagophore assembly site|late endosome|autophagosome|nuclear body|…	path:hsa04137	Mitophagy - animal
CTSH	2.26571e-05	0.73156	0.417	0.341	0.829271	B cells	1.223	ENSG00000103811	protein_coding	cathepsin H [Source:HGNC Symbol;Acc:HGNC:2535]	--	GO:0043231,GO:0043066,GO:0005829,GO:0016787,GO:0005615,GO:0008233,GO:0008234,GO:0006508,GO:0004177,GO:0036464,GO:0005764,GO:0002250,GO:0005576,GO:0004252,GO:0006915,GO:0005515,GO:0070062,GO:0031648,GO:0010628,GO:0044267,GO:0004197,GO:0030335,GO:0062023,GO:0043312,GO:0008284,GO:0070371,GO:0034774,GO:1904813,GO:1904724,GO:0045766,GO:0004175,GO:0008656,GO:0001656,GO:0010634,GO:0051603,GO:0032526,GO:…	intracellular membrane-bounded organelle|negative regulation of apoptotic process|cytosol|hydrolase activity|extracellular space|peptidase activity|cysteine-type peptidase activity|proteolysis|aminopeptidase activity|cytoplasmic ribonucleoprotein granule|lysosome|adaptive immune response|extracellular region|serine-type endopeptidase activity|apoptotic process|protein binding|extracellular exosom…	path:hsa04142,path:hsa04210	Lysosome|Apoptosis
NMI	2.27785e-05	0.000574969	0.111	0.3	0.833716	B cells	0.37	ENSG00000123609	protein_coding	N-myc and STAT interactor [Source:HGNC Symbol;Acc:HGNC:7854]	--	GO:0005737,GO:0005829,GO:0005654,GO:0003712,GO:0006366,GO:0005515,GO:1903506,GO:0042802,GO:0006954,GO:0007259,GO:0032480,GO:0045355,GO:0045358,GO:0045824,GO:0060333,GO:1902524	cytoplasm|cytosol|nucleoplasm|transcription coregulator activity|transcription by RNA polymerase II|protein binding|regulation of nucleic acid-templated transcription|identical protein binding|inflammatory response|receptor signaling pathway via JAK-STAT|negative regulation of type I interferon production|negative regulation of interferon-alpha biosynthetic process|negative regulation of interfer…	--	--
MT-CO3	2.29108e-05	0.0888424	1	0.91	0.83856	B cells	1.099	ENSG00000198938	protein_coding	mitochondrially encoded cytochrome c oxidase III [Source:HGNC Symbol;Acc:HGNC:7422]	--	GO:0016020,GO:0016021,GO:0005743,GO:0005739,GO:0005515,GO:1902600,GO:0055085,GO:0022904,GO:0004129,GO:0009060,GO:0006123,GO:0045277,GO:0009055,GO:0015002,GO:0015453,GO:0008535,GO:0019646	membrane|integral component of membrane|mitochondrial inner membrane|mitochondrion|protein binding|proton transmembrane transport|transmembrane transport|respiratory electron transport chain|cytochrome-c oxidase activity|aerobic respiration|mitochondrial electron transport, cytochrome c to oxygen|respiratory chain complex IV|electron transfer activity|heme-copper terminal oxidase activity|oxidore…	--	--
ICAM3	2.32632e-05	0.520413	0.354	0.24	0.851455	B cells	1.475	ENSG00000076662	protein_coding	intercellular adhesion molecule 3 [Source:HGNC Symbol;Acc:HGNC:5346]	--	GO:0016020,GO:0016021,GO:0007155,GO:0098609,GO:0050776,GO:0005886,GO:0005887,GO:0070062,GO:0002223,GO:0005515,GO:0005178,GO:0006909,GO:0005102,GO:0030198	membrane|integral component of membrane|cell adhesion|cell-cell adhesion|regulation of immune response|plasma membrane|integral component of plasma membrane|extracellular exosome|stimulatory C-type lectin receptor signaling pathway|protein binding|integrin binding|phagocytosis|signaling receptor binding|extracellular matrix organization	path:hsa04514	Cell adhesion molecules (CAMs)
DTX3L	2.49936e-05	0.0457057	0.097	0.278	0.914792	B cells	0.349	ENSG00000163840	protein_coding	deltex E3 ubiquitin ligase 3L [Source:HGNC Symbol;Acc:HGNC:30323]	--	GO:0005634,GO:0005737,GO:0016020,GO:0015031,GO:0046872,GO:0016740,GO:0005829,GO:0005654,GO:0016567,GO:0005765,GO:0006325,GO:0005515,GO:0004842,GO:0006281,GO:0006974,GO:0051865,GO:0006511,GO:0006302,GO:0007219,GO:0045893,GO:0002376,GO:0045087,GO:0005764,GO:0010390,GO:0051607,GO:0005768,GO:0005769,GO:0070936,GO:0008333,GO:0031901,GO:0000209,GO:0032991,GO:2001034,GO:0019899,GO:0042393,GO:0032092,GO:…	nucleus|cytoplasm|membrane|protein transport|metal ion binding|transferase activity|cytosol|nucleoplasm|protein ubiquitination|lysosomal membrane|chromatin organization|protein binding|ubiquitin-protein transferase activity|DNA repair|cellular response to DNA damage stimulus|protein autoubiquitination|ubiquitin-dependent protein catabolic process|double-strand break repair|Notch signaling pathway…	path:hsa04330	Notch signaling pathway
GTF2B	2.5043e-05	0.00602154	0.146	0.362	0.916601	B cells	0.403	ENSG00000137947	protein_coding	general transcription factor IIB [Source:HGNC Symbol;Acc:HGNC:4648]	--	GO:0005634,GO:0046872,GO:0016740,GO:0006355,GO:0008270,GO:0003677,GO:0016746,GO:0005694,GO:0005515,GO:0016604,GO:0004402,GO:0017025,GO:0070897,GO:0006367,GO:0008134,GO:0051123,GO:0005654,GO:0006366,GO:0016032,GO:0016573,GO:0042795,GO:0006473,GO:1990841,GO:0032993,GO:0000979,GO:0046966,GO:0000993,GO:1904798,GO:0097550,GO:0043923,GO:0005669,GO:0016251,GO:0060261,GO:0001047,GO:0016407,GO:0001139,GO:…	nucleus|metal ion binding|transferase activity|regulation of transcription, DNA-templated|zinc ion binding|DNA binding|transferase activity, transferring acyl groups|chromosome|protein binding|nuclear body|histone acetyltransferase activity|TBP-class protein binding|transcription preinitiation complex assembly|transcription initiation from RNA polymerase II promoter|transcription factor binding|R…	path:hsa03022,path:hsa05203	Basal transcription factors|Viral carcinogenesis
DEGS1	2.50777e-05	0.0216339	0.181	0.416	0.91787	B cells	0.435	ENSG00000143753	protein_coding	delta 4-desaturase, sphingolipid 1 [Source:HGNC Symbol;Acc:HGNC:13709]	--	GO:0016020,GO:0016021,GO:0006629,GO:0055114,GO:0042284,GO:0030148,GO:0016491,GO:0005783,GO:0005789,GO:0005739,GO:0006631,GO:0006633,GO:0022900,GO:0005886,GO:0043312,GO:0035579,GO:0005887,GO:0009055,GO:0006636,GO:0046513	membrane|integral component of membrane|lipid metabolic process|oxidation-reduction process|sphingolipid delta-4 desaturase activity|sphingolipid biosynthetic process|oxidoreductase activity|endoplasmic reticulum|endoplasmic reticulum membrane|mitochondrion|fatty acid metabolic process|fatty acid biosynthetic process|electron transport chain|plasma membrane|neutrophil degranulation|specific granu…	path:hsa00600,path:hsa04071	Sphingolipid metabolism|Sphingolipid signaling pathway
RPS17	2.53496e-05	0.252344	0.931	0.922	0.927821	B cells	1.01	ENSG00000182774	protein_coding	ribosomal protein S17 [Source:HGNC Symbol;Acc:HGNC:10397]	--	GO:0003723,GO:0016020,GO:0006412,GO:0006413,GO:0003735,GO:0005840,GO:0022627,GO:0005925,GO:0006364,GO:0042274,GO:0005654,GO:0005829,GO:0019083,GO:0000184,GO:0006614,GO:0034101,GO:0045202,GO:0005622	RNA binding|membrane|translation|translational initiation|structural constituent of ribosome|ribosome|cytosolic small ribosomal subunit|focal adhesion|rRNA processing|ribosomal small subunit biogenesis|nucleoplasm|cytosol|viral transcription|nuclear-transcribed mRNA catabolic process, nonsense-mediated decay|SRP-dependent cotranslational protein targeting to membrane|erythrocyte homeostasis|synap…	path:hsa03010	Ribosome
TM2D3	2.58275e-05	0.0503092	0.111	0.305	0.945314	B cells	0.364	ENSG00000184277	protein_coding	TM2 domain containing 3 [Source:HGNC Symbol;Acc:HGNC:24128]	--	GO:0016020,GO:0016021	membrane|integral component of membrane	--	--
PPIH	2.62928e-05	0.0499013	0.097	0.28	0.962341	B cells	0.346	ENSG00000171960	protein_coding	peptidylprolyl isomerase H [Source:HGNC Symbol;Acc:HGNC:14651]	--	GO:0005737,GO:0006397,GO:0008380,GO:0005634,GO:0016607,GO:0016853,GO:0003755,GO:0000413,GO:0006457,GO:0005515,GO:0005681,GO:0016018,GO:0051082,GO:0042026,GO:0005654,GO:0065003,GO:0000398,GO:0071001,GO:0043021,GO:0001525,GO:0045070,GO:0046540	cytoplasm|mRNA processing|RNA splicing|nucleus|nuclear speck|isomerase activity|peptidyl-prolyl cis-trans isomerase activity|protein peptidyl-prolyl isomerization|protein folding|protein binding|spliceosomal complex|cyclosporin A binding|unfolded protein binding|protein refolding|nucleoplasm|protein-containing complex assembly|mRNA splicing, via spliceosome|U4/U6 snRNP|ribonucleoprotein complex b…	path:hsa03040	Spliceosome
UBN2	2.78623e-05	0.021103	0.083	0.255	1	B cells	0.325	ENSG00000157741	protein_coding	ubinuclein 2 [Source:HGNC Symbol;Acc:HGNC:21931]	--	GO:0005634,GO:0005654,GO:0005615	nucleus|nucleoplasm|extracellular space	--	--
EIF4B	2.79434e-05	0.494036	0.66	0.723	1	B cells	0.913	ENSG00000063046	protein_coding	eukaryotic translation initiation factor 4B [Source:HGNC Symbol;Acc:HGNC:3285]	--	GO:0003676,GO:0003723,GO:0003743,GO:0006412,GO:0006413,GO:0005829,GO:0005515,GO:0005844,GO:0006446,GO:0016281,GO:0033592,GO:0097010,GO:0030425,GO:0043025,GO:0098794	nucleic acid binding|RNA binding|translation initiation factor activity|translation|translational initiation|cytosol|protein binding|polysome|regulation of translational initiation|eukaryotic translation initiation factor 4F complex|RNA strand annealing activity|eukaryotic translation initiation factor 4F complex assembly|dendrite|neuronal cell body|postsynapse	path:hsa03013,path:hsa04150,path:hsa04151,path:hsa05205	RNA transport|mTOR signaling pathway|PI3K-Akt signaling pathway|Proteoglycans in cancer
LEO1	2.85534e-05	0.0945222	0.118	0.315	1	B cells	0.375	ENSG00000166477	protein_coding	LEO1 homolog, Paf1/RNA polymerase II complex component [Source:HGNC Symbol;Acc:HGNC:30401]	--	GO:0005634,GO:0005813,GO:0005654,GO:0001650,GO:0006368,GO:0016570,GO:0016593,GO:0005515,GO:0016055,GO:0010390,GO:0016567,GO:0045944,GO:0032968,GO:1904837,GO:0006366,GO:0045638,GO:0019827,GO:0006378,GO:0033523,GO:0031442,GO:0001711,GO:1990269	nucleus|centrosome|nucleoplasm|fibrillar center|transcription elongation from RNA polymerase II promoter|histone modification|Cdc73/Paf1 complex|protein binding|Wnt signaling pathway|histone monoubiquitination|protein ubiquitination|positive regulation of transcription by RNA polymerase II|positive regulation of transcription elongation from RNA polymerase II promoter|beta-catenin-TCF complex ass…	--	--
NCOA3	3.00929e-05	0.731539	0.417	0.348	1	B cells	1.198	ENSG00000124151	protein_coding	nuclear receptor coactivator 3 [Source:HGNC Symbol;Acc:HGNC:7670]	--	GO:0005634,GO:0005737,GO:0016740,GO:0005829,GO:0005654,GO:0003713,GO:0046983,GO:0006355,GO:0016746,GO:0005515,GO:0004402,GO:0045893,GO:0045944,GO:0000981,GO:0000790,GO:0070062,GO:0010628,GO:0016573,GO:0030374,GO:0035257,GO:0047485,GO:0032991,GO:0030521,GO:0046982,GO:0050681,GO:0032870,GO:0045618,GO:0016922,GO:0046966,GO:2000035,GO:0097718,GO:0000993,GO:0043697,GO:1902459,GO:0071392,GO:2001141,GO:…	nucleus|cytoplasm|transferase activity|cytosol|nucleoplasm|transcription coactivator activity|protein dimerization activity|regulation of transcription, DNA-templated|transferase activity, transferring acyl groups|protein binding|histone acetyltransferase activity|positive regulation of transcription, DNA-templated|positive regulation of transcription by RNA polymerase II|DNA-binding transcriptio…	path:hsa01522,path:hsa04915,path:hsa04919,path:hsa05200,path:hsa05224	Endocrine resistance|Estrogen signaling pathway|Thyroid hormone signaling pathway|Pathways in cancer|Breast cancer
SKIL	3.02322e-05	0.851099	0.465	0.43	1	B cells	1.081	ENSG00000136603	protein_coding	SKI like proto-oncogene [Source:HGNC Symbol;Acc:HGNC:10897]	--	GO:0000122,GO:0046332,GO:0030512,GO:0005515,GO:0005634,GO:0000981,GO:0003714,GO:0005667,GO:0000978,GO:0001227,GO:0005654,GO:0032991,GO:0030514,GO:0003682,GO:0001825,GO:0002260,GO:0007050,GO:0007179,GO:0007283,GO:0034097,GO:0045596,GO:0050772,GO:0070306,GO:1902043,GO:1902231,GO:0001669	negative regulation of transcription by RNA polymerase II|SMAD binding|negative regulation of transforming growth factor beta receptor signaling pathway|protein binding|nucleus|DNA-binding transcription factor activity, RNA polymerase II-specific|transcription corepressor activity|transcription factor complex|RNA polymerase II proximal promoter sequence-specific DNA binding|DNA-binding transcript…	path:hsa04550	Signaling pathways regulating pluripotency of stem cells
RWDD4	3.11303e-05	0.0251276	0.09	0.267	1	B cells	0.337	ENSG00000182552	protein_coding	RWD domain containing 4 [Source:HGNC Symbol;Acc:HGNC:23750]	--	GO:0005515	protein binding	--	--
MPRIP	3.15153e-05	0.0416117	0.146	0.361	1	B cells	0.404	ENSG00000133030	protein_coding	myosin phosphatase Rho interacting protein [Source:HGNC Symbol;Acc:HGNC:30321]	--	GO:0005737,GO:0005829,GO:0003779,GO:0015629,GO:0005856,GO:0005515,GO:0005925,GO:0045296	cytoplasm|cytosol|actin binding|actin cytoskeleton|cytoskeleton|protein binding|focal adhesion|cadherin binding	--	--
ATG12	3.15411e-05	0.00381956	0.194	0.435	1	B cells	0.446	ENSG00000145782	protein_coding	autophagy related 12 [Source:HGNC Symbol;Acc:HGNC:588]	--	GO:0005737,GO:0016020,GO:0005515,GO:0006914,GO:0000045,GO:0034045,GO:0005829,GO:0000422,GO:0030670,GO:0016236,GO:0005776,GO:0019776,GO:0006501,GO:0032991,GO:0034274	cytoplasm|membrane|protein binding|autophagy|autophagosome assembly|phagophore assembly site membrane|cytosol|autophagy of mitochondrion|phagocytic vesicle membrane|macroautophagy|autophagosome|Atg8 ligase activity|C-terminal protein lipidation|protein-containing complex|Atg12-Atg5-Atg16 complex	path:hsa04068,path:hsa04136,path:hsa04140,path:hsa04621,path:hsa04622	FoxO signaling pathway|Autophagy - other|Autophagy - animal|NOD-like receptor signaling pathway|RIG-I-like receptor signaling pathway
PHF14	3.16681e-05	0.019496	0.188	0.427	1	B cells	0.44	ENSG00000106443	protein_coding	PHD finger protein 14 [Source:HGNC Symbol;Acc:HGNC:22203]	--	GO:0046872,GO:0005515,GO:0000122,GO:0008285,GO:0048286,GO:0072201,GO:2000584,GO:2000791,GO:0005634	metal ion binding|protein binding|negative regulation of transcription by RNA polymerase II|negative regulation of cell population proliferation|lung alveolus development|negative regulation of mesenchymal cell proliferation|negative regulation of platelet-derived growth factor receptor-alpha signaling pathway|negative regulation of mesenchymal cell proliferation involved in lung development|nucl…	--	--
EIF3E	3.29819e-05	0.368132	0.764	0.773	1	B cells	0.988	ENSG00000104408	protein_coding	eukaryotic translation initiation factor 3 subunit E [Source:HGNC Symbol;Acc:HGNC:3277]	--	GO:0005737,GO:0003743,GO:0005852,GO:0005829,GO:0016604,GO:0006413,GO:0003723,GO:0005634,GO:0016020,GO:0001732,GO:0002183,GO:0006412,GO:0016282,GO:0033290,GO:0005515,GO:0005654,GO:0045296,GO:0070062,GO:0016605,GO:0071540,GO:0047485,GO:0000785,GO:0000184,GO:0045727,GO:1902416,GO:0006446,GO:0045947	cytoplasm|translation initiation factor activity|eukaryotic translation initiation factor 3 complex|cytosol|nuclear body|translational initiation|RNA binding|nucleus|membrane|formation of cytoplasmic translation initiation complex|cytoplasmic translational initiation|translation|eukaryotic 43S preinitiation complex|eukaryotic 48S preinitiation complex|protein binding|nucleoplasm|cadherin binding|…	path:hsa03013,path:hsa05160	RNA transport|Hepatitis C
C1orf131	3.46998e-05	0.0532685	0.104	0.289	1	B cells	0.36	ENSG00000143633	protein_coding	chromosome 1 open reading frame 131 [Source:HGNC Symbol;Acc:HGNC:25332]	--	GO:0003723,GO:0005694	RNA binding|chromosome	--	--
DUSP1	3.4998e-05	0.171453	0.681	0.535	1	B cells	1.273	ENSG00000120129	protein_coding	dual specificity phosphatase 1 [Source:HGNC Symbol;Acc:HGNC:3064]	--	GO:0007162,GO:1903753,GO:0005634,GO:0005737,GO:0016787,GO:0004721,GO:0006470,GO:0005515,GO:0004725,GO:0016311,GO:0016791,GO:0008138,GO:0017017,GO:0007049,GO:0035335,GO:1990869,GO:0004722,GO:0051019,GO:0035970,GO:0043407,GO:0090027,GO:0043409,GO:0008330,GO:0019838,GO:0000188,GO:0008285,GO:0009416,GO:0010033,GO:0032355,GO:0032526,GO:0032870,GO:0033574,GO:0035556,GO:0042542,GO:0043065,GO:0043066,GO:…	negative regulation of cell adhesion|negative regulation of p38MAPK cascade|nucleus|cytoplasm|hydrolase activity|phosphoprotein phosphatase activity|protein dephosphorylation|protein binding|protein tyrosine phosphatase activity|dephosphorylation|phosphatase activity|protein tyrosine/serine/threonine phosphatase activity|MAP kinase tyrosine/serine/threonine phosphatase activity|cell cycle|peptidy…	path:hsa04010,path:hsa04726,path:hsa05418	MAPK signaling pathway|Serotonergic synapse|Fluid shear stress and atherosclerosis
PPP6R3	3.69645e-05	0.0279218	0.097	0.275	1	B cells	0.353	ENSG00000110075	protein_coding	protein phosphatase 6 regulatory subunit 3 [Source:HGNC Symbol;Acc:HGNC:1173]	--	GO:0005634,GO:0005737,GO:0005829,GO:0005654,GO:0005886,GO:0005515,GO:0019903,GO:0043666,GO:0000139,GO:0048208,GO:0006516	nucleus|cytoplasm|cytosol|nucleoplasm|plasma membrane|protein binding|protein phosphatase binding|regulation of phosphoprotein phosphatase activity|Golgi membrane|COPII vesicle coating|glycoprotein catabolic process	--	--
SEPTIN6	3.80573e-05	0.668595	0.465	0.394	1	B cells	1.18	ENSG00000125354	protein_coding	septin 6 [Source:HGNC Symbol;Acc:HGNC:15848]	--	GO:0005737,GO:0000166,GO:0031514,GO:0005525,GO:0051301,GO:0005694,GO:0005856,GO:0042995,GO:0005515,GO:0007049,GO:0030154,GO:0031105,GO:0007283,GO:0005819,GO:0030496,GO:0000775,GO:0000776,GO:0000777,GO:0005929,GO:0003924,GO:0060271,GO:0032154,GO:0015630,GO:0016032,GO:0061640,GO:0005940,GO:0000281,GO:0097227,GO:0008021,GO:0032173,GO:0043679,GO:0098793	cytoplasm|nucleotide binding|motile cilium|GTP binding|cell division|chromosome|cytoskeleton|cell projection|protein binding|cell cycle|cell differentiation|septin complex|spermatogenesis|spindle|midbody|chromosome, centromeric region|kinetochore|condensed chromosome kinetochore|cilium|GTPase activity|cilium assembly|cleavage furrow|microtubule cytoskeleton|viral process|cytoskeleton-dependent cy…	path:hsa05100	Bacterial invasion of epithelial cells
MPHOSPH10	3.93521e-05	0.0796176	0.167	0.393	1	B cells	0.425	ENSG00000124383	protein_coding	M-phase phosphoprotein 10 [Source:HGNC Symbol;Acc:HGNC:7213]	--	GO:0005634,GO:0003723,GO:0008380,GO:0005730,GO:0005694,GO:0005515,GO:0042254,GO:0006364,GO:0005732,GO:0032040,GO:0005654,GO:0010923,GO:0000375,GO:0006396,GO:0034457	nucleus|RNA binding|RNA splicing|nucleolus|chromosome|protein binding|ribosome biogenesis|rRNA processing|small nucleolar ribonucleoprotein complex|small-subunit processome|nucleoplasm|negative regulation of phosphatase activity|RNA splicing, via transesterification reactions|RNA processing|Mpp10 complex	path:hsa03008	Ribosome biogenesis in eukaryotes
BIRC2	4.13311e-05	0.0356274	0.132	0.332	1	B cells	0.398	ENSG00000110330	protein_coding	baculoviral IAP repeat containing 2 [Source:HGNC Symbol;Acc:HGNC:590]	--	GO:0005634,GO:0005737,GO:0046872,GO:0016740,GO:0043066,GO:0008270,GO:0042981,GO:1903508,GO:0005515,GO:0004842,GO:0006915,GO:0003713,GO:0042802,GO:0061630,GO:0005829,GO:0016579,GO:0033209,GO:0043123,GO:0042127,GO:0051726,GO:0047485,GO:0002756,GO:0007249,GO:0035666,GO:0007166,GO:0043161,GO:0009898,GO:0035631,GO:0051087,GO:0010803,GO:0043027,GO:0043154,GO:0060544,GO:0045595,GO:0000209,GO:0050727,GO:…	nucleus|cytoplasm|metal ion binding|transferase activity|negative regulation of apoptotic process|zinc ion binding|regulation of apoptotic process|positive regulation of nucleic acid-templated transcription|protein binding|ubiquitin-protein transferase activity|apoptotic process|transcription coactivator activity|identical protein binding|ubiquitin protein ligase activity|cytosol|protein deubiqui…	path:hsa01524,path:hsa04064,path:hsa04120,path:hsa04210,path:hsa04215,path:hsa04217,path:hsa04390,path:hsa04510,path:hsa04621,path:hsa04668,path:hsa05145,path:hsa05200,path:hsa05222	Platinum drug resistance|NF-kappa B signaling pathway|Ubiquitin mediated proteolysis|Apoptosis|Apoptosis - multiple species|Necroptosis|Hippo signaling pathway|Focal adhesion|NOD-like receptor signaling pathway|TNF signaling pathway|Toxoplasmosis|Pathways in cancer|Small cell lung cancer
SF3A1	4.2681e-05	0.0303199	0.111	0.298	1	B cells	0.372	ENSG00000099995	protein_coding	splicing factor 3a subunit 1 [Source:HGNC Symbol;Acc:HGNC:10765]	--	GO:0003723,GO:0006396,GO:0006397,GO:0008380,GO:0005634,GO:0016607,GO:0005515,GO:0005681,GO:0000398,GO:0071013,GO:0071004,GO:0005654,GO:0005686,GO:0071005,GO:0000389,GO:1903241,GO:0005684	RNA binding|RNA processing|mRNA processing|RNA splicing|nucleus|nuclear speck|protein binding|spliceosomal complex|mRNA splicing, via spliceosome|catalytic step 2 spliceosome|U2-type prespliceosome|nucleoplasm|U2 snRNP|U2-type precatalytic spliceosome|mRNA 3'-splice site recognition|U2-type prespliceosome assembly|U2-type spliceosomal complex	path:hsa03040	Spliceosome
RBM28	4.28393e-05	0.0504378	0.104	0.286	1	B cells	0.364	ENSG00000106344	protein_coding	RNA binding motif protein 28 [Source:HGNC Symbol;Acc:HGNC:21863]	--	GO:0003676,GO:0003723,GO:0006397,GO:0008380,GO:0005634,GO:0005730,GO:0005681,GO:1990904	nucleic acid binding|RNA binding|mRNA processing|RNA splicing|nucleus|nucleolus|spliceosomal complex|ribonucleoprotein complex	path:hsa03008	Ribosome biogenesis in eukaryotes
LSP1	4.30136e-05	0.393722	0.403	0.26	1	B cells	1.55	ENSG00000130592	protein_coding	lymphocyte specific protein 1 [Source:HGNC Symbol;Acc:HGNC:6707]	--	GO:0016020,GO:0003779,GO:0007165,GO:0005886,GO:0070062,GO:0015629,GO:0006968	membrane|actin binding|signal transduction|plasma membrane|extracellular exosome|actin cytoskeleton|cellular defense response	path:hsa04625,path:hsa05152	C-type lectin receptor signaling pathway|Tuberculosis
TPD52	4.3836e-05	0.667092	0.382	0.297	1	B cells	1.286	ENSG00000076554	protein_coding	tumor protein D52 [Source:HGNC Symbol;Acc:HGNC:12005]	--	GO:0005737,GO:0005783,GO:0042803,GO:0005515,GO:0048471,GO:0005509,GO:0046982,GO:0009653,GO:0030183,GO:0046903	cytoplasm|endoplasmic reticulum|protein homodimerization activity|protein binding|perinuclear region of cytoplasm|calcium ion binding|protein heterodimerization activity|anatomical structure morphogenesis|B cell differentiation|secretion	--	--
CNTRL	4.43195e-05	0.619313	0.264	0.164	1	B cells	1.61	ENSG00000119397	protein_coding	centriolin [Source:HGNC Symbol;Acc:HGNC:1858]	--	GO:0008092,GO:0005815,GO:0051493,GO:0005515,GO:0000278,GO:0051301,GO:0005737,GO:0016020,GO:0005813,GO:0005829,GO:0005856,GO:0007049,GO:0000086,GO:0010389,GO:0097711,GO:0090543,GO:0120103	cytoskeletal protein binding|microtubule organizing center|regulation of cytoskeleton organization|protein binding|mitotic cell cycle|cell division|cytoplasm|membrane|centrosome|cytosol|cytoskeleton|cell cycle|G2/M transition of mitotic cell cycle|regulation of G2/M transition of mitotic cell cycle|ciliary basal body-plasma membrane docking|Flemming body|centriolar subdistal appendage	--	--
SUDS3	4.56372e-05	0.0165931	0.153	0.364	1	B cells	0.42	ENSG00000111707	protein_coding	SDS3 homolog, SIN3A corepressor complex component [Source:HGNC Symbol;Acc:HGNC:29545]	--	GO:0005634,GO:0005829,GO:0006325,GO:0005515,GO:0016604,GO:0006915,GO:0000122,GO:0004407,GO:0005654,GO:0016579,GO:0043065,GO:0021762,GO:0042826,GO:0019899,GO:0045892,GO:0016575,GO:0070822,GO:0016580	nucleus|cytosol|chromatin organization|protein binding|nuclear body|apoptotic process|negative regulation of transcription by RNA polymerase II|histone deacetylase activity|nucleoplasm|protein deubiquitination|positive regulation of apoptotic process|substantia nigra development|histone deacetylase binding|enzyme binding|negative regulation of transcription, DNA-templated|histone deacetylation|Si…	--	--
PLCG2	4.58275e-05	0.462205	0.257	0.15	1	B cells	1.713	ENSG00000197943	protein_coding	phospholipase C gamma 2 [Source:HGNC Symbol;Acc:HGNC:9066]	--	GO:0035556,GO:0007165,GO:0004435,GO:0016787,GO:0006629,GO:0009395,GO:0016042,GO:0005886,GO:0005515,GO:0016055,GO:0008081,GO:0038095,GO:0038096,GO:0005829,GO:0070062,GO:0002223,GO:0030168,GO:0048015,GO:0050852,GO:0050853,GO:0001784,GO:0043647,GO:0006661,GO:0019722,GO:0032959,GO:0051209,GO:0030183,GO:0004629,GO:0002092,GO:0002316,GO:0010468,GO:0010634,GO:0032237,GO:0032481,GO:0032496,GO:0043069	intracellular signal transduction|signal transduction|phosphatidylinositol phospholipase C activity|hydrolase activity|lipid metabolic process|phospholipid catabolic process|lipid catabolic process|plasma membrane|protein binding|Wnt signaling pathway|phosphoric diester hydrolase activity|Fc-epsilon receptor signaling pathway|Fc-gamma receptor signaling pathway involved in phagocytosis|cytosol|ex…	path:hsa00562,path:hsa01521,path:hsa04012,path:hsa04014,path:hsa04020,path:hsa04064,path:hsa04066,path:hsa04070,path:hsa04072,path:hsa04360,path:hsa04370,path:hsa04380,path:hsa04611,path:hsa04625,path:hsa04650,path:hsa04662,path:hsa04664,path:hsa04666,path:hsa04670,path:hsa04722,path:hsa04750,path:hsa04919,path:hsa04933,path:hsa05110,path:hsa05120,path:hsa05167,path:hsa05169,path:hsa05170,path:hs…	Inositol phosphate metabolism|EGFR tyrosine kinase inhibitor resistance|ErbB signaling pathway|Ras signaling pathway|Calcium signaling pathway|NF-kappa B signaling pathway|HIF-1 signaling pathway|Phosphatidylinositol signaling system|Phospholipase D signaling pathway|Axon guidance|VEGF signaling pathway|Osteoclast differentiation|Platelet activation|C-type lectin receptor signaling pathway|Natura…
TMEM256	4.62242e-05	0.0379671	0.194	0.434	1	B cells	0.447	ENSG00000205544	protein_coding	transmembrane protein 256 [Source:HGNC Symbol;Acc:HGNC:28618]	--	GO:0016020,GO:0016021,GO:0070062,GO:0003674,GO:0008150	membrane|integral component of membrane|extracellular exosome|molecular_function|biological_process	--	--
EBLN3P	4.62716e-05	0.767961	0.368	0.296	1	B cells	1.243	ENSG00000281649	lncRNA	endogenous Bornavirus like nucleoprotein 3, pseudogene [Source:HGNC Symbol;Acc:HGNC:50682]	--	--	--	--	--
USP33	4.88567e-05	0.013385	0.139	0.339	1	B cells	0.41	ENSG00000077254	protein_coding	ubiquitin specific peptidase 33 [Source:HGNC Symbol;Acc:HGNC:20059]	--	GO:0005737,GO:0005794,GO:0008270,GO:0046872,GO:0005654,GO:0004843,GO:0016579,GO:0016787,GO:0005925,GO:0005856,GO:0005515,GO:0008233,GO:0008234,GO:0006508,GO:0006511,GO:0036459,GO:0048471,GO:0005813,GO:0005815,GO:0005829,GO:0006897,GO:0016477,GO:0009267,GO:0070536,GO:0071108,GO:0017160,GO:0001664,GO:0032092,GO:0010506,GO:0007411,GO:0032091,GO:0051298,GO:0004197,GO:0008277,GO:0050821,GO:0030891,GO:…	cytoplasm|Golgi apparatus|zinc ion binding|metal ion binding|nucleoplasm|thiol-dependent ubiquitin-specific protease activity|protein deubiquitination|hydrolase activity|focal adhesion|cytoskeleton|protein binding|peptidase activity|cysteine-type peptidase activity|proteolysis|ubiquitin-dependent protein catabolic process|thiol-dependent ubiquitinyl hydrolase activity|perinuclear region of cytopl…	--	--
ERCC5	4.89304e-05	0.00359559	0.097	0.272	1	B cells	0.357	ENSG00000134899	protein_coding	ERCC excision repair 5, endonuclease [Source:HGNC Symbol;Acc:HGNC:3437]	--	GO:0005634,GO:0004519,GO:0006281,GO:0090305,GO:0016788,GO:0004518,GO:0006289,GO:0003697,GO:0046872,GO:0043066,GO:0016787,GO:0003677,GO:0003824,GO:0042803,GO:0005515,GO:0006974,GO:0005654,GO:0003690,GO:0047485,GO:0009411,GO:0044877,GO:0006283,GO:0005662,GO:0000405,GO:0000993,GO:0006293,GO:0006295,GO:0006296,GO:0033683,GO:0000109,GO:0006294,GO:0009650,GO:0010225,GO:0004520	nucleus|endonuclease activity|DNA repair|nucleic acid phosphodiester bond hydrolysis|hydrolase activity, acting on ester bonds|nuclease activity|nucleotide-excision repair|single-stranded DNA binding|metal ion binding|negative regulation of apoptotic process|hydrolase activity|DNA binding|catalytic activity|protein homodimerization activity|protein binding|cellular response to DNA damage stimulus…	path:hsa03420	Nucleotide excision repair
NOL8	5.02964e-05	0.113471	0.118	0.309	1	B cells	0.382	ENSG00000198000	protein_coding	nucleolar protein 8 [Source:HGNC Symbol;Acc:HGNC:23387]	--	GO:0003676,GO:0003723,GO:0005634,GO:0005730,GO:0006364,GO:0005515,GO:1990904,GO:1902570	nucleic acid binding|RNA binding|nucleus|nucleolus|rRNA processing|protein binding|ribonucleoprotein complex|protein localization to nucleolus	--	--
MTG1	5.05234e-05	0.0178469	0.111	0.294	1	B cells	0.378	ENSG00000148824	protein_coding	mitochondrial ribosome associated GTPase 1 [Source:HGNC Symbol;Acc:HGNC:32159]	--	GO:0000166,GO:0005743,GO:0005525,GO:0005739,GO:0016020,GO:0005759,GO:0003924,GO:0006417,GO:0005761,GO:0070129,GO:0044065	nucleotide binding|mitochondrial inner membrane|GTP binding|mitochondrion|membrane|mitochondrial matrix|GTPase activity|regulation of translation|mitochondrial ribosome|regulation of mitochondrial translation|regulation of respiratory system process	--	--
ACAP1	5.05767e-05	0.344207	0.319	0.193	1	B cells	1.653	ENSG00000072818	protein_coding	ArfGAP with coiled-coil, ankyrin repeat and PH domains 1 [Source:HGNC Symbol;Acc:HGNC:16467]	--	GO:0016020,GO:0015031,GO:0046872,GO:0005096,GO:0043547,GO:0005515,GO:0005768,GO:0055038	membrane|protein transport|metal ion binding|GTPase activator activity|positive regulation of GTPase activity|protein binding|endosome|recycling endosome membrane	path:hsa04144	Endocytosis
CUL5	5.0908e-05	0.00280998	0.146	0.348	1	B cells	0.42	ENSG00000166266	protein_coding	cullin 5 [Source:HGNC Symbol;Acc:HGNC:2556]	--	GO:0016567,GO:0005515,GO:0006511,GO:0031625,GO:0031461,GO:0070588,GO:0005829,GO:0043161,GO:0043687,GO:0016032,GO:0031146,GO:0019005,GO:0038023,GO:0000082,GO:0038128,GO:0004842,GO:0005262,GO:0031466,GO:0090734,GO:0097193	protein ubiquitination|protein binding|ubiquitin-dependent protein catabolic process|ubiquitin protein ligase binding|cullin-RING ubiquitin ligase complex|calcium ion transmembrane transport|cytosol|proteasome-mediated ubiquitin-dependent protein catabolic process|post-translational protein modification|viral process|SCF-dependent proteasomal ubiquitin-dependent protein catabolic process|SCF ubiq…	path:hsa04120,path:hsa05170	Ubiquitin mediated proteolysis|Human immunodeficiency virus 1 infection
JUND	5.35679e-05	0.339557	0.861	0.836	1	B cells	1.03	ENSG00000130522	protein_coding	JunD proto-oncogene, AP-1 transcription factor subunit [Source:HGNC Symbol;Acc:HGNC:6206]	TF_bZIP	GO:0005634,GO:0006355,GO:0003677,GO:0006357,GO:0003700,GO:0005515,GO:0000981,GO:0000790,GO:0000978,GO:0045944,GO:0000122,GO:0003713,GO:0008134,GO:0005667,GO:0051726,GO:0005654,GO:0032496,GO:0019899,GO:0044212,GO:0032870,GO:0000785,GO:0009314,GO:0010033,GO:0034097,GO:0035976,GO:0009612,GO:0042493,GO:0045597,GO:0051591,GO:0001228,GO:0003690,GO:0016922,GO:0043565,GO:0002076,GO:0006366,GO:0007568,GO:…	nucleus|regulation of transcription, DNA-templated|DNA binding|regulation of transcription by RNA polymerase II|DNA-binding transcription factor activity|protein binding|DNA-binding transcription factor activity, RNA polymerase II-specific|nuclear chromatin|RNA polymerase II proximal promoter sequence-specific DNA binding|positive regulation of transcription by RNA polymerase II|negative regulati…	path:hsa04010,path:hsa04380,path:hsa04657,path:hsa04928	MAPK signaling pathway|Osteoclast differentiation|IL-17 signaling pathway|Parathyroid hormone synthesis, secretion and action
MRPS31	5.45836e-05	0.115242	0.118	0.306	1	B cells	0.386	ENSG00000102738	protein_coding	mitochondrial ribosomal protein S31 [Source:HGNC Symbol;Acc:HGNC:16632]	--	GO:0003723,GO:0005730,GO:0005739,GO:0003735,GO:0005840,GO:0005515,GO:0005763,GO:0019904,GO:0005743,GO:0070125,GO:0070126	RNA binding|nucleolus|mitochondrion|structural constituent of ribosome|ribosome|protein binding|mitochondrial small ribosomal subunit|protein domain specific binding|mitochondrial inner membrane|mitochondrial translational elongation|mitochondrial translational termination	--	--
RMDN1	5.67454e-05	0.0369208	0.125	0.318	1	B cells	0.393	ENSG00000176623	protein_coding	regulator of microtubule dynamics 1 [Source:HGNC Symbol;Acc:HGNC:24285]	--	GO:0005515,GO:0005737,GO:0005856,GO:0005874,GO:0000922,GO:0005819	protein binding|cytoplasm|cytoskeleton|microtubule|spindle pole|spindle	--	--
SMIM14	5.95313e-05	0.890208	0.403	0.357	1	B cells	1.129	ENSG00000163683	protein_coding	small integral membrane protein 14 [Source:HGNC Symbol;Acc:HGNC:27321]	--	GO:0016020,GO:0016021,GO:0005783,GO:0005789,GO:0005515,GO:0001835	membrane|integral component of membrane|endoplasmic reticulum|endoplasmic reticulum membrane|protein binding|blastocyst hatching	--	--
TSR1	6.06942e-05	0.085731	0.097	0.271	1	B cells	0.358	ENSG00000167721	protein_coding	TSR1 ribosome maturation factor [Source:HGNC Symbol;Acc:HGNC:25542]	--	GO:0005634,GO:0003723,GO:0042254,GO:0005730,GO:0030688,GO:0005525,GO:0000462,GO:0005654,GO:0005829,GO:0003924,GO:0034511	nucleus|RNA binding|ribosome biogenesis|nucleolus|preribosome, small subunit precursor|GTP binding|maturation of SSU-rRNA from tricistronic rRNA transcript (SSU-rRNA, 5.8S rRNA, LSU-rRNA)|nucleoplasm|cytosol|GTPase activity|U3 snoRNA binding	--	--
ALDH9A1	6.1762e-05	0.0164212	0.146	0.347	1	B cells	0.421	ENSG00000143149	protein_coding	aldehyde dehydrogenase 9 family member A1 [Source:HGNC Symbol;Acc:HGNC:412]	--	GO:0005737,GO:0016491,GO:0055114,GO:0005829,GO:0016620,GO:0070062,GO:0004029,GO:0051289,GO:0045329,GO:0043878,GO:0042136,GO:0006081,GO:0019145,GO:0033737,GO:0047105,GO:0042445	cytoplasm|oxidoreductase activity|oxidation-reduction process|cytosol|oxidoreductase activity, acting on the aldehyde or oxo group of donors, NAD or NADP as acceptor|extracellular exosome|aldehyde dehydrogenase (NAD) activity|protein homotetramerization|carnitine biosynthetic process|glyceraldehyde-3-phosphate dehydrogenase (NAD+) (non-phosphorylating) activity|neurotransmitter biosynthetic proce…	path:hsa00010,path:hsa00053,path:hsa00071,path:hsa00280,path:hsa00310,path:hsa00330,path:hsa00340,path:hsa00380,path:hsa00410,path:hsa00561,path:hsa00620	Glycolysis / Gluconeogenesis|Ascorbate and aldarate metabolism|Fatty acid degradation|Valine, leucine and isoleucine degradation|Lysine degradation|Arginine and proline metabolism|Histidine metabolism|Tryptophan metabolism|beta-Alanine metabolism|Glycerolipid metabolism|Pyruvate metabolism
AGGF1	6.47552e-05	0.0271266	0.125	0.313	1	B cells	0.399	ENSG00000164252	protein_coding	angiogenic factor with G-patch and FHA domains 1 [Source:HGNC Symbol;Acc:HGNC:24684]	--	GO:0003676,GO:0005737,GO:0007155,GO:0005576,GO:0007275,GO:0048471,GO:0030154,GO:0005515,GO:0001525,GO:0045766,GO:0001938,GO:0001570	nucleic acid binding|cytoplasm|cell adhesion|extracellular region|multicellular organism development|perinuclear region of cytoplasm|cell differentiation|protein binding|angiogenesis|positive regulation of angiogenesis|positive regulation of endothelial cell proliferation|vasculogenesis	--	--
RYK	6.93847e-05	0.0483318	0.111	0.292	1	B cells	0.38	ENSG00000163785	protein_coding	receptor like tyrosine kinase [Source:HGNC Symbol;Acc:HGNC:10481]	--	GO:0004672,GO:0005524,GO:0006468,GO:0004713,GO:0018108,GO:0016020,GO:0016021,GO:0005634,GO:0005737,GO:0000166,GO:0016301,GO:0016740,GO:0016310,GO:0016055,GO:0005886,GO:0005887,GO:0007169,GO:0043235,GO:0005515,GO:0007399,GO:0017147,GO:0043410,GO:0007165,GO:0004888,GO:0007411,GO:0030182,GO:0007409,GO:0060070,GO:0031175,GO:1904948,GO:0007416,GO:0042813,GO:1904929,GO:1904953,GO:0005109,GO:0022008,GO:…	protein kinase activity|ATP binding|protein phosphorylation|protein tyrosine kinase activity|peptidyl-tyrosine phosphorylation|membrane|integral component of membrane|nucleus|cytoplasm|nucleotide binding|kinase activity|transferase activity|phosphorylation|Wnt signaling pathway|plasma membrane|integral component of plasma membrane|transmembrane receptor protein tyrosine kinase signaling pathway|r…	path:hsa04360	Axon guidance
JMJD6	6.94515e-05	0.00143835	0.09	0.256	1	B cells	0.352	ENSG00000070495	protein_coding	jumonji domain containing 6, arginine demethylase and lysine hydroxylase [Source:HGNC Symbol;Acc:HGNC:19355]	--	GO:0005634,GO:0003723,GO:0006397,GO:0008380,GO:0005737,GO:0046872,GO:0005654,GO:0016491,GO:0055114,GO:0006325,GO:0005515,GO:0007275,GO:0051213,GO:0030154,GO:0003713,GO:0045893,GO:0005730,GO:0005506,GO:0042802,GO:0002040,GO:0045944,GO:0051260,GO:0032452,GO:0106140,GO:0006482,GO:0048024,GO:0003727,GO:0032451,GO:0033746,GO:0033749,GO:0035515,GO:0038023,GO:0042803,GO:0070815,GO:0001568,GO:0001822,GO:…	nucleus|RNA binding|mRNA processing|RNA splicing|cytoplasm|metal ion binding|nucleoplasm|oxidoreductase activity|oxidation-reduction process|chromatin organization|protein binding|multicellular organism development|dioxygenase activity|cell differentiation|transcription coactivator activity|positive regulation of transcription, DNA-templated|nucleolus|iron ion binding|identical protein binding|sp…	--	--
CIR1	7.01153e-05	0.0542531	0.208	0.451	1	B cells	0.461	ENSG00000138433	protein_coding	corepressor interacting with RBPJ, 1 [Source:HGNC Symbol;Acc:HGNC:24217]	--	GO:0006397,GO:0008380,GO:0005634,GO:0005737,GO:0016607,GO:0003714,GO:0005856,GO:0005515,GO:0005813,GO:0005815,GO:0019901,GO:0032991,GO:0045892,GO:0003700,GO:0044877,GO:0001701,GO:1903507	mRNA processing|RNA splicing|nucleus|cytoplasm|nuclear speck|transcription corepressor activity|cytoskeleton|protein binding|centrosome|microtubule organizing center|protein kinase binding|protein-containing complex|negative regulation of transcription, DNA-templated|DNA-binding transcription factor activity|protein-containing complex binding|in utero embryonic development|negative regulation of …	path:hsa04330,path:hsa05169	Notch signaling pathway|Epstein-Barr virus infection
PAFAH1B2	7.05478e-05	0.0904509	0.174	0.397	1	B cells	0.438	ENSG00000168092	protein_coding	platelet activating factor acetylhydrolase 1b catalytic subunit 2 [Source:HGNC Symbol;Acc:HGNC:8575]	--	GO:0005737,GO:0005730,GO:0005829,GO:0016787,GO:0001650,GO:0005886,GO:0006629,GO:0016042,GO:0005515,GO:0005576,GO:0070062,GO:0043312,GO:0034774,GO:1904813,GO:0016239,GO:0007420,GO:0003847,GO:0042803,GO:0046982,GO:0047179,GO:0007283	cytoplasm|nucleolus|cytosol|hydrolase activity|fibrillar center|plasma membrane|lipid metabolic process|lipid catabolic process|protein binding|extracellular region|extracellular exosome|neutrophil degranulation|secretory granule lumen|ficolin-1-rich granule lumen|positive regulation of macroautophagy|brain development|1-alkyl-2-acetylglycerophosphocholine esterase activity|protein homodimerizati…	path:hsa00565	Ether lipid metabolism
CLNS1A	7.19774e-05	0.0344382	0.201	0.441	1	B cells	0.456	ENSG00000074201	protein_coding	chloride nucleotide-sensitive channel 1A [Source:HGNC Symbol;Acc:HGNC:2080]	--	GO:0003723,GO:0005634,GO:0005737,GO:0005829,GO:0005654,GO:0005886,GO:0005856,GO:0005515,GO:0000387,GO:0006821,GO:0006884,GO:0034709,GO:0034715,GO:0046982	RNA binding|nucleus|cytoplasm|cytosol|nucleoplasm|plasma membrane|cytoskeleton|protein binding|spliceosomal snRNP assembly|chloride transport|cell volume homeostasis|methylosome|pICln-Sm protein complex|protein heterodimerization activity	path:hsa03013	RNA transport
BLOC1S6	7.50023e-05	0.00571907	0.194	0.425	1	B cells	0.456	ENSG00000104164	protein_coding	biogenesis of lysosomal organelles complex 1 subunit 6 [Source:HGNC Symbol;Acc:HGNC:8549]	--	GO:0005737,GO:0016020,GO:0098793,GO:1904115,GO:0042803,GO:0005515,GO:0042802,GO:0005829,GO:0051015,GO:0019898,GO:0031083,GO:0019905,GO:0031201,GO:0008089,GO:0032438,GO:0048490,GO:0031175,GO:0030133,GO:0016081,GO:0035646,GO:0032402,GO:0050942,GO:0007596,GO:0030318,GO:0032816,GO:0033299,GO:0043473,GO:0061025,GO:0005768	cytoplasm|membrane|presynapse|axon cytoplasm|protein homodimerization activity|protein binding|identical protein binding|cytosol|actin filament binding|extrinsic component of membrane|BLOC-1 complex|syntaxin binding|SNARE complex|anterograde axonal transport|melanosome organization|anterograde synaptic vesicle transport|neuron projection development|transport vesicle|synaptic vesicle docking|endo…	--	--
STRN3	7.78924e-05	0.00640245	0.125	0.312	1	B cells	0.401	ENSG00000196792	protein_coding	striatin 3 [Source:HGNC Symbol;Acc:HGNC:15720]	--	GO:0005737,GO:0016020,GO:0005794,GO:0005886,GO:0005515,GO:0005654,GO:0030425,GO:0005516,GO:0051721,GO:0033147,GO:0032991,GO:0017048,GO:0044877,GO:0070016,GO:0043025,GO:0090443,GO:0032355,GO:0045892	cytoplasm|membrane|Golgi apparatus|plasma membrane|protein binding|nucleoplasm|dendrite|calmodulin binding|protein phosphatase 2A binding|negative regulation of intracellular estrogen receptor signaling pathway|protein-containing complex|Rho GTPase binding|protein-containing complex binding|armadillo repeat domain binding|neuronal cell body|FAR/SIN/STRIPAK complex|response to estradiol|negative r…	--	--
TGFBR2	7.818e-05	0.802961	0.354	0.284	1	B cells	1.246	ENSG00000163513	protein_coding	transforming growth factor beta receptor 2 [Source:HGNC Symbol;Acc:HGNC:11773]	--	GO:0007179,GO:0010718,GO:0060412,GO:0003151,GO:0016020,GO:0016021,GO:0046872,GO:0000166,GO:0004672,GO:0004674,GO:0005524,GO:0016301,GO:0016740,GO:0006468,GO:0016310,GO:0005886,GO:0005515,GO:0006915,GO:0030154,GO:0045121,GO:0038023,GO:0004675,GO:0043235,GO:0007178,GO:0005829,GO:0005026,GO:0040008,GO:0007507,GO:0009897,GO:0046332,GO:0071363,GO:0001947,GO:0062009,GO:0001569,GO:0003148,GO:0034713,GO:…	transforming growth factor beta receptor signaling pathway|positive regulation of epithelial to mesenchymal transition|ventricular septum morphogenesis|outflow tract morphogenesis|membrane|integral component of membrane|metal ion binding|nucleotide binding|protein kinase activity|protein serine/threonine kinase activity|ATP binding|kinase activity|transferase activity|protein phosphorylation|phos…	path:hsa04010,path:hsa04060,path:hsa04068,path:hsa04144,path:hsa04218,path:hsa04350,path:hsa04380,path:hsa04390,path:hsa04520,path:hsa04659,path:hsa04926,path:hsa04933,path:hsa05142,path:hsa05166,path:hsa05200,path:hsa05202,path:hsa05210,path:hsa05212,path:hsa05220,path:hsa05225,path:hsa05226	MAPK signaling pathway|Cytokine-cytokine receptor interaction|FoxO signaling pathway|Endocytosis|Cellular senescence|TGF-beta signaling pathway|Osteoclast differentiation|Hippo signaling pathway|Adherens junction|Th17 cell differentiation|Relaxin signaling pathway|AGE-RAGE signaling pathway in diabetic complications|Chagas disease (American trypanosomiasis)|Human T-cell leukemia virus 1 infection…
TTC19	7.83406e-05	0.0281259	0.111	0.289	1	B cells	0.384	ENSG00000011295	protein_coding	tetratricopeptide repeat domain 19 [Source:HGNC Symbol;Acc:HGNC:26006]	--	GO:0016020,GO:0055114,GO:0005739,GO:0005743,GO:0051301,GO:0005515,GO:0007049,GO:0034551,GO:0070469,GO:0005813,GO:0030496,GO:0000281	membrane|oxidation-reduction process|mitochondrion|mitochondrial inner membrane|cell division|protein binding|cell cycle|mitochondrial respiratory chain complex III assembly|respirasome|centrosome|midbody|mitotic cytokinesis	--	--
AGO2	7.86391e-05	0.0451043	0.125	0.308	1	B cells	0.406	ENSG00000123908	protein_coding	argonaute RISC catalytic component 2 [Source:HGNC Symbol;Acc:HGNC:3263]	--	GO:0045766,GO:0070062,GO:0000993,GO:0042985,GO:0045944,GO:0005737,GO:0005634,GO:0003676,GO:0003723,GO:0016020,GO:0003743,GO:0006412,GO:0046872,GO:0005654,GO:0006355,GO:0016787,GO:0030054,GO:0005515,GO:0004519,GO:0090502,GO:0004518,GO:0031047,GO:0006413,GO:0000932,GO:0016442,GO:0005829,GO:0006417,GO:0060213,GO:1900153,GO:0005845,GO:0060964,GO:1990904,GO:0008022,GO:0007223,GO:0045947,GO:0003725,GO:…	positive regulation of angiogenesis|extracellular exosome|RNA polymerase II complex binding|negative regulation of amyloid precursor protein biosynthetic process|positive regulation of transcription by RNA polymerase II|cytoplasm|nucleus|nucleic acid binding|RNA binding|membrane|translation initiation factor activity|translation|metal ion binding|nucleoplasm|regulation of transcription, DNA-templ…	--	--
ZNF655	8.12998e-05	0.000521348	0.139	0.33	1	B cells	0.421	ENSG00000197343	protein_coding	zinc finger protein 655 [Source:HGNC Symbol;Acc:HGNC:30899]	zf-C2H2	GO:0003676,GO:0005634,GO:0005737,GO:0046872,GO:0003677,GO:0005515,GO:0005730,GO:0003674,GO:2000134,GO:0006355,GO:0005622	nucleic acid binding|nucleus|cytoplasm|metal ion binding|DNA binding|protein binding|nucleolus|molecular_function|negative regulation of G1/S transition of mitotic cell cycle|regulation of transcription, DNA-templated|intracellular	--	--
BLOC1S4	8.62796e-05	0.0513157	0.132	0.325	1	B cells	0.406	ENSG00000186222	protein_coding	biogenesis of lysosomal organelles complex 1 subunit 4 [Source:HGNC Symbol;Acc:HGNC:24206]	--	GO:0005737,GO:1904115,GO:0005515,GO:0005829,GO:0031083,GO:0008089,GO:0032438,GO:0048490,GO:0031175,GO:0050885,GO:0070527	cytoplasm|axon cytoplasm|protein binding|cytosol|BLOC-1 complex|anterograde axonal transport|melanosome organization|anterograde synaptic vesicle transport|neuron projection development|neuromuscular process controlling balance|platelet aggregation	--	--
SYNJ2BP	8.87532e-05	0.0362343	0.097	0.263	1	B cells	0.369	ENSG00000213463	protein_coding	synaptojanin 2 binding protein [Source:HGNC Symbol;Acc:HGNC:18955]	--	GO:0016020,GO:0016021,GO:0005739,GO:0005515,GO:0005741,GO:0008022,GO:0006605,GO:0007266,GO:0030100,GO:0048312,GO:0031307,GO:0043113,GO:0007268,GO:0043005,GO:0098609,GO:0001937,GO:0010596,GO:0016525,GO:0008593,GO:0070373,GO:0031594,GO:0016323,GO:0098839,GO:0008328,GO:0045197,GO:0097120,GO:1903671,GO:0030054	membrane|integral component of membrane|mitochondrion|protein binding|mitochondrial outer membrane|protein C-terminus binding|protein targeting|Rho protein signal transduction|regulation of endocytosis|intracellular distribution of mitochondria|integral component of mitochondrial outer membrane|receptor clustering|chemical synaptic transmission|neuron projection|cell-cell adhesion|negative regula…	--	--
NRAS	8.90946e-05	0.0746287	0.09	0.255	1	B cells	0.353	ENSG00000213281	protein_coding	NRAS proto-oncogene, GTPase [Source:HGNC Symbol;Acc:HGNC:7989]	--	GO:0016020,GO:0000166,GO:0007165,GO:0003924,GO:0005525,GO:0005794,GO:0005886,GO:0005515,GO:0000139,GO:0007265,GO:0070062,GO:0000165,GO:0002223,GO:0043312,GO:0070821,GO:0001938,GO:0044877,GO:0019003	membrane|nucleotide binding|signal transduction|GTPase activity|GTP binding|Golgi apparatus|plasma membrane|protein binding|Golgi membrane|Ras protein signal transduction|extracellular exosome|MAPK cascade|stimulatory C-type lectin receptor signaling pathway|neutrophil degranulation|tertiary granule membrane|positive regulation of endothelial cell proliferation|protein-containing complex binding|…	path:hsa01521,path:hsa01522,path:hsa04010,path:hsa04012,path:hsa04014,path:hsa04015,path:hsa04062,path:hsa04068,path:hsa04071,path:hsa04072,path:hsa04137,path:hsa04140,path:hsa04150,path:hsa04151,path:hsa04210,path:hsa04211,path:hsa04213,path:hsa04218,path:hsa04360,path:hsa04370,path:hsa04371,path:hsa04540,path:hsa04550,path:hsa04625,path:hsa04650,path:hsa04660,path:hsa04662,path:hsa04664,path:hs…	EGFR tyrosine kinase inhibitor resistance|Endocrine resistance|MAPK signaling pathway|ErbB signaling pathway|Ras signaling pathway|Rap1 signaling pathway|Chemokine signaling pathway|FoxO signaling pathway|Sphingolipid signaling pathway|Phospholipase D signaling pathway|Mitophagy - animal|Autophagy - animal|mTOR signaling pathway|PI3K-Akt signaling pathway|Apoptosis|Longevity regulating pathway|Lo…
PBXIP1	9.04622e-05	0.0170935	0.132	0.319	1	B cells	0.414	ENSG00000163346	protein_coding	PBX homeobox interacting protein 1 [Source:HGNC Symbol;Acc:HGNC:21199]	--	GO:0005634,GO:0005737,GO:0005829,GO:0003714,GO:0005856,GO:0005515,GO:0030154,GO:0045892,GO:0007275,GO:0005874,GO:0016020,GO:2001106	nucleus|cytoplasm|cytosol|transcription corepressor activity|cytoskeleton|protein binding|cell differentiation|negative regulation of transcription, DNA-templated|multicellular organism development|microtubule|membrane|regulation of Rho guanyl-nucleotide exchange factor activity	--	--
KRR1	9.13254e-05	0.0101992	0.181	0.401	1	B cells	0.451	ENSG00000111615	protein_coding	KRR1 small subunit processome component homolog [Source:HGNC Symbol;Acc:HGNC:5176]	--	GO:0003676,GO:0003723,GO:0005634,GO:0005737,GO:0016020,GO:0005730,GO:0045171,GO:0005515,GO:0042254,GO:0006364,GO:0032040,GO:0005654	nucleic acid binding|RNA binding|nucleus|cytoplasm|membrane|nucleolus|intercellular bridge|protein binding|ribosome biogenesis|rRNA processing|small-subunit processome|nucleoplasm	--	--
CCDC90B	9.13983e-05	0.0940778	0.174	0.387	1	B cells	0.45	ENSG00000137500	protein_coding	coiled-coil domain containing 90B [Source:HGNC Symbol;Acc:HGNC:28108]	--	GO:0005739,GO:0016020,GO:0016021,GO:0031966,GO:0005515	mitochondrion|membrane|integral component of membrane|mitochondrial membrane|protein binding	--	--
IFI16	9.3252e-05	0.525211	0.556	0.475	1	B cells	1.171	ENSG00000163565	protein_coding	interferon gamma inducible protein 16 [Source:HGNC Symbol;Acc:HGNC:5395]	--	GO:0002218,GO:0035458,GO:0003723,GO:0005634,GO:0005737,GO:0016020,GO:0005730,GO:0005829,GO:0003677,GO:0005515,GO:0006915,GO:0006954,GO:0006914,GO:0002376,GO:0045087,GO:0051607,GO:0000122,GO:0000978,GO:0001227,GO:0045944,GO:0001819,GO:0008283,GO:0045071,GO:0045824,GO:0003690,GO:0008134,GO:0045892,GO:0010506,GO:0030097,GO:0032481,GO:0032731,GO:0071479,GO:0042149,GO:0072332,GO:0097202,GO:0040029,GO:…	activation of innate immune response|cellular response to interferon-beta|RNA binding|nucleus|cytoplasm|membrane|nucleolus|cytosol|DNA binding|protein binding|apoptotic process|inflammatory response|autophagy|immune system process|innate immune response|defense response to virus|negative regulation of transcription by RNA polymerase II|RNA polymerase II proximal promoter sequence-specific DNA bin…	path:hsa04621	NOD-like receptor signaling pathway
HIST1H1D	9.41493e-05	0.55275	0.424	0.32	1	B cells	1.325	ENSG00000124575	protein_coding	histone cluster 1 H1 family member d [Source:HGNC Symbol;Acc:HGNC:4717]	--	GO:0005634,GO:0003723,GO:0003677,GO:0031490,GO:0006334,GO:0000786,GO:0000790,GO:0005694,GO:0006355,GO:0003690,GO:0045910,GO:0016584,GO:0030261,GO:0031492,GO:0031936,GO:0005719,GO:0000122,GO:0006357,GO:0080182,GO:0098532	nucleus|RNA binding|DNA binding|chromatin DNA binding|nucleosome assembly|nucleosome|nuclear chromatin|chromosome|regulation of transcription, DNA-templated|double-stranded DNA binding|negative regulation of DNA recombination|nucleosome positioning|chromosome condensation|nucleosomal DNA binding|negative regulation of chromatin silencing|nuclear euchromatin|negative regulation of transcription by…	--	--
WDR33	9.43993e-05	0.015293	0.188	0.413	1	B cells	0.455	ENSG00000136709	protein_coding	WD repeat domain 33 [Source:HGNC Symbol;Acc:HGNC:25651]	--	GO:0003723,GO:0006397,GO:0005634,GO:0005654,GO:0001650,GO:0005581,GO:0007283,GO:0006378,GO:0005847,GO:0006406,GO:0031124,GO:0000398,GO:0006369,GO:0006301,GO:0005515	RNA binding|mRNA processing|nucleus|nucleoplasm|fibrillar center|collagen trimer|spermatogenesis|mRNA polyadenylation|mRNA cleavage and polyadenylation specificity factor complex|mRNA export from nucleus|mRNA 3'-end processing|mRNA splicing, via spliceosome|termination of RNA polymerase II transcription|postreplication repair|protein binding	path:hsa03015	mRNA surveillance pathway
DAZAP1	9.45668e-05	0.128286	0.125	0.311	1	B cells	0.402	ENSG00000071626	protein_coding	DAZ associated protein 1 [Source:HGNC Symbol;Acc:HGNC:2683]	--	GO:0003676,GO:0003723,GO:0003729,GO:0005634,GO:0005737,GO:0005829,GO:0005654,GO:0007275,GO:0030154,GO:0007283,GO:0005515,GO:0048026,GO:1990904,GO:0032991,GO:0003730,GO:0034046,GO:0008266,GO:0007281,GO:0035613,GO:0001893,GO:0008283	nucleic acid binding|RNA binding|mRNA binding|nucleus|cytoplasm|cytosol|nucleoplasm|multicellular organism development|cell differentiation|spermatogenesis|protein binding|positive regulation of mRNA splicing, via spliceosome|ribonucleoprotein complex|protein-containing complex|mRNA 3'-UTR binding|poly(G) binding|poly(U) RNA binding|germ cell development|RNA stem-loop binding|maternal placenta de…	path:hsa03015	mRNA surveillance pathway
BOD1L1	9.60802e-05	0.873714	0.542	0.585	1	B cells	0.926	ENSG00000038219	protein_coding	biorientation of chromosomes in cell division 1 like 1 [Source:HGNC Symbol;Acc:HGNC:31792]	--	GO:0005654,GO:0005694,GO:0006281,GO:0006974,GO:0051721,GO:0000922,GO:0005813,GO:0031297,GO:0005876,GO:0004864,GO:0032515,GO:0000940	nucleoplasm|chromosome|DNA repair|cellular response to DNA damage stimulus|protein phosphatase 2A binding|spindle pole|centrosome|replication fork processing|spindle microtubule|protein phosphatase inhibitor activity|negative regulation of phosphoprotein phosphatase activity|condensed chromosome outer kinetochore	--	--
NUDT21	9.6275e-05	0.0501851	0.153	0.354	1	B cells	0.432	ENSG00000167005	protein_coding	nudix hydrolase 21 [Source:HGNC Symbol;Acc:HGNC:13870]	--	GO:0003723,GO:0003729,GO:0006397,GO:0005634,GO:0005737,GO:0042803,GO:0016787,GO:0005515,GO:0016604,GO:0005815,GO:0006378,GO:0003682,GO:0010608,GO:2000738,GO:2000975,GO:0005849,GO:0030154,GO:0042802,GO:0005654,GO:0031124,GO:0000398,GO:0042826,GO:0035925,GO:0006369,GO:0031439,GO:0051262,GO:0051290,GO:0098789,GO:0110104,GO:1900365,GO:1990120,GO:0005813,GO:0005847,GO:0042382	RNA binding|mRNA binding|mRNA processing|nucleus|cytoplasm|protein homodimerization activity|hydrolase activity|protein binding|nuclear body|microtubule organizing center|mRNA polyadenylation|chromatin binding|posttranscriptional regulation of gene expression|positive regulation of stem cell differentiation|positive regulation of pro-B cell differentiation|mRNA cleavage factor complex|cell differ…	path:hsa03015	mRNA surveillance pathway
NIPA2	9.77151e-05	0.0599179	0.104	0.275	1	B cells	0.378	ENSG00000140157	protein_coding	NIPA magnesium transporter 2 [Source:HGNC Symbol;Acc:HGNC:17044]	--	GO:0016020,GO:0016021,GO:0006811,GO:0005886,GO:0015095,GO:0015693,GO:1903830,GO:0005769,GO:0005768	membrane|integral component of membrane|ion transport|plasma membrane|magnesium ion transmembrane transporter activity|magnesium ion transport|magnesium ion transmembrane transport|early endosome|endosome	--	--
MBD4	9.9605e-05	0.81204	0.424	0.386	1	B cells	1.098	ENSG00000129071	protein_coding	methyl-CpG binding domain 4, DNA glycosylase [Source:HGNC Symbol;Acc:HGNC:6919]	MBD	GO:0005634,GO:0016607,GO:0016787,GO:0003677,GO:0003824,GO:0006281,GO:0005515,GO:0006974,GO:0005654,GO:0000785,GO:0045008,GO:0003696,GO:0004520,GO:0008263,GO:0019104,GO:0009314,GO:0032355	nucleus|nuclear speck|hydrolase activity|DNA binding|catalytic activity|DNA repair|protein binding|cellular response to DNA damage stimulus|nucleoplasm|chromatin|depyrimidination|satellite DNA binding|endodeoxyribonuclease activity|pyrimidine-specific mismatch base pair DNA N-glycosylase activity|DNA N-glycosylase activity|response to radiation|response to estradiol	path:hsa03410	Base excision repair
USP8	9.9786e-05	0.0253867	0.222	0.461	1	B cells	0.482	ENSG00000138592	protein_coding	ubiquitin specific peptidase 8 [Source:HGNC Symbol;Acc:HGNC:12631]	--	GO:0005634,GO:0005737,GO:0016020,GO:0016579,GO:0016787,GO:0005829,GO:0005886,GO:0005515,GO:0008233,GO:0008234,GO:0006508,GO:0007049,GO:0006511,GO:0036459,GO:0005768,GO:0005769,GO:0004843,GO:0045296,GO:0010008,GO:0014069,GO:0070536,GO:0071108,GO:0030496,GO:0017124,GO:0007032,GO:0031647,GO:0007265,GO:0032880,GO:0043197,GO:0004197,GO:0090263,GO:0000281,GO:0019897,GO:0031313,GO:0071549,GO:0099576,GO:…	nucleus|cytoplasm|membrane|protein deubiquitination|hydrolase activity|cytosol|plasma membrane|protein binding|peptidase activity|cysteine-type peptidase activity|proteolysis|cell cycle|ubiquitin-dependent protein catabolic process|thiol-dependent ubiquitinyl hydrolase activity|endosome|early endosome|thiol-dependent ubiquitin-specific protease activity|cadherin binding|endosome membrane|postsyna…	path:hsa04137,path:hsa04144,path:hsa04934	Mitophagy - animal|Endocytosis|Cushing syndrome
ZNF322	0.00010052	0.0319921	0.09	0.253	1	B cells	0.356	ENSG00000181315	protein_coding	zinc finger protein 322 [Source:HGNC Symbol;Acc:HGNC:23640]	zf-C2H2	GO:0003676,GO:0005634,GO:0005737,GO:0046872,GO:0005813,GO:0005829,GO:0003677,GO:0006357,GO:0000981,GO:0003700,GO:0035326,GO:0006355,GO:1902459	nucleic acid binding|nucleus|cytoplasm|metal ion binding|centrosome|cytosol|DNA binding|regulation of transcription by RNA polymerase II|DNA-binding transcription factor activity, RNA polymerase II-specific|DNA-binding transcription factor activity|enhancer binding|regulation of transcription, DNA-templated|positive regulation of stem cell population maintenance	--	--
TMSB4X	0.000101448	0.110003	1	0.68	1	B cells	1.471	ENSG00000205542	protein_coding	thymosin beta 4 X-linked [Source:HGNC Symbol;Acc:HGNC:11881]	--	GO:0003723,GO:0005737,GO:0007015,GO:0003779,GO:0005856,GO:0005515,GO:0005576,GO:0003785,GO:0030334,GO:0042989,GO:0002576,GO:0005829,GO:0031093,GO:0005634,GO:0019899,GO:0043536,GO:2001171,GO:0033209,GO:0007253,GO:0032088,GO:0050727,GO:1901222,GO:1901223,GO:1903026,GO:1905273,GO:2000483,GO:2001028	RNA binding|cytoplasm|actin filament organization|actin binding|cytoskeleton|protein binding|extracellular region|actin monomer binding|regulation of cell migration|sequestering of actin monomers|platelet degranulation|cytosol|platelet alpha granule lumen|nucleus|enzyme binding|positive regulation of blood vessel endothelial cell migration|positive regulation of ATP biosynthetic process|tumor nec…	path:hsa04810	Regulation of actin cytoskeleton
SELENOH	0.00010203	0.506426	0.646	0.737	1	B cells	0.877	ENSG00000211450	protein_coding	selenoprotein H [Source:HGNC Symbol;Acc:HGNC:18251]	--	GO:0003723,GO:0005737,GO:0005794	RNA binding|cytoplasm|Golgi apparatus	--	--
ZNF622	0.000103087	0.0272123	0.125	0.31	1	B cells	0.403	ENSG00000173545	protein_coding	zinc finger protein 622 [Source:HGNC Symbol;Acc:HGNC:30958]	--	GO:0003676,GO:0003723,GO:0005634,GO:0005737,GO:0005794,GO:0008270,GO:0046872,GO:0005730,GO:0005829,GO:0005515,GO:0006357,GO:0030687,GO:0000981,GO:0043410,GO:0043065,GO:0042273,GO:0046330,GO:0008631,GO:0033674	nucleic acid binding|RNA binding|nucleus|cytoplasm|Golgi apparatus|zinc ion binding|metal ion binding|nucleolus|cytosol|protein binding|regulation of transcription by RNA polymerase II|preribosome, large subunit precursor|DNA-binding transcription factor activity, RNA polymerase II-specific|positive regulation of MAPK cascade|positive regulation of apoptotic process|ribosomal large subunit biogen…	--	--
MED13	0.000103845	0.0198784	0.146	0.342	1	B cells	0.427	ENSG00000108510	protein_coding	mediator complex subunit 13 [Source:HGNC Symbol;Acc:HGNC:22474]	--	GO:0005634,GO:0016020,GO:0003712,GO:0006357,GO:0042632,GO:0043433,GO:0070328,GO:0016592,GO:0030374,GO:0045893,GO:0006367,GO:0005654,GO:0003713,GO:0045944,GO:0042809,GO:0046966	nucleus|membrane|transcription coregulator activity|regulation of transcription by RNA polymerase II|cholesterol homeostasis|negative regulation of DNA-binding transcription factor activity|triglyceride homeostasis|mediator complex|nuclear receptor transcription coactivator activity|positive regulation of transcription, DNA-templated|transcription initiation from RNA polymerase II promoter|nucleo…	path:hsa04919	Thyroid hormone signaling pathway
GTPBP4	0.000104273	0.141337	0.16	0.364	1	B cells	0.44	ENSG00000107937	protein_coding	GTP binding protein 4 [Source:HGNC Symbol;Acc:HGNC:21535]	--	GO:0003723,GO:0005634,GO:0016020,GO:0005794,GO:0000166,GO:0005730,GO:0005829,GO:0005525,GO:0031965,GO:0005515,GO:0042254,GO:0000463,GO:0005737,GO:0048471,GO:0001649,GO:0031397,GO:0008285,GO:0022408,GO:0030336,GO:0003924,GO:0050821,GO:0000079,GO:0008156,GO:0033342	RNA binding|nucleus|membrane|Golgi apparatus|nucleotide binding|nucleolus|cytosol|GTP binding|nuclear membrane|protein binding|ribosome biogenesis|maturation of LSU-rRNA from tricistronic rRNA transcript (SSU-rRNA, 5.8S rRNA, LSU-rRNA)|cytoplasm|perinuclear region of cytoplasm|osteoblast differentiation|negative regulation of protein ubiquitination|negative regulation of cell population prolifera…	path:hsa03008	Ribosome biogenesis in eukaryotes
CNOT2	0.000105553	0.0284191	0.174	0.39	1	B cells	0.446	ENSG00000111596	protein_coding	CCR4-NOT transcription complex subunit 2 [Source:HGNC Symbol;Acc:HGNC:7878]	--	GO:0005634,GO:0005829,GO:0005886,GO:0030015,GO:0005737,GO:0016020,GO:0006355,GO:0005515,GO:0007275,GO:0090503,GO:0031047,GO:0000932,GO:0010606,GO:0000122,GO:0006977,GO:0004535,GO:0000289,GO:0006417,GO:0017148,GO:0033147,GO:2000036,GO:0030014,GO:0006357,GO:0003712,GO:0001226,GO:0001829	nucleus|cytosol|plasma membrane|CCR4-NOT core complex|cytoplasm|membrane|regulation of transcription, DNA-templated|protein binding|multicellular organism development|RNA phosphodiester bond hydrolysis, exonucleolytic|gene silencing by RNA|P-body|positive regulation of cytoplasmic mRNA processing body assembly|negative regulation of transcription by RNA polymerase II|DNA damage response, signal t…	path:hsa03018	RNA degradation
SMARCD1	0.00010573	0.0257171	0.104	0.273	1	B cells	0.381	ENSG00000066117	protein_coding	SWI/SNF related, matrix associated, actin dependent regulator of chromatin, subfamily d, member 1 [Source:HGNC Symbol;Acc:HGNC:11106]	--	GO:0005634,GO:0043231,GO:0005654,GO:0006325,GO:0005515,GO:0016514,GO:0071564,GO:0071565,GO:0007399,GO:0003713,GO:0006337,GO:0006338,GO:0006357,GO:0048096,GO:0060090,GO:0003682,GO:0005102,GO:0071398	nucleus|intracellular membrane-bounded organelle|nucleoplasm|chromatin organization|protein binding|SWI/SNF complex|npBAF complex|nBAF complex|nervous system development|transcription coactivator activity|nucleosome disassembly|chromatin remodeling|regulation of transcription by RNA polymerase II|chromatin-mediated maintenance of transcription|molecular adaptor activity|chromatin binding|signalin…	path:hsa04714,path:hsa05225	Thermogenesis|Hepatocellular carcinoma
NOP14	0.000106292	0.0283238	0.104	0.273	1	B cells	0.381	ENSG00000087269	protein_coding	NOP14 nucleolar protein [Source:HGNC Symbol;Acc:HGNC:16821]	--	GO:0003723,GO:0005634,GO:0016020,GO:0005730,GO:0042254,GO:0006364,GO:0032040,GO:0042274,GO:0005654,GO:0019899,GO:0000447,GO:0000472,GO:0000480,GO:0030686,GO:0030515,GO:0000462,GO:0030692	RNA binding|nucleus|membrane|nucleolus|ribosome biogenesis|rRNA processing|small-subunit processome|ribosomal small subunit biogenesis|nucleoplasm|enzyme binding|endonucleolytic cleavage in ITS1 to separate SSU-rRNA from 5.8S rRNA and LSU-rRNA from tricistronic rRNA transcript (SSU-rRNA, 5.8S rRNA, LSU-rRNA)|endonucleolytic cleavage to generate mature 5'-end of SSU-rRNA from (SSU-rRNA, 5.8S rRNA,…	--	--
SAMD9L	0.000107368	0.619776	0.312	0.216	1	B cells	1.444	ENSG00000177409	protein_coding	sterile alpha motif domain containing 9 like [Source:HGNC Symbol;Acc:HGNC:1349]	--	GO:0005737,GO:0005768,GO:0005769,GO:0005515	cytoplasm|endosome|early endosome|protein binding	--	--
CCNI	0.000107702	0.341748	0.771	0.798	1	B cells	0.966	ENSG00000118816	protein_coding	cyclin I [Source:HGNC Symbol;Acc:HGNC:1595]	--	GO:0006468,GO:0051726,GO:0007283,GO:0005634,GO:0005737,GO:0019901,GO:0004672,GO:0016538,GO:0000079,GO:0044772,GO:0000307	protein phosphorylation|regulation of cell cycle|spermatogenesis|nucleus|cytoplasm|protein kinase binding|protein kinase activity|cyclin-dependent protein serine/threonine kinase regulator activity|regulation of cyclin-dependent protein serine/threonine kinase activity|mitotic cell cycle phase transition|cyclin-dependent protein kinase holoenzyme complex	--	--
DCTN1	0.000107771	0.00742519	0.132	0.321	1	B cells	0.411	ENSG00000204843	protein_coding	dynactin subunit 1 [Source:HGNC Symbol;Acc:HGNC:2711]	--	GO:0005737,GO:0043025,GO:0005634,GO:0016020,GO:0005813,GO:0005829,GO:0003774,GO:0051301,GO:0045111,GO:0005856,GO:0005515,GO:0007049,GO:0008017,GO:0005874,GO:0000922,GO:0005815,GO:0005819,GO:0000776,GO:0007399,GO:0030286,GO:0005814,GO:0005938,GO:0042147,GO:0000086,GO:0010389,GO:0097711,GO:0000132,GO:0010970,GO:0019886,GO:0120103,GO:0043005,GO:0006888,GO:0015631,GO:0048156,GO:0005635,GO:0036498,GO:…	cytoplasm|neuronal cell body|nucleus|membrane|centrosome|cytosol|motor activity|cell division|intermediate filament cytoskeleton|cytoskeleton|protein binding|cell cycle|microtubule binding|microtubule|spindle pole|microtubule organizing center|spindle|kinetochore|nervous system development|dynein complex|centriole|cell cortex|retrograde transport, endosome to Golgi|G2/M transition of mitotic cell…	path:hsa04962,path:hsa05016	Vasopressin-regulated water reabsorption|Huntington disease
XIAP	0.000111619	0.0349236	0.181	0.398	1	B cells	0.455	ENSG00000101966	protein_coding	X-linked inhibitor of apoptosis [Source:HGNC Symbol;Acc:HGNC:592]	--	GO:0005634,GO:0005737,GO:0046872,GO:0016740,GO:0043066,GO:0016567,GO:0005515,GO:0004842,GO:0006974,GO:0006915,GO:0016055,GO:0042802,GO:0030414,GO:0010466,GO:0061630,GO:0005654,GO:0005829,GO:0031398,GO:0042127,GO:0090263,GO:0043154,GO:0004869,GO:0043027,GO:0050727,GO:0045088,GO:0030510,GO:0055070,GO:0070424,GO:1902530,GO:1990001	nucleus|cytoplasm|metal ion binding|transferase activity|negative regulation of apoptotic process|protein ubiquitination|protein binding|ubiquitin-protein transferase activity|cellular response to DNA damage stimulus|apoptotic process|Wnt signaling pathway|identical protein binding|peptidase inhibitor activity|negative regulation of peptidase activity|ubiquitin protein ligase activity|nucleoplasm…	path:hsa01524,path:hsa04064,path:hsa04120,path:hsa04210,path:hsa04215,path:hsa04217,path:hsa04510,path:hsa04621,path:hsa05145,path:hsa05166,path:hsa05200,path:hsa05222	Platinum drug resistance|NF-kappa B signaling pathway|Ubiquitin mediated proteolysis|Apoptosis|Apoptosis - multiple species|Necroptosis|Focal adhesion|NOD-like receptor signaling pathway|Toxoplasmosis|Human T-cell leukemia virus 1 infection|Pathways in cancer|Small cell lung cancer
MFF	0.000114818	0.0350935	0.181	0.398	1	B cells	0.455	ENSG00000168958	protein_coding	mitochondrial fission factor [Source:HGNC Symbol;Acc:HGNC:24858]	--	GO:0016020,GO:0016021,GO:0005739,GO:0042803,GO:0030054,GO:0031410,GO:0045202,GO:0005741,GO:0005777,GO:0005515,GO:0090314,GO:0051260,GO:0001836,GO:0000266,GO:0010821,GO:0016559,GO:0043653,GO:0070584,GO:0090200,GO:1900063,GO:0008021,GO:0008053,GO:0006626,GO:0032592,GO:0090141	membrane|integral component of membrane|mitochondrion|protein homodimerization activity|cell junction|cytoplasmic vesicle|synapse|mitochondrial outer membrane|peroxisome|protein binding|positive regulation of protein targeting to membrane|protein homooligomerization|release of cytochrome c from mitochondria|mitochondrial fission|regulation of mitochondrion organization|peroxisome fission|mitochon…	--	--
SLC39A10	0.000115209	0.115514	0.16	0.366	1	B cells	0.437	ENSG00000196950	protein_coding	solute carrier family 39 member 10 [Source:HGNC Symbol;Acc:HGNC:20861]	--	GO:0016020,GO:0016021,GO:0055085,GO:0006811,GO:0005385,GO:0046873,GO:0002903,GO:0006882,GO:0030001,GO:0030890,GO:0050861,GO:0071578,GO:1903615,GO:0005886,GO:0005887,GO:0006829	membrane|integral component of membrane|transmembrane transport|ion transport|zinc ion transmembrane transporter activity|metal ion transmembrane transporter activity|negative regulation of B cell apoptotic process|cellular zinc ion homeostasis|metal ion transport|positive regulation of B cell proliferation|positive regulation of B cell receptor signaling pathway|zinc ion import across plasma mem…	--	--
EEF2	0.000115819	0.251327	0.861	0.875	1	B cells	0.984	ENSG00000167658	protein_coding	eukaryotic translation elongation factor 2 [Source:HGNC Symbol;Acc:HGNC:3214]	--	GO:0003723,GO:0005634,GO:0005737,GO:0016020,GO:0006412,GO:0000166,GO:0005829,GO:0003924,GO:0005525,GO:0005886,GO:0005515,GO:0016235,GO:0003746,GO:0006414,GO:0045727,GO:0005576,GO:0002039,GO:0008097,GO:0043022,GO:0051015,GO:0002244,GO:0002931,GO:0003009,GO:0007568,GO:0014009,GO:0032355,GO:0034976,GO:0035914,GO:0042493,GO:0042542,GO:0045471,GO:0051593,GO:1990416,GO:2000767,GO:0005844,GO:0042788,GO:…	RNA binding|nucleus|cytoplasm|membrane|translation|nucleotide binding|cytosol|GTPase activity|GTP binding|plasma membrane|protein binding|aggresome|translation elongation factor activity|translational elongation|positive regulation of translation|extracellular region|p53 binding|5S rRNA binding|ribosome binding|actin filament binding|hematopoietic progenitor cell differentiation|response to ische…	path:hsa04152,path:hsa04921	AMPK signaling pathway|Oxytocin signaling pathway
SUPT4H1	0.000120109	0.0123217	0.236	0.491	1	B cells	0.481	ENSG00000213246	protein_coding	SPT4 homolog, DSIF elongation factor subunit [Source:HGNC Symbol;Acc:HGNC:11467]	--	GO:0005634,GO:0008270,GO:0046872,GO:0006355,GO:0005515,GO:0006368,GO:0006325,GO:0000122,GO:0045944,GO:0005654,GO:0032786,GO:0003727,GO:0046982,GO:0006366,GO:0032785,GO:0050434,GO:0032044,GO:0003700,GO:0006357,GO:0006338,GO:0000993,GO:0034244	nucleus|zinc ion binding|metal ion binding|regulation of transcription, DNA-templated|protein binding|transcription elongation from RNA polymerase II promoter|chromatin organization|negative regulation of transcription by RNA polymerase II|positive regulation of transcription by RNA polymerase II|nucleoplasm|positive regulation of DNA-templated transcription, elongation|single-stranded RNA bindin…	--	--
XPO1	0.000120467	0.0466522	0.236	0.488	1	B cells	0.484	ENSG00000082898	protein_coding	exportin 1 [Source:HGNC Symbol;Acc:HGNC:12825]	--	GO:0003723,GO:0051028,GO:0005634,GO:0005737,GO:0016020,GO:0006886,GO:0015031,GO:0043231,GO:0005829,GO:0031965,GO:0005515,GO:0008536,GO:0005654,GO:0005730,GO:0000056,GO:0000776,GO:0075733,GO:0043657,GO:0043488,GO:0032991,GO:0016032,GO:0005049,GO:0005635,GO:0000055,GO:0019904,GO:0000054,GO:0000122,GO:0006611,GO:0006913,GO:0010824,GO:0034504,GO:0042176,GO:0042254,GO:0042493,GO:0046825,GO:0005642,GO:…	RNA binding|mRNA transport|nucleus|cytoplasm|membrane|intracellular protein transport|protein transport|intracellular membrane-bounded organelle|cytosol|nuclear membrane|protein binding|Ran GTPase binding|nucleoplasm|nucleolus|ribosomal small subunit export from nucleus|kinetochore|intracellular transport of virus|host cell|regulation of mRNA stability|protein-containing complex|viral process|nuc…	path:hsa03008,path:hsa03013,path:hsa05164,path:hsa05166	Ribosome biogenesis in eukaryotes|RNA transport|Influenza A|Human T-cell leukemia virus 1 infection
CLPX	0.000126832	0.0345412	0.125	0.304	1	B cells	0.411	ENSG00000166855	protein_coding	caseinolytic mitochondrial matrix peptidase chaperone subunit [Source:HGNC Symbol;Acc:HGNC:2088]	--	GO:0046872,GO:0000166,GO:0005524,GO:0005829,GO:0005654,GO:0005739,GO:0005743,GO:0005759,GO:0006457,GO:0010952,GO:0016887,GO:0051082,GO:0005515,GO:0046034,GO:0030163,GO:0004176,GO:0042645,GO:0016504,GO:0051603,GO:0009368,GO:0009841	metal ion binding|nucleotide binding|ATP binding|cytosol|nucleoplasm|mitochondrion|mitochondrial inner membrane|mitochondrial matrix|protein folding|positive regulation of peptidase activity|ATPase activity|unfolded protein binding|protein binding|ATP metabolic process|protein catabolic process|ATP-dependent peptidase activity|mitochondrial nucleoid|peptidase activator activity|proteolysis involv…	--	--
IST1	0.000130519	0.0245699	0.146	0.337	1	B cells	0.433	ENSG00000182149	protein_coding	IST1 factor associated with ESCRT-III [Source:HGNC Symbol;Acc:HGNC:28977]	--	GO:0015031,GO:0043231,GO:0005634,GO:0005737,GO:0051301,GO:0005829,GO:0005856,GO:0005515,GO:0007049,GO:0031410,GO:0005813,GO:0005815,GO:0030496,GO:0005576,GO:0045296,GO:0070062,GO:0036258,GO:0043312,GO:0090543,GO:0019904,GO:0008104,GO:0035578,GO:0044877,GO:0005635,GO:0005793,GO:0045862,GO:0000785,GO:0045184,GO:1904903,GO:0019076,GO:0061640,GO:0090541,GO:0009838,GO:0046745,GO:0048672	protein transport|intracellular membrane-bounded organelle|nucleus|cytoplasm|cell division|cytosol|cytoskeleton|protein binding|cell cycle|cytoplasmic vesicle|centrosome|microtubule organizing center|midbody|extracellular region|cadherin binding|extracellular exosome|multivesicular body assembly|neutrophil degranulation|Flemming body|protein domain specific binding|protein localization|azurophil …	path:hsa04144	Endocytosis
AFTPH	0.000130586	0.643833	0.306	0.226	1	B cells	1.354	ENSG00000119844	protein_coding	aftiphilin [Source:HGNC Symbol;Acc:HGNC:25951]	--	GO:0005737,GO:0015031,GO:0005794,GO:0043231,GO:0005634,GO:0005829,GO:0046907,GO:0030276,GO:0032588,GO:0030121	cytoplasm|protein transport|Golgi apparatus|intracellular membrane-bounded organelle|nucleus|cytosol|intracellular transport|clathrin binding|trans-Golgi network membrane|AP-1 adaptor complex	--	--
PMPCA	0.000131429	0.0884927	0.097	0.262	1	B cells	0.37	ENSG00000165688	protein_coding	peptidase, mitochondrial processing alpha subunit [Source:HGNC Symbol;Acc:HGNC:18667]	--	GO:0016020,GO:0005739,GO:0005743,GO:0046872,GO:0003824,GO:0005759,GO:0005615,GO:0006508,GO:0004222,GO:0006627,GO:0004175,GO:0006851,GO:0017087	membrane|mitochondrion|mitochondrial inner membrane|metal ion binding|catalytic activity|mitochondrial matrix|extracellular space|proteolysis|metalloendopeptidase activity|protein processing involved in protein targeting to mitochondrion|endopeptidase activity|mitochondrial calcium ion transmembrane transport|mitochondrial processing peptidase complex	--	--
RNASEH1	0.000132335	0.0848653	0.104	0.273	1	B cells	0.381	ENSG00000171865	protein_coding	ribonuclease H1 [Source:HGNC Symbol;Acc:HGNC:18466]	--	GO:0003676,GO:0005737,GO:0046872,GO:0000287,GO:0016787,GO:0004519,GO:0004518,GO:0004523,GO:0090502,GO:0003723,GO:0004540,GO:0006401,GO:0043137	nucleic acid binding|cytoplasm|metal ion binding|magnesium ion binding|hydrolase activity|endonuclease activity|nuclease activity|RNA-DNA hybrid ribonuclease activity|RNA phosphodiester bond hydrolysis, endonucleolytic|RNA binding|ribonuclease activity|RNA catabolic process|DNA replication, removal of RNA primer	path:hsa03030	DNA replication
CALCOCO2	0.00013864	0.046405	0.229	0.475	1	B cells	0.482	ENSG00000136436	protein_coding	calcium binding and coiled-coil domain 2 [Source:HGNC Symbol;Acc:HGNC:29912]	--	GO:0048471,GO:0005737,GO:0016020,GO:0043231,GO:0005829,GO:0005856,GO:0005515,GO:0031410,GO:0006914,GO:0000421,GO:0005776,GO:0042803,GO:0005634,GO:0098792,GO:0034341,GO:1901098,GO:0016032	perinuclear region of cytoplasm|cytoplasm|membrane|intracellular membrane-bounded organelle|cytosol|cytoskeleton|protein binding|cytoplasmic vesicle|autophagy|autophagosome membrane|autophagosome|protein homodimerization activity|nucleus|xenophagy|response to interferon-gamma|positive regulation of autophagosome maturation|viral process	path:hsa04137	Mitophagy - animal
SNRNP35	0.000139433	0.0318917	0.111	0.282	1	B cells	0.394	ENSG00000184209	protein_coding	small nuclear ribonucleoprotein U11/U12 subunit 35 [Source:HGNC Symbol;Acc:HGNC:30852]	--	GO:0003676,GO:0003723,GO:0006397,GO:0008380,GO:0005634,GO:0005730,GO:0005681,GO:0003729,GO:0005654,GO:0000398,GO:0005689	nucleic acid binding|RNA binding|mRNA processing|RNA splicing|nucleus|nucleolus|spliceosomal complex|mRNA binding|nucleoplasm|mRNA splicing, via spliceosome|U12-type spliceosomal complex	--	--
SRSF4	0.000141375	0.0427625	0.278	0.554	1	B cells	0.502	ENSG00000116350	protein_coding	serine and arginine rich splicing factor 4 [Source:HGNC Symbol;Acc:HGNC:10786]	--	GO:0003676,GO:0003723,GO:0006397,GO:0008380,GO:0005634,GO:0016607,GO:0005515,GO:0000381,GO:0005654,GO:0006406,GO:0006405,GO:0031124,GO:0048025,GO:0000398,GO:0045292,GO:1990825,GO:0000375,GO:0032868	nucleic acid binding|RNA binding|mRNA processing|RNA splicing|nucleus|nuclear speck|protein binding|regulation of alternative mRNA splicing, via spliceosome|nucleoplasm|mRNA export from nucleus|RNA export from nucleus|mRNA 3'-end processing|negative regulation of mRNA splicing, via spliceosome|mRNA splicing, via spliceosome|mRNA cis splicing, via spliceosome|sequence-specific mRNA binding|RNA spl…	path:hsa03040,path:hsa05168	Spliceosome|Herpes simplex infection
FNBP1	0.000145188	0.632196	0.431	0.377	1	B cells	1.143	ENSG00000187239	protein_coding	formin binding protein 1 [Source:HGNC Symbol;Acc:HGNC:17069]	--	GO:0005737,GO:0016020,GO:0006897,GO:0005886,GO:0005856,GO:0005515,GO:0031410,GO:0005905,GO:0008289,GO:0005764,GO:0042802,GO:0005829,GO:0005938,GO:0061024	cytoplasm|membrane|endocytosis|plasma membrane|cytoskeleton|protein binding|cytoplasmic vesicle|clathrin-coated pit|lipid binding|lysosome|identical protein binding|cytosol|cell cortex|membrane organization	--	--
VAMP2	0.000146287	0.612723	0.486	0.467	1	B cells	1.041	ENSG00000220205	protein_coding	vesicle associated membrane protein 2 [Source:HGNC Symbol;Acc:HGNC:12643]	--	GO:0016020,GO:0016021,GO:0016192,GO:0005886,GO:0005515,GO:0030054,GO:0031410,GO:0045202,GO:0030136,GO:0005829,GO:0019905,GO:0005887,GO:0006892,GO:0031201,GO:0043005,GO:0030667,GO:0061024,GO:0031982,GO:0014047,GO:0030672,GO:0048471,GO:0005516,GO:0007269,GO:0017157,GO:0030665,GO:0005802,GO:0008076,GO:0043621,GO:0008021,GO:0043308,GO:0061202,GO:0016079,GO:0060203,GO:0070083,GO:0000149,GO:0017075,GO:…	membrane|integral component of membrane|vesicle-mediated transport|plasma membrane|protein binding|cell junction|cytoplasmic vesicle|synapse|clathrin-coated vesicle|cytosol|syntaxin binding|integral component of plasma membrane|post-Golgi vesicle-mediated transport|SNARE complex|neuron projection|secretory granule membrane|membrane organization|vesicle|glutamate secretion|synaptic vesicle membran…	path:hsa04130,path:hsa04721,path:hsa04911,path:hsa04962,path:hsa04970	SNARE interactions in vesicular transport|Synaptic vesicle cycle|Insulin secretion|Vasopressin-regulated water reabsorption|Salivary secretion
HMGXB3	0.000155742	0.00654806	0.097	0.257	1	B cells	0.377	ENSG00000113716	protein_coding	HMG-box containing 3 [Source:HGNC Symbol;Acc:HGNC:28982]	HMG	GO:0005634,GO:0003677,GO:0008150,GO:0005575	nucleus|DNA binding|biological_process|cellular_component	--	--
SRPRA	0.000165233	0.0606404	0.215	0.452	1	B cells	0.476	ENSG00000182934	protein_coding	SRP receptor subunit alpha [Source:HGNC Symbol;Acc:HGNC:11307]	--	GO:0003723,GO:0016020,GO:0006886,GO:0000166,GO:0005783,GO:0005789,GO:0003924,GO:0005525,GO:0006614,GO:0070062,GO:0036498,GO:0045047,GO:0006605,GO:0005047,GO:0006613,GO:0005785	RNA binding|membrane|intracellular protein transport|nucleotide binding|endoplasmic reticulum|endoplasmic reticulum membrane|GTPase activity|GTP binding|SRP-dependent cotranslational protein targeting to membrane|extracellular exosome|IRE1-mediated unfolded protein response|protein targeting to ER|protein targeting|signal recognition particle binding|cotranslational protein targeting to membrane|…	path:hsa03060	Protein export
SNRNP27	0.000171049	0.107806	0.132	0.314	1	B cells	0.42	ENSG00000124380	protein_coding	small nuclear ribonucleoprotein U4/U6.U5 subunit 27 [Source:HGNC Symbol;Acc:HGNC:30240]	--	GO:0008380,GO:0006397,GO:0005634,GO:0005515,GO:0003676,GO:0005654,GO:0008150,GO:0005575,GO:0000398	RNA splicing|mRNA processing|nucleus|protein binding|nucleic acid binding|nucleoplasm|biological_process|cellular_component|mRNA splicing, via spliceosome	path:hsa03040	Spliceosome
NMT1	0.000172736	0.0687925	0.146	0.337	1	B cells	0.433	ENSG00000136448	protein_coding	N-myristoyltransferase 1 [Source:HGNC Symbol;Acc:HGNC:7857]	--	GO:0005739,GO:0005737,GO:0016020,GO:0016740,GO:0005829,GO:0005886,GO:0016746,GO:0005515,GO:0019898,GO:0004379,GO:0006499,GO:0022400,GO:1900740,GO:0018008,GO:0042180,GO:0019107,GO:0001701	mitochondrion|cytoplasm|membrane|transferase activity|cytosol|plasma membrane|transferase activity, transferring acyl groups|protein binding|extrinsic component of membrane|glycylpeptide N-tetradecanoyltransferase activity|N-terminal protein myristoylation|regulation of rhodopsin mediated signaling pathway|positive regulation of protein insertion into mitochondrial membrane involved in apoptotic …	--	--
SMARCA5	0.000174771	0.0517042	0.326	0.624	1	B cells	0.522	ENSG00000153147	protein_coding	SWI/SNF related, matrix associated, actin dependent regulator of chromatin, subfamily a, member 5 [Source:HGNC Symbol;Acc:HGNC:11101]	--	GO:0005634,GO:0003676,GO:0000166,GO:0005524,GO:0016787,GO:0003677,GO:0001650,GO:0006325,GO:0006334,GO:0005515,GO:0043044,GO:0006338,GO:0016887,GO:0004386,GO:0016589,GO:0016818,GO:0031491,GO:0045944,GO:0005654,GO:0034080,GO:0045815,GO:0042393,GO:0006352,GO:0006357,GO:0008094,GO:0043596,GO:0000183,GO:0006333,GO:0016584,GO:0045893,GO:1990830,GO:0000793,GO:0005677,GO:0031010,GO:0031213	nucleus|nucleic acid binding|nucleotide binding|ATP binding|hydrolase activity|DNA binding|fibrillar center|chromatin organization|nucleosome assembly|protein binding|ATP-dependent chromatin remodeling|chromatin remodeling|ATPase activity|helicase activity|NURF complex|hydrolase activity, acting on acid anhydrides, in phosphorus-containing anhydrides|nucleosome binding|positive regulation of tran…	--	--
CCNG2	0.00017672	0.0757292	0.174	0.38	1	B cells	0.458	ENSG00000138764	protein_coding	cyclin G2 [Source:HGNC Symbol;Acc:HGNC:1593]	--	GO:0005737,GO:0006468,GO:0051301,GO:0007049,GO:0051726,GO:0005634,GO:0019901,GO:0004672,GO:0016538,GO:0000079,GO:0044772,GO:0000307	cytoplasm|protein phosphorylation|cell division|cell cycle|regulation of cell cycle|nucleus|protein kinase binding|protein kinase activity|cyclin-dependent protein serine/threonine kinase regulator activity|regulation of cyclin-dependent protein serine/threonine kinase activity|mitotic cell cycle phase transition|cyclin-dependent protein kinase holoenzyme complex	path:hsa04068,path:hsa04115	FoxO signaling pathway|p53 signaling pathway
EIF1	0.000180104	0.124761	0.979	0.966	1	B cells	1.013	ENSG00000173812	protein_coding	eukaryotic translation initiation factor 1 [Source:HGNC Symbol;Acc:HGNC:3249]	--	GO:0003743,GO:0006413,GO:0003723,GO:0005634,GO:0005737,GO:0006412,GO:0005515,GO:0008135,GO:0016282,GO:0006446,GO:0043024	translation initiation factor activity|translational initiation|RNA binding|nucleus|cytoplasm|translation|protein binding|translation factor activity, RNA binding|eukaryotic 43S preinitiation complex|regulation of translational initiation|ribosomal small subunit binding	path:hsa03013	RNA transport
HBS1L	0.000181516	0.0616332	0.104	0.268	1	B cells	0.388	ENSG00000112339	protein_coding	HBS1 like translational GTPase [Source:HGNC Symbol;Acc:HGNC:4834]	--	GO:0016020,GO:0006412,GO:0000166,GO:0003924,GO:0005525,GO:0005515,GO:0003746,GO:0006414,GO:0005829,GO:0070062,GO:0007165,GO:0043928,GO:0016021	membrane|translation|nucleotide binding|GTPase activity|GTP binding|protein binding|translation elongation factor activity|translational elongation|cytosol|extracellular exosome|signal transduction|exonucleolytic catabolism of deadenylated mRNA|integral component of membrane	path:hsa03015,path:hsa05134	mRNA surveillance pathway|Legionellosis
SS18L2	0.000184254	0.0883753	0.153	0.35	1	B cells	0.437	ENSG00000008324	protein_coding	SS18 like 2 [Source:HGNC Symbol;Acc:HGNC:15593]	--	GO:0003713,GO:1903508,GO:0005515,GO:0005634,GO:0045944,GO:0045893,GO:0050775	transcription coactivator activity|positive regulation of nucleic acid-templated transcription|protein binding|nucleus|positive regulation of transcription by RNA polymerase II|positive regulation of transcription, DNA-templated|positive regulation of dendrite morphogenesis	--	--
TCERG1	0.000186559	0.045518	0.16	0.355	1	B cells	0.451	ENSG00000113649	protein_coding	transcription elongation regulator 1 [Source:HGNC Symbol;Acc:HGNC:15630]	--	GO:0003723,GO:0005634,GO:0005654,GO:1903508,GO:0005515,GO:0042802,GO:0003713,GO:0000122,GO:0006366,GO:0001103,GO:0003714	RNA binding|nucleus|nucleoplasm|positive regulation of nucleic acid-templated transcription|protein binding|identical protein binding|transcription coactivator activity|negative regulation of transcription by RNA polymerase II|transcription by RNA polymerase II|RNA polymerase II repressing transcription factor binding|transcription corepressor activity	path:hsa03040	Spliceosome
CXXC5	0.000186963	0.799421	0.333	0.263	1	B cells	1.266	ENSG00000171604	protein_coding	CXXC finger protein 5 [Source:HGNC Symbol;Acc:HGNC:26943]	--	GO:0005634,GO:0005737,GO:0008270,GO:0046872,GO:0005829,GO:0005654,GO:0003677,GO:0043565,GO:0005515,GO:0000122,GO:0043123,GO:0008134	nucleus|cytoplasm|zinc ion binding|metal ion binding|cytosol|nucleoplasm|DNA binding|sequence-specific DNA binding|protein binding|negative regulation of transcription by RNA polymerase II|positive regulation of I-kappaB kinase/NF-kappaB signaling|transcription factor binding	--	--
SLC38A1	0.000200425	0.622076	0.472	0.42	1	B cells	1.124	ENSG00000111371	protein_coding	solute carrier family 38 member 1 [Source:HGNC Symbol;Acc:HGNC:13447]	--	GO:0016020,GO:0016021,GO:0015293,GO:0006811,GO:0005886,GO:0005515,GO:0006814,GO:0005887,GO:0070062,GO:0015171,GO:0003333,GO:0006865,GO:1902475,GO:0015175,GO:0015804,GO:0001504,GO:0005283,GO:0015179,GO:0015186,GO:0006868,GO:0007565,GO:0030424	membrane|integral component of membrane|symporter activity|ion transport|plasma membrane|protein binding|sodium ion transport|integral component of plasma membrane|extracellular exosome|amino acid transmembrane transporter activity|amino acid transmembrane transport|amino acid transport|L-alpha-amino acid transmembrane transport|neutral amino acid transmembrane transporter activity|neutral amino …	path:hsa04724,path:hsa04727	Glutamatergic synapse|GABAergic synapse
RBM7	0.000200878	0.0847319	0.118	0.291	1	B cells	0.405	ENSG00000076053	protein_coding	RNA binding motif protein 7 [Source:HGNC Symbol;Acc:HGNC:9904]	--	GO:0003676,GO:0003723,GO:0005634,GO:0005654,GO:0051321,GO:0000381,GO:0005515,GO:0003727	nucleic acid binding|RNA binding|nucleus|nucleoplasm|meiotic cell cycle|regulation of alternative mRNA splicing, via spliceosome|protein binding|single-stranded RNA binding	--	--
VPS4A	0.00020124	0.0486681	0.118	0.29	1	B cells	0.407	ENSG00000132612	protein_coding	vacuolar protein sorting 4 homolog A [Source:HGNC Symbol;Acc:HGNC:13488]	--	GO:0005634,GO:0005737,GO:0016020,GO:0015031,GO:0000166,GO:0005524,GO:0016787,GO:0051301,GO:0005829,GO:0005886,GO:0005515,GO:0007049,GO:0048471,GO:0005764,GO:0000922,GO:0005813,GO:0030496,GO:0016192,GO:0005768,GO:0005769,GO:0031902,GO:0016887,GO:0032466,GO:0070062,GO:0016197,GO:0016236,GO:0019058,GO:0036258,GO:0010008,GO:0005770,GO:0008022,GO:0005774,GO:0007033,GO:0090543,GO:0019904,GO:0006622,GO:…	nucleus|cytoplasm|membrane|protein transport|nucleotide binding|ATP binding|hydrolase activity|cell division|cytosol|plasma membrane|protein binding|cell cycle|perinuclear region of cytoplasm|lysosome|spindle pole|centrosome|midbody|vesicle-mediated transport|endosome|early endosome|late endosome membrane|ATPase activity|negative regulation of cytokinesis|extracellular exosome|endosomal transport…	path:hsa04144,path:hsa04217	Endocytosis|Necroptosis
PRPF4	0.00021282	0.0460908	0.097	0.256	1	B cells	0.379	ENSG00000136875	protein_coding	pre-mRNA processing factor 4 [Source:HGNC Symbol;Acc:HGNC:17349]	--	GO:0006397,GO:0008380,GO:0005634,GO:0016607,GO:0005515,GO:0005681,GO:0000398,GO:0005654,GO:0046540,GO:0000375,GO:0071005,GO:0017070,GO:0030621,GO:0006396,GO:0015030,GO:0071001,GO:0097525	mRNA processing|RNA splicing|nucleus|nuclear speck|protein binding|spliceosomal complex|mRNA splicing, via spliceosome|nucleoplasm|U4/U6 x U5 tri-snRNP complex|RNA splicing, via transesterification reactions|U2-type precatalytic spliceosome|U6 snRNA binding|U4 snRNA binding|RNA processing|Cajal body|U4/U6 snRNP|spliceosomal snRNP complex	path:hsa03040	Spliceosome
KIAA1143	0.000213062	0.040077	0.104	0.264	1	B cells	0.394	ENSG00000163807	protein_coding	KIAA1143 [Source:HGNC Symbol;Acc:HGNC:29198]	--	GO:0005515	protein binding	--	--
EMP3	0.00021308	0.348398	0.556	0.456	1	B cells	1.219	ENSG00000142227	protein_coding	epithelial membrane protein 3 [Source:HGNC Symbol;Acc:HGNC:3335]	--	GO:0016020,GO:0016021,GO:0016049,GO:0005886,GO:0005515,GO:0008219,GO:0032060	membrane|integral component of membrane|cell growth|plasma membrane|protein binding|cell death|bleb assembly	--	--
CERT1	0.000214392	0.0273285	0.16	0.354	1	B cells	0.452	ENSG00000113163	protein_coding	ceramide transporter 1 [Source:HGNC Symbol;Acc:HGNC:2205]	--	GO:0008289,GO:0005737,GO:0005794,GO:0005654,GO:0005783,GO:0005515,GO:0005581,GO:0006955,GO:0016310,GO:0048471,GO:0006869,GO:0005829,GO:0005789,GO:0070273,GO:1902387,GO:1902388,GO:0035627,GO:0120009,GO:1902389,GO:0030148,GO:0097001,GO:0035621,GO:0120017,GO:0120012,GO:0016301,GO:0000902,GO:0001701,GO:0003007,GO:0006672,GO:0006936,GO:0007029,GO:0007165,GO:0008283,GO:0034976,GO:0055088,GO:0070584,GO:…	lipid binding|cytoplasm|Golgi apparatus|nucleoplasm|endoplasmic reticulum|protein binding|collagen trimer|immune response|phosphorylation|perinuclear region of cytoplasm|lipid transport|cytosol|endoplasmic reticulum membrane|phosphatidylinositol-4-phosphate binding|ceramide 1-phosphate binding|ceramide 1-phosphate transfer activity|ceramide transport|intermembrane lipid transfer|ceramide 1-phosph…	--	--
FBXL5	0.000214556	0.0621162	0.146	0.331	1	B cells	0.441	ENSG00000118564	protein_coding	F-box and leucine rich repeat protein 5 [Source:HGNC Symbol;Acc:HGNC:13602]	--	GO:0005737,GO:0046872,GO:0016567,GO:0005515,GO:0004842,GO:0048471,GO:0005506,GO:0006511,GO:0005829,GO:0000209,GO:0043687,GO:0031146,GO:0019005,GO:0000151,GO:0006879,GO:0055072,GO:1903364	cytoplasm|metal ion binding|protein ubiquitination|protein binding|ubiquitin-protein transferase activity|perinuclear region of cytoplasm|iron ion binding|ubiquitin-dependent protein catabolic process|cytosol|protein polyubiquitination|post-translational protein modification|SCF-dependent proteasomal ubiquitin-dependent protein catabolic process|SCF ubiquitin ligase complex|ubiquitin ligase compl…	--	--
DCAF8	0.00021526	0.00218663	0.132	0.308	1	B cells	0.429	ENSG00000132716	protein_coding	DDB1 and CUL4 associated factor 8 [Source:HGNC Symbol;Acc:HGNC:24891]	--	GO:0005634,GO:0005737,GO:0005829,GO:0005654,GO:0005739,GO:0016567,GO:0005515,GO:0043687,GO:0080008	nucleus|cytoplasm|cytosol|nucleoplasm|mitochondrion|protein ubiquitination|protein binding|post-translational protein modification|Cul4-RING E3 ubiquitin ligase complex	--	--
CDC40	0.000216818	0.784908	0.403	0.362	1	B cells	1.113	ENSG00000168438	protein_coding	cell division cycle 40 [Source:HGNC Symbol;Acc:HGNC:17350]	--	GO:0003723,GO:0006397,GO:0008380,GO:0005634,GO:0016607,GO:0005515,GO:0005681,GO:0000398,GO:0071013,GO:0005654,GO:0006406,GO:0006405,GO:0031124,GO:0071007	RNA binding|mRNA processing|RNA splicing|nucleus|nuclear speck|protein binding|spliceosomal complex|mRNA splicing, via spliceosome|catalytic step 2 spliceosome|nucleoplasm|mRNA export from nucleus|RNA export from nucleus|mRNA 3'-end processing|U2-type catalytic step 2 spliceosome	path:hsa03040	Spliceosome
USP9X	0.000217224	0.10571	0.181	0.393	1	B cells	0.461	ENSG00000124486	protein_coding	ubiquitin specific peptidase 9 X-linked [Source:HGNC Symbol;Acc:HGNC:12632]	--	GO:0005737,GO:0016020,GO:0016579,GO:0016787,GO:0051301,GO:0005829,GO:0042995,GO:0005515,GO:0008233,GO:0008234,GO:0006508,GO:0007049,GO:0048511,GO:0006511,GO:0036459,GO:0007059,GO:0016567,GO:0030426,GO:0050821,GO:0044267,GO:0004197,GO:0004843,GO:0030509,GO:1990380,GO:0006625,GO:0071108,GO:0007179,GO:0070410,GO:0042752,GO:0001764,GO:0007292,GO:0000122,GO:0048675,GO:1901537,GO:0071947,GO:0101005	cytoplasm|membrane|protein deubiquitination|hydrolase activity|cell division|cytosol|cell projection|protein binding|peptidase activity|cysteine-type peptidase activity|proteolysis|cell cycle|rhythmic process|ubiquitin-dependent protein catabolic process|thiol-dependent ubiquitinyl hydrolase activity|chromosome segregation|protein ubiquitination|growth cone|protein stabilization|cellular protein …	--	--
CLN5	0.000219377	0.0983584	0.132	0.313	1	B cells	0.422	ENSG00000102805	protein_coding	CLN5 intracellular trafficking protein [Source:HGNC Symbol;Acc:HGNC:2076]	--	GO:0016020,GO:0016021,GO:0005829,GO:0005783,GO:0005794,GO:0005765,GO:0005764,GO:0048471,GO:0006465,GO:0005515,GO:0070062,GO:0042147,GO:0007420,GO:0030163,GO:0042551,GO:0022008,GO:0005537,GO:0007042,GO:0070085,GO:1904426	membrane|integral component of membrane|cytosol|endoplasmic reticulum|Golgi apparatus|lysosomal membrane|lysosome|perinuclear region of cytoplasm|signal peptide processing|protein binding|extracellular exosome|retrograde transport, endosome to Golgi|brain development|protein catabolic process|neuron maturation|neurogenesis|mannose binding|lysosomal lumen acidification|glycosylation|positive regul…	path:hsa04142	Lysosome
SFT2D2	0.000223971	0.0227385	0.16	0.353	1	B cells	0.453	ENSG00000213064	protein_coding	SFT2 domain containing 2 [Source:HGNC Symbol;Acc:HGNC:25140]	--	GO:0016020,GO:0016021,GO:0015031,GO:0016192,GO:0070062,GO:0003674,GO:0008150	membrane|integral component of membrane|protein transport|vesicle-mediated transport|extracellular exosome|molecular_function|biological_process	--	--
NECAP2	0.000224557	0.0268093	0.16	0.354	1	B cells	0.452	ENSG00000157191	protein_coding	NECAP endocytosis associated 2 [Source:HGNC Symbol;Acc:HGNC:25528]	--	GO:0016020,GO:0015031,GO:0006897,GO:0005886,GO:0031410,GO:0005905,GO:0030665,GO:0005622,GO:0030125	membrane|protein transport|endocytosis|plasma membrane|cytoplasmic vesicle|clathrin-coated pit|clathrin-coated vesicle membrane|intracellular|clathrin vesicle coat	--	--
LUC7L	0.000227129	0.0768847	0.125	0.301	1	B cells	0.415	ENSG00000007392	protein_coding	LUC7 like [Source:HGNC Symbol;Acc:HGNC:6723]	--	GO:0003729,GO:0005515,GO:0042802,GO:0005685,GO:0006376,GO:0071004,GO:0050733,GO:0045843	mRNA binding|protein binding|identical protein binding|U1 snRNP|mRNA splice site selection|U2-type prespliceosome|RS domain binding|negative regulation of striated muscle tissue development	--	--
NOP58	0.000227835	0.0136026	0.201	0.419	1	B cells	0.48	ENSG00000055044	protein_coding	NOP58 ribonucleoprotein [Source:HGNC Symbol;Acc:HGNC:29926]	--	GO:0003723,GO:0005634,GO:0016020,GO:0005829,GO:0001650,GO:0005515,GO:0005654,GO:0042254,GO:0005730,GO:0006364,GO:0032040,GO:0031428,GO:0030515,GO:0005732,GO:0070761,GO:0015030,GO:0001094,GO:0051117,GO:0048254	RNA binding|nucleus|membrane|cytosol|fibrillar center|protein binding|nucleoplasm|ribosome biogenesis|nucleolus|rRNA processing|small-subunit processome|box C/D snoRNP complex|snoRNA binding|small nucleolar ribonucleoprotein complex|pre-snoRNP complex|Cajal body|TFIID-class transcription factor complex binding|ATPase binding|snoRNA localization	path:hsa03008	Ribosome biogenesis in eukaryotes
RAB3GAP1	0.000227909	0.0354579	0.125	0.297	1	B cells	0.421	ENSG00000115839	protein_coding	RAB3 GTPase activating protein catalytic subunit 1 [Source:HGNC Symbol;Acc:HGNC:17063]	--	GO:0005737,GO:0005096,GO:0043547,GO:0098794,GO:0005794,GO:0005515,GO:0005789,GO:0005829,GO:0070062,GO:0017112,GO:0021854,GO:0032991,GO:0043087,GO:0017137,GO:0005085,GO:0005811,GO:0048172,GO:0007420,GO:0060325,GO:0043010,GO:0060079,GO:0097051,GO:0071782,GO:0034389,GO:0061646,GO:1903061,GO:1903233,GO:1903373,GO:2000786,GO:0010628	cytoplasm|GTPase activator activity|positive regulation of GTPase activity|postsynapse|Golgi apparatus|protein binding|endoplasmic reticulum membrane|cytosol|extracellular exosome|Rab guanyl-nucleotide exchange factor activity|hypothalamus development|protein-containing complex|regulation of GTPase activity|Rab GTPase binding|guanyl-nucleotide exchange factor activity|lipid droplet|regulation of …	--	--
YME1L1	0.000247002	0.0834282	0.271	0.532	1	B cells	0.509	ENSG00000136758	protein_coding	YME1 like 1 ATPase [Source:HGNC Symbol;Acc:HGNC:12843]	--	GO:0016020,GO:0016021,GO:0046872,GO:0000166,GO:0005524,GO:0043066,GO:0016787,GO:0005739,GO:0005743,GO:0008233,GO:0006508,GO:0016604,GO:0004222,GO:0008237,GO:0005515,GO:0034214,GO:0007005,GO:0008283,GO:0004176,GO:0006515,GO:0035694,GO:0006851,GO:0034982	membrane|integral component of membrane|metal ion binding|nucleotide binding|ATP binding|negative regulation of apoptotic process|hydrolase activity|mitochondrion|mitochondrial inner membrane|peptidase activity|proteolysis|nuclear body|metalloendopeptidase activity|metallopeptidase activity|protein binding|protein hexamerization|mitochondrion organization|cell population proliferation|ATP-depende…	--	--
UBQLN1	0.000249631	0.0430245	0.181	0.391	1	B cells	0.463	ENSG00000135018	protein_coding	ubiquilin 1 [Source:HGNC Symbol;Acc:HGNC:12508]	--	GO:0071456,GO:0005634,GO:0005737,GO:0016020,GO:0005829,GO:0005654,GO:0005783,GO:0005886,GO:0005515,GO:0000502,GO:0048471,GO:0031410,GO:0006914,GO:0042802,GO:0005776,GO:0006511,GO:0000045,GO:0016236,GO:0097352,GO:0031398,GO:0030433,GO:0034976,GO:0016235,GO:0019900,GO:1902175,GO:0032991,GO:0031593,GO:0035973,GO:1903071,GO:0016241,GO:0031396,GO:0034140,GO:1901340	cellular response to hypoxia|nucleus|cytoplasm|membrane|cytosol|nucleoplasm|endoplasmic reticulum|plasma membrane|protein binding|proteasome complex|perinuclear region of cytoplasm|cytoplasmic vesicle|autophagy|identical protein binding|autophagosome|ubiquitin-dependent protein catabolic process|autophagosome assembly|macroautophagy|autophagosome maturation|positive regulation of protein ubiquiti…	path:hsa04141	Protein processing in endoplasmic reticulum
C5orf15	0.000250136	0.0406685	0.111	0.277	1	B cells	0.401	ENSG00000113583	protein_coding	chromosome 5 open reading frame 15 [Source:HGNC Symbol;Acc:HGNC:20656]	--	GO:0016020,GO:0016021	membrane|integral component of membrane	--	--
CBX1	0.000252365	0.0689322	0.167	0.369	1	B cells	0.453	ENSG00000108468	protein_coding	chromobox 1 [Source:HGNC Symbol;Acc:HGNC:1551]	--	GO:0005634,GO:0005515,GO:0006974,GO:0005819,GO:0000775,GO:0000784,GO:0019899,GO:0000785,GO:0005654,GO:0003682,GO:0090734,GO:0005720,GO:0042802,GO:0042803,GO:1990226,GO:0045892,GO:0001939,GO:0001940,GO:0005721,GO:0010369	nucleus|protein binding|cellular response to DNA damage stimulus|spindle|chromosome, centromeric region|nuclear chromosome, telomeric region|enzyme binding|chromatin|nucleoplasm|chromatin binding|site of DNA damage|nuclear heterochromatin|identical protein binding|protein homodimerization activity|histone methyltransferase binding|negative regulation of transcription, DNA-templated|female pronucl…	--	--
VMA21	0.000255622	0.0808341	0.153	0.34	1	B cells	0.45	ENSG00000160131	protein_coding	vacuolar ATPase assembly factor VMA21 [Source:HGNC Symbol;Acc:HGNC:22082]	--	GO:0016020,GO:0016021,GO:0005783,GO:0005789,GO:0070072,GO:0031410,GO:0005515,GO:0012507,GO:0033116,GO:0043462,GO:0005773,GO:0005764	membrane|integral component of membrane|endoplasmic reticulum|endoplasmic reticulum membrane|vacuolar proton-transporting V-type ATPase complex assembly|cytoplasmic vesicle|protein binding|ER to Golgi transport vesicle membrane|endoplasmic reticulum-Golgi intermediate compartment membrane|regulation of ATPase activity|vacuole|lysosome	--	--
CWC15	0.000259353	0.117137	0.271	0.54	1	B cells	0.502	ENSG00000150316	protein_coding	CWC15 spliceosome associated protein homolog [Source:HGNC Symbol;Acc:HGNC:26939]	--	GO:0003723,GO:0006397,GO:0008380,GO:0005634,GO:0016607,GO:0005739,GO:0005681,GO:0000398,GO:0071013,GO:0005515,GO:0005654,GO:0045292,GO:0071007	RNA binding|mRNA processing|RNA splicing|nucleus|nuclear speck|mitochondrion|spliceosomal complex|mRNA splicing, via spliceosome|catalytic step 2 spliceosome|protein binding|nucleoplasm|mRNA cis splicing, via spliceosome|U2-type catalytic step 2 spliceosome	path:hsa03040	Spliceosome
RBBP6	0.000260697	0.0443882	0.208	0.429	1	B cells	0.485	ENSG00000122257	protein_coding	RB binding protein 6, ubiquitin ligase [Source:HGNC Symbol;Acc:HGNC:9889]	--	GO:0003676,GO:0008270,GO:0004842,GO:0006397,GO:0016567,GO:0061630,GO:0003723,GO:0005634,GO:0005737,GO:0016607,GO:0046872,GO:0016740,GO:0005694,GO:0005856,GO:0005515,GO:0006974,GO:0006511,GO:0006260,GO:0005730,GO:0005813,GO:0005815,GO:0005829,GO:0019901,GO:0000209,GO:0032991,GO:0006275,GO:0001701,GO:0035264,GO:0048568,GO:0061053	nucleic acid binding|zinc ion binding|ubiquitin-protein transferase activity|mRNA processing|protein ubiquitination|ubiquitin protein ligase activity|RNA binding|nucleus|cytoplasm|nuclear speck|metal ion binding|transferase activity|chromosome|cytoskeleton|protein binding|cellular response to DNA damage stimulus|ubiquitin-dependent protein catabolic process|DNA replication|nucleolus|centrosome|mi…	--	--
CTDSP1	0.000262782	0.00605269	0.16	0.349	1	B cells	0.458	ENSG00000144579	protein_coding	CTD small phosphatase 1 [Source:HGNC Symbol;Acc:HGNC:21614]	--	GO:0005634,GO:0046872,GO:0005654,GO:0016787,GO:0006357,GO:0004721,GO:0005515,GO:0016791,GO:0008420,GO:0070062,GO:0006470,GO:0016311,GO:0001933,GO:0045665,GO:0050768,GO:2000134	nucleus|metal ion binding|nucleoplasm|hydrolase activity|regulation of transcription by RNA polymerase II|phosphoprotein phosphatase activity|protein binding|phosphatase activity|RNA polymerase II CTD heptapeptide repeat phosphatase activity|extracellular exosome|protein dephosphorylation|dephosphorylation|negative regulation of protein phosphorylation|negative regulation of neuron differentiatio…	--	--
SH3BGRL	0.00026569	0.475483	0.451	0.381	1	B cells	1.184	ENSG00000131171	protein_coding	SH3 domain binding glutamate rich protein like [Source:HGNC Symbol;Acc:HGNC:10823]	--	GO:0005634,GO:0005737,GO:0009967,GO:0005615,GO:0070062,GO:0017124,GO:0005070	nucleus|cytoplasm|positive regulation of signal transduction|extracellular space|extracellular exosome|SH3 domain binding|SH3/SH2 adaptor activity	--	--
CCNB1IP1	0.000267108	0.126084	0.104	0.263	1	B cells	0.395	ENSG00000100814	protein_coding	cyclin B1 interacting protein 1 [Source:HGNC Symbol;Acc:HGNC:19437]	--	GO:0005634,GO:0046872,GO:0016740,GO:0016567,GO:0005694,GO:0000795,GO:0005515,GO:0061630,GO:0051321,GO:0007131,GO:0051026,GO:0001825,GO:0007286,GO:0000794	nucleus|metal ion binding|transferase activity|protein ubiquitination|chromosome|synaptonemal complex|protein binding|ubiquitin protein ligase activity|meiotic cell cycle|reciprocal meiotic recombination|chiasma assembly|blastocyst formation|spermatid development|condensed nuclear chromosome	--	--
PKN2	0.000267144	0.0735511	0.208	0.428	1	B cells	0.486	ENSG00000065243	protein_coding	protein kinase N2 [Source:HGNC Symbol;Acc:HGNC:9406]	--	GO:0016020,GO:0016021,GO:0005813,GO:0004674,GO:0016301,GO:0006468,GO:0016310,GO:0005654,GO:0007165,GO:0045111,GO:0017049,GO:0003723,GO:0005634,GO:0005737,GO:0000166,GO:0004672,GO:0005524,GO:0016740,GO:0005829,GO:0007155,GO:0005886,GO:0051301,GO:0005856,GO:0042995,GO:0005515,GO:0007049,GO:0016604,GO:0006915,GO:0004697,GO:0030054,GO:0048471,GO:0030496,GO:0035556,GO:0045296,GO:0030027,GO:0030030,GO:…	membrane|integral component of membrane|centrosome|protein serine/threonine kinase activity|kinase activity|protein phosphorylation|phosphorylation|nucleoplasm|signal transduction|intermediate filament cytoskeleton|GTP-Rho binding|RNA binding|nucleus|cytoplasm|nucleotide binding|protein kinase activity|ATP binding|transferase activity|cytosol|cell adhesion|plasma membrane|cell division|cytoskelet…	path:hsa04151,path:hsa05132	PI3K-Akt signaling pathway|Salmonella infection
TCF12	0.000273481	0.00563936	0.153	0.339	1	B cells	0.451	ENSG00000140262	protein_coding	transcription factor 12 [Source:HGNC Symbol;Acc:HGNC:11623]	bHLH	GO:0005737,GO:0005634,GO:0044212,GO:0016607,GO:0043231,GO:0005654,GO:0046983,GO:0003677,GO:0005515,GO:0007275,GO:0035497,GO:0046982,GO:0070888,GO:0071837,GO:0010628,GO:0045666,GO:0045893,GO:0045944,GO:0005667,GO:0030154,GO:0003700,GO:0007399,GO:0000978,GO:0000981,GO:0000790,GO:1902036,GO:0001228,GO:0006955,GO:0043425,GO:0042803,GO:0006357,GO:0090575,GO:0007517,GO:0046332,GO:0008134,GO:0035326	cytoplasm|nucleus|transcription regulatory region DNA binding|nuclear speck|intracellular membrane-bounded organelle|nucleoplasm|protein dimerization activity|DNA binding|protein binding|multicellular organism development|cAMP response element binding|protein heterodimerization activity|E-box binding|HMG box domain binding|positive regulation of gene expression|positive regulation of neuron diffe…	--	--
SYK	0.000277772	0.37078	0.278	0.178	1	B cells	1.562	ENSG00000165025	protein_coding	spleen associated tyrosine kinase [Source:HGNC Symbol;Acc:HGNC:11491]	--	GO:0005737,GO:0016020,GO:0000166,GO:0004672,GO:0005524,GO:0016301,GO:0016740,GO:0006468,GO:0016310,GO:0035556,GO:0004713,GO:0005829,GO:0005886,GO:0005515,GO:0004715,GO:0007229,GO:0002376,GO:0045087,GO:0002250,GO:0038095,GO:0038096,GO:0050853,GO:0042742,GO:0030593,GO:0002223,GO:0016032,GO:0032991,GO:0001525,GO:0032753,GO:0005178,GO:0030168,GO:0005634,GO:0001784,GO:0120162,GO:0009887,GO:0045780,GO:…	cytoplasm|membrane|nucleotide binding|protein kinase activity|ATP binding|kinase activity|transferase activity|protein phosphorylation|phosphorylation|intracellular signal transduction|protein tyrosine kinase activity|cytosol|plasma membrane|protein binding|non-membrane spanning protein tyrosine kinase activity|integrin-mediated signaling pathway|immune system process|innate immune response|adapt…	path:hsa04064,path:hsa04072,path:hsa04151,path:hsa04380,path:hsa04611,path:hsa04625,path:hsa04650,path:hsa04662,path:hsa04664,path:hsa04666,path:hsa05152,path:hsa05167,path:hsa05169,path:hsa05203	NF-kappa B signaling pathway|Phospholipase D signaling pathway|PI3K-Akt signaling pathway|Osteoclast differentiation|Platelet activation|C-type lectin receptor signaling pathway|Natural killer cell mediated cytotoxicity|B cell receptor signaling pathway|Fc epsilon RI signaling pathway|Fc gamma R-mediated phagocytosis|Tuberculosis|Kaposi sarcoma-associated herpesvirus infection|Epstein-Barr virus …
NEMF	0.000279092	0.115512	0.208	0.438	1	B cells	0.475	ENSG00000165525	protein_coding	nuclear export mediator factor [Source:HGNC Symbol;Acc:HGNC:10663]	--	GO:0005634,GO:0043023,GO:0000049,GO:0051168,GO:0072344,GO:1990116,GO:1990112	nucleus|ribosomal large subunit binding|tRNA binding|nuclear export|rescue of stalled ribosome|ribosome-associated ubiquitin-dependent protein catabolic process|RQC complex	--	--
YTHDF3	0.000280788	0.0399216	0.125	0.295	1	B cells	0.424	ENSG00000185728	protein_coding	YTH N6-methyladenosine RNA binding protein 3 [Source:HGNC Symbol;Acc:HGNC:26465]	--	GO:0003723,GO:0005737,GO:0005829,GO:0005515,GO:0043022,GO:0045727,GO:0045948,GO:1990247,GO:0060339,GO:0061157	RNA binding|cytoplasm|cytosol|protein binding|ribosome binding|positive regulation of translation|positive regulation of translational initiation|N6-methyladenosine-containing RNA binding|negative regulation of type I interferon-mediated signaling pathway|mRNA destabilization	--	--
PABPN1	0.00028095	0.112915	0.208	0.432	1	B cells	0.481	ENSG00000100836	protein_coding	poly(A) binding protein nuclear 1 [Source:HGNC Symbol;Acc:HGNC:8565]	--	GO:0003676,GO:0003723,GO:0006397,GO:0005634,GO:0005737,GO:0016607,GO:0005515,GO:0005654,GO:0071222,GO:1904247,GO:1990904,GO:0031124,GO:0006936,GO:0000165,GO:0000398,GO:0006396,GO:0006369,GO:0016973,GO:0070063,GO:0042405,GO:0046778	nucleic acid binding|RNA binding|mRNA processing|nucleus|cytoplasm|nuclear speck|protein binding|nucleoplasm|cellular response to lipopolysaccharide|positive regulation of polynucleotide adenylyltransferase activity|ribonucleoprotein complex|mRNA 3'-end processing|muscle contraction|MAPK cascade|mRNA splicing, via spliceosome|RNA processing|termination of RNA polymerase II transcription|poly(A)+ …	path:hsa03015,path:hsa05164	mRNA surveillance pathway|Influenza A
CCDC12	0.000281266	0.0297237	0.236	0.478	1	B cells	0.494	ENSG00000160799	protein_coding	coiled-coil domain containing 12 [Source:HGNC Symbol;Acc:HGNC:28332]	--	GO:0005515,GO:0005684,GO:0071014	protein binding|U2-type spliceosomal complex|post-mRNA release spliceosomal complex	path:hsa03040	Spliceosome
MED4	0.000285495	0.0976324	0.222	0.46	1	B cells	0.483	ENSG00000136146	protein_coding	mediator complex subunit 4 [Source:HGNC Symbol;Acc:HGNC:17903]	--	GO:0005634,GO:0016020,GO:0005654,GO:0003712,GO:0006357,GO:0016592,GO:0005515,GO:0030374,GO:0045893,GO:0006367,GO:0070847,GO:0006366,GO:0042809,GO:0046966	nucleus|membrane|nucleoplasm|transcription coregulator activity|regulation of transcription by RNA polymerase II|mediator complex|protein binding|nuclear receptor transcription coactivator activity|positive regulation of transcription, DNA-templated|transcription initiation from RNA polymerase II promoter|core mediator complex|transcription by RNA polymerase II|vitamin D receptor binding|thyroid …	path:hsa04919	Thyroid hormone signaling pathway
NOC2L	0.000289672	0.0468943	0.125	0.297	1	B cells	0.421	ENSG00000188976	protein_coding	NOC2 like nucleolar associated transcriptional repressor [Source:HGNC Symbol;Acc:HGNC:24517]	--	GO:0003723,GO:0005634,GO:0005730,GO:0005829,GO:0005515,GO:0006915,GO:0005654,GO:0042393,GO:0000122,GO:0003714,GO:0070491,GO:0003682,GO:0042273,GO:1901796,GO:2001243,GO:0034644,GO:0031497,GO:0035067,GO:0002903,GO:0031491,GO:0030690,GO:0030691	RNA binding|nucleus|nucleolus|cytosol|protein binding|apoptotic process|nucleoplasm|histone binding|negative regulation of transcription by RNA polymerase II|transcription corepressor activity|repressing transcription factor binding|chromatin binding|ribosomal large subunit biogenesis|regulation of signal transduction by p53 class mediator|negative regulation of intrinsic apoptotic signaling path…	--	--
RLIM	0.000290194	0.0350342	0.104	0.262	1	B cells	0.397	ENSG00000131263	protein_coding	ring finger protein, LIM domain interacting [Source:HGNC Symbol;Acc:HGNC:13429]	--	GO:0005634,GO:0046872,GO:0016740,GO:0005829,GO:0005654,GO:0016567,GO:0004842,GO:0006511,GO:0003714,GO:0000209,GO:0045892,GO:0017053,GO:0061630,GO:0000122,GO:0043433,GO:0060816,GO:1900095	nucleus|metal ion binding|transferase activity|cytosol|nucleoplasm|protein ubiquitination|ubiquitin-protein transferase activity|ubiquitin-dependent protein catabolic process|transcription corepressor activity|protein polyubiquitination|negative regulation of transcription, DNA-templated|transcriptional repressor complex|ubiquitin protein ligase activity|negative regulation of transcription by RN…	--	--
PDS5B	0.00029066	0.0178964	0.139	0.314	1	B cells	0.443	ENSG00000083642	protein_coding	PDS5 cohesin associated factor B [Source:HGNC Symbol;Acc:HGNC:20418]	--	GO:0005634,GO:0005654,GO:0051301,GO:0005515,GO:0007049,GO:0006281,GO:0007064,GO:0005829,GO:0008285,GO:0000785,GO:0003677,GO:0000775,GO:0005694,GO:0008283,GO:0042127,GO:0002088,GO:0097402	nucleus|nucleoplasm|cell division|protein binding|cell cycle|DNA repair|mitotic sister chromatid cohesion|cytosol|negative regulation of cell population proliferation|chromatin|DNA binding|chromosome, centromeric region|chromosome|cell population proliferation|regulation of cell population proliferation|lens development in camera-type eye|neuroblast migration	--	--
GOSR1	0.00029783	0.058926	0.181	0.385	1	B cells	0.47	ENSG00000108587	protein_coding	golgi SNAP receptor complex member 1 [Source:HGNC Symbol;Acc:HGNC:4430]	--	GO:0016020,GO:0016021,GO:0015031,GO:0005829,GO:0005794,GO:0006888,GO:0000139,GO:0005801,GO:0016192,GO:0005484,GO:0031201,GO:0006906,GO:0030133,GO:0042147,GO:0006891,GO:0048209,GO:0005797	membrane|integral component of membrane|protein transport|cytosol|Golgi apparatus|endoplasmic reticulum to Golgi vesicle-mediated transport|Golgi membrane|cis-Golgi network|vesicle-mediated transport|SNAP receptor activity|SNARE complex|vesicle fusion|transport vesicle|retrograde transport, endosome to Golgi|intra-Golgi vesicle-mediated transport|regulation of vesicle targeting, to, from or withi…	path:hsa04130	SNARE interactions in vesicular transport
MRPL32	0.000311311	0.0519003	0.167	0.365	1	B cells	0.458	ENSG00000106591	protein_coding	mitochondrial ribosomal protein L32 [Source:HGNC Symbol;Acc:HGNC:14035]	--	GO:0003723,GO:0006412,GO:0005739,GO:0003735,GO:0005840,GO:0015934,GO:0005762,GO:0005743,GO:0070125,GO:0070126,GO:0005761	RNA binding|translation|mitochondrion|structural constituent of ribosome|ribosome|large ribosomal subunit|mitochondrial large ribosomal subunit|mitochondrial inner membrane|mitochondrial translational elongation|mitochondrial translational termination|mitochondrial ribosome	path:hsa03010	Ribosome
SNAP23	0.000321519	0.0338987	0.229	0.455	1	B cells	0.503	ENSG00000092531	protein_coding	synaptosome associated protein 23 [Source:HGNC Symbol;Acc:HGNC:11131]	--	GO:0016020,GO:0016021,GO:0005737,GO:0015031,GO:0005654,GO:0098793,GO:0005886,GO:0005515,GO:0030054,GO:0045202,GO:0005925,GO:0042629,GO:0006887,GO:0070062,GO:0002479,GO:0043312,GO:0035579,GO:0070821,GO:0005484,GO:0031201,GO:0006906,GO:0019905,GO:0005913,GO:0002553,GO:0006892,GO:0006903,GO:0016082,GO:0031629,GO:0061025,GO:0030670,GO:0042581,GO:0042582,GO:0043005	membrane|integral component of membrane|cytoplasm|protein transport|nucleoplasm|presynapse|plasma membrane|protein binding|cell junction|synapse|focal adhesion|mast cell granule|exocytosis|extracellular exosome|antigen processing and presentation of exogenous peptide antigen via MHC class I, TAP-dependent|neutrophil degranulation|specific granule membrane|tertiary granule membrane|SNAP receptor a…	path:hsa04130,path:hsa04611	SNARE interactions in vesicular transport|Platelet activation
TSC22D4	0.000322669	0.0157811	0.132	0.304	1	B cells	0.434	ENSG00000166925	protein_coding	TSC22 domain family member 4 [Source:HGNC Symbol;Acc:HGNC:21696]	TSC22	GO:0005634,GO:0006355,GO:0003700,GO:0005515,GO:0006357,GO:0000981,GO:0045892,GO:0006970	nucleus|regulation of transcription, DNA-templated|DNA-binding transcription factor activity|protein binding|regulation of transcription by RNA polymerase II|DNA-binding transcription factor activity, RNA polymerase II-specific|negative regulation of transcription, DNA-templated|response to osmotic stress	--	--
CTDNEP1	0.000324797	0.0970011	0.257	0.522	1	B cells	0.492	ENSG00000175826	protein_coding	CTD nuclear envelope phosphatase 1 [Source:HGNC Symbol;Acc:HGNC:19085]	--	GO:0005634,GO:0005737,GO:0016020,GO:0016021,GO:0005783,GO:0005789,GO:0016787,GO:0004721,GO:0005515,GO:0005811,GO:0016791,GO:0005635,GO:0031965,GO:0006470,GO:0004722,GO:0006998,GO:0034504,GO:0007077,GO:0007276,GO:0007498,GO:0010867,GO:0090263,GO:0071595,GO:0016311	nucleus|cytoplasm|membrane|integral component of membrane|endoplasmic reticulum|endoplasmic reticulum membrane|hydrolase activity|phosphoprotein phosphatase activity|protein binding|lipid droplet|phosphatase activity|nuclear envelope|nuclear membrane|protein dephosphorylation|protein serine/threonine phosphatase activity|nuclear envelope organization|protein localization to nucleus|mitotic nuclea…	--	--
SMC5	0.000324929	0.0395196	0.201	0.411	1	B cells	0.489	ENSG00000198887	protein_coding	structural maintenance of chromosomes 5 [Source:HGNC Symbol;Acc:HGNC:20465]	--	GO:0005634,GO:0016607,GO:0000166,GO:0005524,GO:0051301,GO:0005694,GO:0030054,GO:0006281,GO:0005515,GO:0006310,GO:0006974,GO:0007049,GO:0007062,GO:0000724,GO:0030915,GO:0000781,GO:0005654,GO:0035861,GO:0016605,GO:0090398,GO:0051984,GO:0035061,GO:0034184,GO:0000722,GO:0000803	nucleus|nuclear speck|nucleotide binding|ATP binding|cell division|chromosome|cell junction|DNA repair|protein binding|DNA recombination|cellular response to DNA damage stimulus|cell cycle|sister chromatid cohesion|double-strand break repair via homologous recombination|Smc5-Smc6 complex|chromosome, telomeric region|nucleoplasm|site of double-strand break|PML body|cellular senescence|positive reg…	--	--
ATXN3	0.000333545	0.181187	0.104	0.261	1	B cells	0.398	ENSG00000066427	protein_coding	ataxin 3 [Source:HGNC Symbol;Acc:HGNC:7106]	--	GO:0004843,GO:0016579,GO:0016787,GO:0005634,GO:0005730,GO:0005886,GO:0005515,GO:0008233,GO:0008234,GO:0006508,GO:0036459,GO:0005654,GO:0005829,GO:0031625,GO:0006515,GO:0007399,GO:0005737,GO:0016363,GO:0043161,GO:0005789,GO:0007268,GO:0006511,GO:0035520,GO:0034605,GO:1904294,GO:1904379,GO:0051117,GO:0061578,GO:1990380,GO:0000226,GO:0006289,GO:0010810,GO:0030036,GO:0045104,GO:0070536,GO:0071108,GO:…	thiol-dependent ubiquitin-specific protease activity|protein deubiquitination|hydrolase activity|nucleus|nucleolus|plasma membrane|protein binding|peptidase activity|cysteine-type peptidase activity|proteolysis|thiol-dependent ubiquitinyl hydrolase activity|nucleoplasm|cytosol|ubiquitin protein ligase binding|protein quality control for misfolded or incompletely synthesized proteins|nervous syste…	path:hsa04141	Protein processing in endoplasmic reticulum
PRELID3B	0.000335816	0.0702717	0.125	0.295	1	B cells	0.424	ENSG00000101166	protein_coding	PRELI domain containing 3B [Source:HGNC Symbol;Acc:HGNC:15892]	--	GO:0005758,GO:0015914,GO:1990050	mitochondrial intermembrane space|phospholipid transport|phosphatidic acid transfer activity	--	--
ARPC3	0.00034834	0.31742	0.847	0.889	1	B cells	0.953	ENSG00000111229	protein_coding	actin related protein 2/3 complex subunit 3 [Source:HGNC Symbol;Acc:HGNC:706]	--	GO:0005634,GO:0005737,GO:0016020,GO:0003779,GO:0005856,GO:0042995,GO:0005515,GO:0030833,GO:0034314,GO:0005885,GO:0005925,GO:0038096,GO:0051015,GO:0005829,GO:0030027,GO:0070062,GO:0035861,GO:0005200,GO:0061024,GO:0048013,GO:0015629,GO:0070358,GO:1990090,GO:0031252,GO:0031941,GO:0061850	nucleus|cytoplasm|membrane|actin binding|cytoskeleton|cell projection|protein binding|regulation of actin filament polymerization|Arp2/3 complex-mediated actin nucleation|Arp2/3 protein complex|focal adhesion|Fc-gamma receptor signaling pathway involved in phagocytosis|actin filament binding|cytosol|lamellipodium|extracellular exosome|site of double-strand break|structural constituent of cytoskel…	path:hsa04144,path:hsa04666,path:hsa04810,path:hsa05100,path:hsa05130,path:hsa05131,path:hsa05132	Endocytosis|Fc gamma R-mediated phagocytosis|Regulation of actin cytoskeleton|Bacterial invasion of epithelial cells|Pathogenic Escherichia coli infection|Shigellosis|Salmonella infection
NFYB	0.000355691	0.00968903	0.132	0.303	1	B cells	0.436	ENSG00000120837	protein_coding	nuclear transcription factor Y subunit beta [Source:HGNC Symbol;Acc:HGNC:7805]	NF-YB	GO:0005634,GO:0006355,GO:0003677,GO:0046982,GO:0043565,GO:0005515,GO:0003700,GO:0044212,GO:0044877,GO:0045893,GO:1990830,GO:0016602,GO:0006357,GO:0000981,GO:0000790,GO:0005654,GO:0070491,GO:0090575,GO:0045540,GO:0000980,GO:0032993	nucleus|regulation of transcription, DNA-templated|DNA binding|protein heterodimerization activity|sequence-specific DNA binding|protein binding|DNA-binding transcription factor activity|transcription regulatory region DNA binding|protein-containing complex binding|positive regulation of transcription, DNA-templated|cellular response to leukemia inhibitory factor|CCAAT-binding factor complex|regu…	path:hsa04612,path:hsa05152,path:hsa05166	Antigen processing and presentation|Tuberculosis|Human T-cell leukemia virus 1 infection
TMEM106B	0.000360864	0.0933541	0.132	0.302	1	B cells	0.437	ENSG00000106460	protein_coding	transmembrane protein 106B [Source:HGNC Symbol;Acc:HGNC:22407]	--	GO:0016020,GO:0016021,GO:0005765,GO:0005768,GO:0005764,GO:0031902,GO:0005515,GO:0003674,GO:0032418,GO:0048813,GO:0007040,GO:0007041,GO:1900006	membrane|integral component of membrane|lysosomal membrane|endosome|lysosome|late endosome membrane|protein binding|molecular_function|lysosome localization|dendrite morphogenesis|lysosome organization|lysosomal transport|positive regulation of dendrite development	--	--
USP1	0.000363309	0.0395172	0.153	0.334	1	B cells	0.458	ENSG00000162607	protein_coding	ubiquitin specific peptidase 1 [Source:HGNC Symbol;Acc:HGNC:12607]	--	GO:0016579,GO:0006511,GO:0036459,GO:0005634,GO:0005654,GO:0016787,GO:0005515,GO:0008233,GO:0008234,GO:0006508,GO:0006281,GO:0006974,GO:0004197,GO:0004843,GO:0036297,GO:0009411,GO:0001501,GO:0006282,GO:0035520,GO:0042769	protein deubiquitination|ubiquitin-dependent protein catabolic process|thiol-dependent ubiquitinyl hydrolase activity|nucleus|nucleoplasm|hydrolase activity|protein binding|peptidase activity|cysteine-type peptidase activity|proteolysis|DNA repair|cellular response to DNA damage stimulus|cysteine-type endopeptidase activity|thiol-dependent ubiquitin-specific protease activity|interstrand cross-li…	path:hsa03460	Fanconi anemia pathway
ARHGAP30	0.000366918	0.463426	0.299	0.202	1	B cells	1.48	ENSG00000186517	protein_coding	Rho GTPase activating protein 30 [Source:HGNC Symbol;Acc:HGNC:27414]	--	GO:0043231,GO:0007165,GO:0043547,GO:0031410,GO:0005096,GO:0005829,GO:0051056,GO:0007264	intracellular membrane-bounded organelle|signal transduction|positive regulation of GTPase activity|cytoplasmic vesicle|GTPase activator activity|cytosol|regulation of small GTPase mediated signal transduction|small GTPase mediated signal transduction	--	--
FRG1	0.000369294	0.165289	0.174	0.374	1	B cells	0.465	ENSG00000109536	protein_coding	FSHD region gene 1 [Source:HGNC Symbol;Acc:HGNC:3954]	--	GO:0003723,GO:0006397,GO:0008380,GO:0005634,GO:0005737,GO:0003779,GO:0005515,GO:0005681,GO:0000398,GO:0071013,GO:0042254,GO:0005730,GO:0006364,GO:0007517,GO:0051015,GO:0030018,GO:0015030,GO:0055120	RNA binding|mRNA processing|RNA splicing|nucleus|cytoplasm|actin binding|protein binding|spliceosomal complex|mRNA splicing, via spliceosome|catalytic step 2 spliceosome|ribosome biogenesis|nucleolus|rRNA processing|muscle organ development|actin filament binding|Z disc|Cajal body|striated muscle dense body	--	--
CUL3	0.000376229	0.0571952	0.201	0.418	1	B cells	0.481	ENSG00000036257	protein_coding	cullin 3 [Source:HGNC Symbol;Acc:HGNC:2553]	--	GO:0005634,GO:0005737,GO:0016020,GO:0031514,GO:0016567,GO:0005794,GO:0042995,GO:0005515,GO:0004842,GO:0006511,GO:0030332,GO:0031625,GO:0042803,GO:0046982,GO:0000122,GO:0000209,GO:0000278,GO:0000902,GO:0001701,GO:0001831,GO:0006357,GO:0007229,GO:0007369,GO:0016055,GO:0017145,GO:0040016,GO:0043161,GO:0044346,GO:0072576,GO:0031461,GO:0000922,GO:0005813,GO:0016192,GO:0000139,GO:0005929,GO:0006888,GO:…	nucleus|cytoplasm|membrane|motile cilium|protein ubiquitination|Golgi apparatus|cell projection|protein binding|ubiquitin-protein transferase activity|ubiquitin-dependent protein catabolic process|cyclin binding|ubiquitin protein ligase binding|protein homodimerization activity|protein heterodimerization activity|negative regulation of transcription by RNA polymerase II|protein polyubiquitination…	path:hsa04120,path:hsa04340	Ubiquitin mediated proteolysis|Hedgehog signaling pathway
CTBP1	0.000379849	0.043627	0.132	0.302	1	B cells	0.437	ENSG00000159692	protein_coding	C-terminal binding protein 1 [Source:HGNC Symbol;Acc:HGNC:2494]	--	GO:0005634,GO:0005737,GO:0005654,GO:0016491,GO:0055114,GO:0016616,GO:0005515,GO:0051287,GO:0030154,GO:0042802,GO:0019904,GO:0016032,GO:0006468,GO:0008134,GO:0000122,GO:0045892,GO:0019079,GO:0008285,GO:0003714,GO:0050872,GO:0017053,GO:0008022,GO:0070491,GO:0006342,GO:0031065,GO:0035067,GO:0051726,GO:0090241,GO:0003682,GO:0098831,GO:0098978,GO:0098982	nucleus|cytoplasm|nucleoplasm|oxidoreductase activity|oxidation-reduction process|oxidoreductase activity, acting on the CH-OH group of donors, NAD or NADP as acceptor|protein binding|NAD binding|cell differentiation|identical protein binding|protein domain specific binding|viral process|protein phosphorylation|transcription factor binding|negative regulation of transcription by RNA polymerase II…	path:hsa04310,path:hsa04330,path:hsa05200,path:hsa05220	Wnt signaling pathway|Notch signaling pathway|Pathways in cancer|Chronic myeloid leukemia
RNF216	0.000380943	0.073241	0.104	0.257	1	B cells	0.405	ENSG00000011275	protein_coding	ring finger protein 216 [Source:HGNC Symbol;Acc:HGNC:21698]	--	GO:0005737,GO:0046872,GO:0016740,GO:0005829,GO:0005654,GO:0016567,GO:0006915,GO:0005515,GO:0070936,GO:0061630,GO:0016032,GO:0043161,GO:0032480,GO:0005634,GO:0050691,GO:0032648,GO:0099546,GO:0098685,GO:0098843,GO:0098978	cytoplasm|metal ion binding|transferase activity|cytosol|nucleoplasm|protein ubiquitination|apoptotic process|protein binding|protein K48-linked ubiquitination|ubiquitin protein ligase activity|viral process|proteasome-mediated ubiquitin-dependent protein catabolic process|negative regulation of type I interferon production|nucleus|regulation of defense response to virus by host|regulation of int…	--	--
FAAP20	0.000384024	0.00561083	0.257	0.505	1	B cells	0.509	ENSG00000162585	protein_coding	FA core complex associated protein 20 [Source:HGNC Symbol;Acc:HGNC:26428]	--	GO:0005634,GO:0046872,GO:0005654,GO:0005694,GO:0030054,GO:0005515,GO:0006281,GO:0006974,GO:0043130,GO:0016604,GO:0043240,GO:0036297,GO:0019985,GO:0140036,GO:0070530,GO:0031593	nucleus|metal ion binding|nucleoplasm|chromosome|cell junction|protein binding|DNA repair|cellular response to DNA damage stimulus|ubiquitin binding|nuclear body|Fanconi anaemia nuclear complex|interstrand cross-link repair|translesion synthesis|ubiquitin-dependent protein binding|K63-linked polyubiquitin modification-dependent protein binding|polyubiquitin modification-dependent protein binding	--	--
IDH3B	0.000391008	0.0689203	0.146	0.323	1	B cells	0.452	ENSG00000101365	protein_coding	isocitrate dehydrogenase (NAD(+)) 3 beta [Source:HGNC Symbol;Acc:HGNC:5385]	--	GO:0000287,GO:0055114,GO:0016616,GO:0051287,GO:0006099,GO:0005739,GO:0004449,GO:0006102,GO:0006103,GO:0006734,GO:0005634,GO:0022900,GO:0005759,GO:0009055	magnesium ion binding|oxidation-reduction process|oxidoreductase activity, acting on the CH-OH group of donors, NAD or NADP as acceptor|NAD binding|tricarboxylic acid cycle|mitochondrion|isocitrate dehydrogenase (NAD+) activity|isocitrate metabolic process|2-oxoglutarate metabolic process|NADH metabolic process|nucleus|electron transport chain|mitochondrial matrix|electron transfer activity	path:hsa00020	Citrate cycle (TCA cycle)
KLHDC2	0.000391413	0.0278552	0.132	0.298	1	B cells	0.443	ENSG00000165516	protein_coding	kelch domain containing 2 [Source:HGNC Symbol;Acc:HGNC:20231]	--	GO:0005634,GO:0031965,GO:0005515,GO:0016604	nucleus|nuclear membrane|protein binding|nuclear body	--	--
PWP1	0.000392222	0.121463	0.167	0.36	1	B cells	0.464	ENSG00000136045	protein_coding	PWP1 homolog, endonuclein [Source:HGNC Symbol;Acc:HGNC:17015]	--	GO:0005634,GO:0005794,GO:0005730,GO:0005694,GO:0042254,GO:1990889,GO:0033140,GO:0034773,GO:2000738,GO:0006351,GO:1901838,GO:0005515	nucleus|Golgi apparatus|nucleolus|chromosome|ribosome biogenesis|H4K20me3 modified histone binding|negative regulation of peptidyl-serine phosphorylation of STAT protein|histone H4-K20 trimethylation|positive regulation of stem cell differentiation|transcription, DNA-templated|positive regulation of transcription of nucleolar large rRNA by RNA polymerase I|protein binding	--	--
SBNO1	0.000394014	0.00875739	0.194	0.399	1	B cells	0.486	ENSG00000139697	protein_coding	strawberry notch homolog 1 [Source:HGNC Symbol;Acc:HGNC:22973]	--	GO:0006355,GO:0005634,GO:0042393,GO:0003674,GO:0008150,GO:0005575,GO:0031490	regulation of transcription, DNA-templated|nucleus|histone binding|molecular_function|biological_process|cellular_component|chromatin DNA binding	--	--
POLR2A	0.000394776	0.0175165	0.167	0.353	1	B cells	0.473	ENSG00000181222	protein_coding	RNA polymerase II subunit A [Source:HGNC Symbol;Acc:HGNC:9187]	--	GO:0005634,GO:0003677,GO:0005719,GO:0001047,GO:0014070,GO:0071453,GO:0003899,GO:0006351,GO:0006366,GO:0005665,GO:0003723,GO:0005737,GO:0046872,GO:0016740,GO:0005515,GO:0016779,GO:0005654,GO:0060964,GO:0008022,GO:0006355,GO:0006368,GO:0006370,GO:0050434,GO:0006367,GO:0042795,GO:0006353,GO:0000398,GO:0031625,GO:0006283,GO:0008543,GO:0016070,GO:0035019,GO:1990841,GO:0033120,GO:0000974,GO:0001055,GO:…	nucleus|DNA binding|nuclear euchromatin|core promoter binding|response to organic cyclic compound|cellular response to oxygen levels|DNA-directed 5'-3' RNA polymerase activity|transcription, DNA-templated|transcription by RNA polymerase II|RNA polymerase II, core complex|RNA binding|cytoplasm|metal ion binding|transferase activity|protein binding|nucleotidyltransferase activity|nucleoplasm|regula…	path:hsa00230,path:hsa00240,path:hsa03020,path:hsa05016,path:hsa05168	Purine metabolism|Pyrimidine metabolism|RNA polymerase|Huntington disease|Herpes simplex infection
UBE2G2	0.000396906	0.0219013	0.153	0.331	1	B cells	0.462	ENSG00000184787	protein_coding	ubiquitin conjugating enzyme E2 G2 [Source:HGNC Symbol;Acc:HGNC:12483]	--	GO:0000166,GO:0005524,GO:0016740,GO:0016567,GO:0005829,GO:0005515,GO:0004842,GO:0005783,GO:0018279,GO:0061631,GO:0006511,GO:0070936,GO:0035458,GO:0030433,GO:0000209,GO:0044257,GO:0042802,GO:1904153	nucleotide binding|ATP binding|transferase activity|protein ubiquitination|cytosol|protein binding|ubiquitin-protein transferase activity|endoplasmic reticulum|protein N-linked glycosylation via asparagine|ubiquitin conjugating enzyme activity|ubiquitin-dependent protein catabolic process|protein K48-linked ubiquitination|cellular response to interferon-beta|ubiquitin-dependent ERAD pathway|prote…	path:hsa04120,path:hsa04141,path:hsa05012	Ubiquitin mediated proteolysis|Protein processing in endoplasmic reticulum|Parkinson disease
MARK3	0.000398898	0.0940369	0.153	0.332	1	B cells	0.461	ENSG00000075413	protein_coding	microtubule affinity regulating kinase 3 [Source:HGNC Symbol;Acc:HGNC:6897]	--	GO:0005737,GO:0016020,GO:0000166,GO:0004672,GO:0004674,GO:0005524,GO:0016301,GO:0016740,GO:0006468,GO:0016310,GO:0005886,GO:0042995,GO:0005515,GO:0030425,GO:0000226,GO:0035556,GO:0005829,GO:0070062,GO:0000165,GO:0035331,GO:0048156,GO:0032092,GO:0018105,GO:0050321,GO:0036289	cytoplasm|membrane|nucleotide binding|protein kinase activity|protein serine/threonine kinase activity|ATP binding|kinase activity|transferase activity|protein phosphorylation|phosphorylation|plasma membrane|cell projection|protein binding|dendrite|microtubule cytoskeleton organization|intracellular signal transduction|cytosol|extracellular exosome|MAPK cascade|negative regulation of hippo signal…	--	--
SUPT5H	0.000400299	0.0435555	0.174	0.369	1	B cells	0.472	ENSG00000196235	protein_coding	SPT5 homolog, DSIF elongation factor subunit [Source:HGNC Symbol;Acc:HGNC:11469]	--	GO:0003723,GO:0005634,GO:0005654,GO:0006355,GO:0006357,GO:0005515,GO:0006368,GO:0000122,GO:0003729,GO:0045944,GO:0032784,GO:0019899,GO:0003682,GO:0046982,GO:0006366,GO:0006370,GO:0016239,GO:0032785,GO:0032786,GO:0050434,GO:1900364,GO:0032044	RNA binding|nucleus|nucleoplasm|regulation of transcription, DNA-templated|regulation of transcription by RNA polymerase II|protein binding|transcription elongation from RNA polymerase II promoter|negative regulation of transcription by RNA polymerase II|mRNA binding|positive regulation of transcription by RNA polymerase II|regulation of DNA-templated transcription, elongation|enzyme binding|chro…	--	--
CWC27	0.000401466	0.0659286	0.104	0.257	1	B cells	0.405	ENSG00000153015	protein_coding	CWC27 spliceosome associated cyclophilin [Source:HGNC Symbol;Acc:HGNC:10664]	--	GO:0005634,GO:0005654,GO:0000413,GO:0006457,GO:0000398,GO:0071013,GO:0003755,GO:0071005	nucleus|nucleoplasm|protein peptidyl-prolyl isomerization|protein folding|mRNA splicing, via spliceosome|catalytic step 2 spliceosome|peptidyl-prolyl cis-trans isomerase activity|U2-type precatalytic spliceosome	--	--
BLCAP	0.00041404	0.100476	0.146	0.321	1	B cells	0.455	ENSG00000166619	protein_coding	BLCAP apoptosis inducing factor [Source:HGNC Symbol;Acc:HGNC:1055]	--	GO:0016020,GO:0016021,GO:0005515,GO:0007049,GO:0006915,GO:0030262	membrane|integral component of membrane|protein binding|cell cycle|apoptotic process|apoptotic nuclear changes	--	--
HNRNPL	0.000415888	0.0524481	0.188	0.386	1	B cells	0.487	ENSG00000104824	protein_coding	heterogeneous nuclear ribonucleoprotein L [Source:HGNC Symbol;Acc:HGNC:5045]	--	GO:0005634,GO:0003676,GO:0003723,GO:0006397,GO:0005737,GO:0016020,GO:0005654,GO:0005515,GO:0070062,GO:0000381,GO:1990904,GO:0044212,GO:0000398,GO:0016070,GO:0006396,GO:0097157,GO:0035770	nucleus|nucleic acid binding|RNA binding|mRNA processing|cytoplasm|membrane|nucleoplasm|protein binding|extracellular exosome|regulation of alternative mRNA splicing, via spliceosome|ribonucleoprotein complex|transcription regulatory region DNA binding|mRNA splicing, via spliceosome|RNA metabolic process|RNA processing|pre-mRNA intronic binding|ribonucleoprotein granule	--	--
[truncated: 20,025 more rows]

## Sheet: trophoblast cells
gene	p_val	avg_log2FC	pct.1	pct.2	p_val_adj	cluster	gene_diff	ensembl_id	gene_type	gene_description	TFs_Family	GO_id	GO_term	pathway	pathway_description
[truncated: 6,982 more rows]

[truncated: 3 more sheets: Macrophages, T_NK, dS]
