# Supplementary material for: Crosstalk between Placental Trophoblast and Decidual Immune Cells in Recurrent Miscarriage
Source: Int J Med Sci. 2023 Jul 31;20(9):1174–88. doi: 10.7150/ijms.86533 (PMC10416716; doi:10.7150/ijms.86533)
Supplement: Supplementary file 1 — Supplementary figures and tables. [file ijmsv20p1174s1.zip › Supplementary files/Data file 3_DEGs.xlsx]

## Sheet: ALL 
EVT
Case	Control	Up_diff	Down_diff	Total_diff(pvalue<0.05&FoldChange>1.5)
RM(group)	NC(group)	205	248	453
SCT
Case	Control	Up_diff	Down_diff	Total_diff(pvalue<0.05&FoldChange>1.5)
RM(group)	NC(group)	219	115	334
VCT
Case	Control	Up_diff	Down_diff	Total_diff(pvalue<0.05&FoldChange>1.5)
RM(group)	NC(group)	46	62	108
DC
Case	Control	Up_diff	Down_diff	Total_diff(pvalue<0.05&FoldChange>1.5)
RM(group)	NC(group)	61	48	109
M1
Case	Control	Up_diff	Down_diff	Total_diff(pvalue<0.05&FoldChange>1.5)
RM(group)	NC(group)	46	31	77
M2
Case	Control	Up_diff	Down_diff	Total_diff(pvalue<0.05&FoldChange>1.5)
RM(group)	NC(group)	83	84	167
M3
Case	Control	Up_diff	Down_diff	Total_diff(pvalue<0.05&FoldChange>1.5)
RM(group)	NC(group)	49	26	75
CD4T
Case	Control	Up_diff	Down_diff	Total_diff(pvalue<0.05&FoldChange>1.5)
RM(group)	NC(group)	177	73	250
CD8T
Case	Control	Up_diff	Down_diff	Total_diff(pvalue<0.05&FoldChange>1.5)
RM(group)	NC(group)	86	37	123
γδT
Case	Control	Up_diff	Down_diff	Total_diff(pvalue<0.05&FoldChange>1.5)
RM(group)	NC(group)	138	80	218
NK1
Case	Control	Up_diff	Down_diff	Total_diff(pvalue<0.05&FoldChange>1.5)
RM(group)	NC(group)	381	94	475
NK2
Case	Control	Up_diff	Down_diff	Total_diff(pvalue<0.05&FoldChange>1.5)
RM(group)	NC(group)	132	69	201
NK3
Case	Control	Up_diff	Down_diff	Total_diff(pvalue<0.05&FoldChange>1.5)
RM(group)	NC(group)	85	32	117
dS
Case	Control	Up_diff	Down_diff	Total_diff(pvalue<0.05&FoldChange>1.5)
RM(group)	NC(group)	116	61	177

## Sheet: trophoblast
EVT																	SCT																	VCT
gene	pvalue	log2FoldChange	pct.1	pct.2	padj	FoldChange	ensembl_id	gene_type	gene_description	TFs_Family	GO_id	GO_term	pathway	pathway_description			gene	pvalue	log2FoldChange	pct.1	pct.2	padj	FoldChange	ensembl_id	gene_type	gene_description	TFs_Family	GO_id	GO_term	pathway	pathway_description			gene	pvalue	log2FoldChange	pct.1	pct.2	padj	FoldChange	ensembl_id	gene_type	gene_description	TFs_Family	GO_id	GO_term	pathway	pathway_description
EPHB2	0	0.710817	0.527	0.027	0	1.63673	ENSG00000133216	protein_coding	EPH receptor B2 [Source:HGNC Symbol;Acc:HGNC:3393]	--	GO:0001933,GO:0010628,GO:0016020,GO:0016021,GO:0005887,GO:0005634,GO:0000166,GO:0004672,GO:0005524,GO:0016301,GO:0016740,GO:0006468,GO:0016310,GO:0004713,GO:0004714,GO:0005003,GO:0007169,GO:0005886,GO:0042995,GO:0005515,GO:0007275,GO:0030425,GO:0005576,GO:0007399,GO:0043235,GO:0030424,GO:0005829,GO:0001525,GO:0001540,GO:0048013,GO:0060997,GO:0060021,GO:0007411,GO:0071679,GO:0051965,GO:0042472,GO:…	negative regulation of protein phosphorylation|positive regulation of gene expression|membrane|integral component of membrane|integral component of plasma membrane|nucleus|nucleotide binding|protein kinase activity|ATP binding|kinase activity|transferase activity|protein phosphorylation|phosphorylation|protein tyrosine kinase activity|transmembrane receptor protein tyrosine kinase activity|ephrin…	path:hsa04360	Axon guidance			HBZ	1.33717e-127	-2.27212	0.004	0.766	4.89419e-123	0.207026	ENSG00000130656	protein_coding	hemoglobin subunit zeta [Source:HGNC Symbol;Acc:HGNC:4835]	--	GO:0046872,GO:0005506,GO:0020037,GO:0005344,GO:0019825,GO:0015671,GO:0005833,GO:0005515,GO:0098869,GO:0070062,GO:0004601,GO:0042744,GO:0031720,GO:0043177,GO:0000122,GO:0043249,GO:0031838	metal ion binding|iron ion binding|heme binding|oxygen carrier activity|oxygen binding|oxygen transport|hemoglobin complex|protein binding|cellular oxidant detoxification|extracellular exosome|peroxidase activity|hydrogen peroxide catabolic process|haptoglobin binding|organic acid binding|negative regulation of transcription by RNA polymerase II|erythrocyte maturation|haptoglobin-hemoglobin compl…	--	--			FN1	0	2.57955	0.998	0.819	0	5.97752	ENSG00000115414	protein_coding	fibronectin 1 [Source:HGNC Symbol;Acc:HGNC:3778]	--	GO:0005615,GO:0007155,GO:0005576,GO:0005515,GO:0010952,GO:0050900,GO:0042802,GO:0008201,GO:0006953,GO:0070062,GO:0010628,GO:0044267,GO:0062023,GO:0072562,GO:0043687,GO:0031012,GO:0001525,GO:0008360,GO:0008284,GO:0002576,GO:0005178,GO:0005788,GO:0031093,GO:0019221,GO:0005201,GO:0030198,GO:0033622,GO:0034446,GO:0048146,GO:0001932,GO:0005793,GO:0005518,GO:0009611,GO:0002020,GO:0097718,GO:0070372,GO:…	extracellular space|cell adhesion|extracellular region|protein binding|positive regulation of peptidase activity|leukocyte migration|identical protein binding|heparin binding|acute-phase response|extracellular exosome|positive regulation of gene expression|cellular protein metabolic process|collagen-containing extracellular matrix|blood microparticle|post-translational protein modification|extrac…	path:hsa04151,path:hsa04510,path:hsa04512,path:hsa04810,path:hsa04933,path:hsa05100,path:hsa05146,path:hsa05165,path:hsa05200,path:hsa05205,path:hsa05222	PI3K-Akt signaling pathway|Focal adhesion|ECM-receptor interaction|Regulation of actin cytoskeleton|AGE-RAGE signaling pathway in diabetic complications|Bacterial invasion of epithelial cells|Amoebiasis|Human papillomavirus infection|Pathways in cancer|Proteoglycans in cancer|Small cell lung cancer
PAPPA2	0	4.52867	0.85	0.075	0	23.0816	ENSG00000116183	protein_coding	pappalysin 2 [Source:HGNC Symbol;Acc:HGNC:14615]	--	GO:0008270,GO:0046872,GO:0016787,GO:0008233,GO:0006508,GO:0005576,GO:0008237,GO:0070062,GO:0044267,GO:0001558,GO:0009651,GO:0060349,GO:0005829,GO:0016324,GO:0005515	zinc ion binding|metal ion binding|hydrolase activity|peptidase activity|proteolysis|extracellular region|metallopeptidase activity|extracellular exosome|cellular protein metabolic process|regulation of cell growth|response to salt stress|bone morphogenesis|cytosol|apical plasma membrane|protein binding	--	--			PRG2	1.37232e-127	3.53794	0.998	0.296	5.02285e-123	11.6152	ENSG00000186652	protein_coding	proteoglycan 2, pro eosinophil major basic protein [Source:HGNC Symbol;Acc:HGNC:9362]	--	GO:0030246,GO:0005576,GO:0006955,GO:0031410,GO:0002376,GO:0042742,GO:0008201,GO:0070062,GO:0062023,GO:0043312,GO:1904813,GO:0030133,GO:0030021	carbohydrate binding|extracellular region|immune response|cytoplasmic vesicle|immune system process|defense response to bacterium|heparin binding|extracellular exosome|collagen-containing extracellular matrix|neutrophil degranulation|ficolin-1-rich granule lumen|transport vesicle|extracellular matrix structural constituent conferring compression resistance	path:hsa05310	Asthma			HBG2	0	-1.3097	0.004	0.526	0	0.403405	ENSG00000196565	protein_coding	hemoglobin subunit gamma 2 [Source:HGNC Symbol;Acc:HGNC:4832]	--	GO:0046872,GO:0005515,GO:0020037,GO:0098869,GO:0005344,GO:0019825,GO:0015671,GO:0005833,GO:0005829,GO:0004601,GO:0072562,GO:0007596,GO:0042744,GO:0031720,GO:0043177,GO:0031838,GO:0031721	metal ion binding|protein binding|heme binding|cellular oxidant detoxification|oxygen carrier activity|oxygen binding|oxygen transport|hemoglobin complex|cytosol|peroxidase activity|blood microparticle|blood coagulation|hydrogen peroxide catabolic process|haptoglobin binding|organic acid binding|haptoglobin-hemoglobin complex|hemoglobin alpha binding	--	--
KIAA1211L	0	0.523316	0.481	0.011	0	1.43725	ENSG00000196872	protein_coding	KIAA1211 like [Source:HGNC Symbol;Acc:HGNC:33454]	--	--	--	--	--			RPS4Y1	1.38203e-111	2.35256	0.829	0	5.05836e-107	5.10729	ENSG00000129824	protein_coding	ribosomal protein S4 Y-linked 1 [Source:HGNC Symbol;Acc:HGNC:10425]	--	GO:0003723,GO:0005634,GO:0016020,GO:0006412,GO:0003735,GO:0005840,GO:0022627,GO:0007275,GO:0019843,GO:0005654,GO:0005829,GO:0019083,GO:0006413,GO:0000184,GO:0006614,GO:0005844,GO:0005622	RNA binding|nucleus|membrane|translation|structural constituent of ribosome|ribosome|cytosolic small ribosomal subunit|multicellular organism development|rRNA binding|nucleoplasm|cytosol|viral transcription|translational initiation|nuclear-transcribed mRNA catabolic process, nonsense-mediated decay|SRP-dependent cotranslational protein targeting to membrane|polysome|intracellular	path:hsa03010	Ribosome			PRG2	0	5.20463	0.999	0.239	0	36.8765	ENSG00000186652	protein_coding	proteoglycan 2, pro eosinophil major basic protein [Source:HGNC Symbol;Acc:HGNC:9362]	--	GO:0030246,GO:0005576,GO:0006955,GO:0031410,GO:0002376,GO:0042742,GO:0008201,GO:0070062,GO:0062023,GO:0043312,GO:1904813,GO:0030133,GO:0030021	carbohydrate binding|extracellular region|immune response|cytoplasmic vesicle|immune system process|defense response to bacterium|heparin binding|extracellular exosome|collagen-containing extracellular matrix|neutrophil degranulation|ficolin-1-rich granule lumen|transport vesicle|extracellular matrix structural constituent conferring compression resistance	path:hsa05310	Asthma
FN1	0	2.57025	1	0.997	0	5.93913	ENSG00000115414	protein_coding	fibronectin 1 [Source:HGNC Symbol;Acc:HGNC:3778]	--	GO:0005615,GO:0007155,GO:0005576,GO:0005515,GO:0010952,GO:0050900,GO:0042802,GO:0008201,GO:0006953,GO:0070062,GO:0010628,GO:0044267,GO:0062023,GO:0072562,GO:0043687,GO:0031012,GO:0001525,GO:0008360,GO:0008284,GO:0002576,GO:0005178,GO:0005788,GO:0031093,GO:0019221,GO:0005201,GO:0030198,GO:0033622,GO:0034446,GO:0048146,GO:0001932,GO:0005793,GO:0005518,GO:0009611,GO:0002020,GO:0097718,GO:0070372,GO:…	extracellular space|cell adhesion|extracellular region|protein binding|positive regulation of peptidase activity|leukocyte migration|identical protein binding|heparin binding|acute-phase response|extracellular exosome|positive regulation of gene expression|cellular protein metabolic process|collagen-containing extracellular matrix|blood microparticle|post-translational protein modification|extrac…	path:hsa04151,path:hsa04510,path:hsa04512,path:hsa04810,path:hsa04933,path:hsa05100,path:hsa05146,path:hsa05165,path:hsa05200,path:hsa05205,path:hsa05222	PI3K-Akt signaling pathway|Focal adhesion|ECM-receptor interaction|Regulation of actin cytoskeleton|AGE-RAGE signaling pathway in diabetic complications|Bacterial invasion of epithelial cells|Amoebiasis|Human papillomavirus infection|Pathways in cancer|Proteoglycans in cancer|Small cell lung cancer			HBG2	5.15267e-89	-1.55755	0.007	0.584	1.88593e-84	0.339727	ENSG00000196565	protein_coding	hemoglobin subunit gamma 2 [Source:HGNC Symbol;Acc:HGNC:4832]	--	GO:0046872,GO:0005515,GO:0020037,GO:0098869,GO:0005344,GO:0019825,GO:0015671,GO:0005833,GO:0005829,GO:0004601,GO:0072562,GO:0007596,GO:0042744,GO:0031720,GO:0043177,GO:0031838,GO:0031721	metal ion binding|protein binding|heme binding|cellular oxidant detoxification|oxygen carrier activity|oxygen binding|oxygen transport|hemoglobin complex|cytosol|peroxidase activity|blood microparticle|blood coagulation|hydrogen peroxide catabolic process|haptoglobin binding|organic acid binding|haptoglobin-hemoglobin complex|hemoglobin alpha binding	--	--			HBZ	0	-1.88572	0.011	0.757	0	0.270608	ENSG00000130656	protein_coding	hemoglobin subunit zeta [Source:HGNC Symbol;Acc:HGNC:4835]	--	GO:0046872,GO:0005506,GO:0020037,GO:0005344,GO:0019825,GO:0015671,GO:0005833,GO:0005515,GO:0098869,GO:0070062,GO:0004601,GO:0042744,GO:0031720,GO:0043177,GO:0000122,GO:0043249,GO:0031838	metal ion binding|iron ion binding|heme binding|oxygen carrier activity|oxygen binding|oxygen transport|hemoglobin complex|protein binding|cellular oxidant detoxification|extracellular exosome|peroxidase activity|hydrogen peroxide catabolic process|haptoglobin binding|organic acid binding|negative regulation of transcription by RNA polymerase II|erythrocyte maturation|haptoglobin-hemoglobin compl…	--	--
EFHD1	0	1.02017	0.622	0.048	0	2.02816	ENSG00000115468	protein_coding	EF-hand domain family member D1 [Source:HGNC Symbol;Acc:HGNC:29556]	--	GO:0016020,GO:0046872,GO:0005743,GO:0005509,GO:0005739,GO:0061891,GO:1900069,GO:0031175	membrane|metal ion binding|mitochondrial inner membrane|calcium ion binding|mitochondrion|calcium ion sensor activity|regulation of cellular hyperosmotic salinity response|neuron projection development	--	--			XIST	1.13432e-87	-1.99368	0.011	0.584	4.15172e-83	0.251097	ENSG00000229807	lncRNA	X inactive specific transcript [Source:HGNC Symbol;Acc:HGNC:12810]	--	--	--	--	--			CSH1	0	2.69912	0.849	0.188	0	6.49407	ENSG00000136488	protein_coding	chorionic somatomammotropin hormone 1 [Source:HGNC Symbol;Acc:HGNC:2440]	--	GO:0046872,GO:0007165,GO:0005576,GO:0005515,GO:0005179,GO:0005783,GO:0005615,GO:0008083,GO:0031904,GO:0005131,GO:0060397,GO:0042531,GO:0031667,GO:0046427,GO:0045927,GO:0048513,GO:0050731,GO:0060396,GO:0031982	metal ion binding|signal transduction|extracellular region|protein binding|hormone activity|endoplasmic reticulum|extracellular space|growth factor activity|endosome lumen|growth hormone receptor binding|growth hormone receptor signaling pathway via JAK-STAT|positive regulation of tyrosine phosphorylation of STAT protein|response to nutrient levels|positive regulation of receptor signaling pathwa…	path:hsa04060,path:hsa04080,path:hsa04151,path:hsa04630	Cytokine-cytokine receptor interaction|Neuroactive ligand-receptor interaction|PI3K-Akt signaling pathway|Jak-STAT signaling pathway
SLCO2A1	0	0.974361	0.524	0.02	0	1.96477	ENSG00000174640	protein_coding	solute carrier organic anion transporter family member 2A1 [Source:HGNC Symbol;Acc:HGNC:10955]	--	GO:0016020,GO:0016021,GO:0055085,GO:0005886,GO:0015347,GO:0043252,GO:0005887,GO:0005319,GO:0006869,GO:0015132,GO:0015732,GO:0005515,GO:0005215,GO:0006811	membrane|integral component of membrane|transmembrane transport|plasma membrane|sodium-independent organic anion transmembrane transporter activity|sodium-independent organic anion transport|integral component of plasma membrane|lipid transporter activity|lipid transport|prostaglandin transmembrane transporter activity|prostaglandin transport|protein binding|transporter activity|ion transport	--	--			FN1	7.40734e-80	2.28954	0.998	0.863	2.71116e-75	4.88899	ENSG00000115414	protein_coding	fibronectin 1 [Source:HGNC Symbol;Acc:HGNC:3778]	--	GO:0005615,GO:0007155,GO:0005576,GO:0005515,GO:0010952,GO:0050900,GO:0042802,GO:0008201,GO:0006953,GO:0070062,GO:0010628,GO:0044267,GO:0062023,GO:0072562,GO:0043687,GO:0031012,GO:0001525,GO:0008360,GO:0008284,GO:0002576,GO:0005178,GO:0005788,GO:0031093,GO:0019221,GO:0005201,GO:0030198,GO:0033622,GO:0034446,GO:0048146,GO:0001932,GO:0005793,GO:0005518,GO:0009611,GO:0002020,GO:0097718,GO:0070372,GO:…	extracellular space|cell adhesion|extracellular region|protein binding|positive regulation of peptidase activity|leukocyte migration|identical protein binding|heparin binding|acute-phase response|extracellular exosome|positive regulation of gene expression|cellular protein metabolic process|collagen-containing extracellular matrix|blood microparticle|post-translational protein modification|extrac…	path:hsa04151,path:hsa04510,path:hsa04512,path:hsa04810,path:hsa04933,path:hsa05100,path:hsa05146,path:hsa05165,path:hsa05200,path:hsa05205,path:hsa05222	PI3K-Akt signaling pathway|Focal adhesion|ECM-receptor interaction|Regulation of actin cytoskeleton|AGE-RAGE signaling pathway in diabetic complications|Bacterial invasion of epithelial cells|Amoebiasis|Human papillomavirus infection|Pathways in cancer|Proteoglycans in cancer|Small cell lung cancer			XIST	0	-1.53759	0.006	0.541	0	0.344459	ENSG00000229807	lncRNA	X inactive specific transcript [Source:HGNC Symbol;Acc:HGNC:12810]	--	--	--	--	--
SHROOM3	0	0.650107	0.472	0.008	0	1.56928	ENSG00000138771	protein_coding	shroom family member 3 [Source:HGNC Symbol;Acc:HGNC:30422]	--	GO:0005737,GO:0003779,GO:0051015,GO:0005856,GO:0007275,GO:0030054,GO:0005874,GO:0000902,GO:0001843,GO:0002064,GO:0030864,GO:0016324,GO:0005912,GO:0043296,GO:0030036,GO:0008360,GO:0007015,GO:0043482,GO:0045176,GO:0007389,GO:0005515	cytoplasm|actin binding|actin filament binding|cytoskeleton|multicellular organism development|cell junction|microtubule|cell morphogenesis|neural tube closure|epithelial cell development|cortical actin cytoskeleton|apical plasma membrane|adherens junction|apical junction complex|actin cytoskeleton organization|regulation of cell shape|actin filament organization|cellular pigment accumulation|api…	--	--			HBE1	1.35268e-71	-1.20304	0.005	0.484	4.95094e-67	0.434359	ENSG00000213931	protein_coding	hemoglobin subunit epsilon 1 [Source:HGNC Symbol;Acc:HGNC:4830]	--	GO:0046872,GO:0005515,GO:0020037,GO:0098869,GO:0005344,GO:0019825,GO:0015671,GO:0005833,GO:0005829,GO:0004601,GO:0072562,GO:0007596,GO:0042744,GO:0031720,GO:0043177,GO:0031838,GO:0031721,GO:0014070,GO:0051291	metal ion binding|protein binding|heme binding|cellular oxidant detoxification|oxygen carrier activity|oxygen binding|oxygen transport|hemoglobin complex|cytosol|peroxidase activity|blood microparticle|blood coagulation|hydrogen peroxide catabolic process|haptoglobin binding|organic acid binding|haptoglobin-hemoglobin complex|hemoglobin alpha binding|response to organic cyclic compound|protein he…	--	--			RPS4Y1	0	2.96606	0.8	0	0	7.81402	ENSG00000129824	protein_coding	ribosomal protein S4 Y-linked 1 [Source:HGNC Symbol;Acc:HGNC:10425]	--	GO:0003723,GO:0005634,GO:0016020,GO:0006412,GO:0003735,GO:0005840,GO:0022627,GO:0007275,GO:0019843,GO:0005654,GO:0005829,GO:0019083,GO:0006413,GO:0000184,GO:0006614,GO:0005844,GO:0005622	RNA binding|nucleus|membrane|translation|structural constituent of ribosome|ribosome|cytosolic small ribosomal subunit|multicellular organism development|rRNA binding|nucleoplasm|cytosol|viral transcription|translational initiation|nuclear-transcribed mRNA catabolic process, nonsense-mediated decay|SRP-dependent cotranslational protein targeting to membrane|polysome|intracellular	path:hsa03010	Ribosome
HPGD	0	2.53504	0.97	0.827	0	5.79592	ENSG00000164120	protein_coding	15-hydroxyprostaglandin dehydrogenase [Source:HGNC Symbol;Acc:HGNC:5154]	--	GO:0005737,GO:0005829,GO:0005654,GO:0016491,GO:0055114,GO:0006629,GO:0006631,GO:0070403,GO:0042803,GO:0003824,GO:0051287,GO:0070062,GO:0007565,GO:0045786,GO:0004957,GO:0007179,GO:0006693,GO:0030728,GO:0016404,GO:0019372,GO:0042759,GO:2001301,GO:0007567,GO:0001822,GO:0032355,GO:0032496,GO:0043065,GO:0045471,GO:0070493,GO:0097070,GO:1904707,GO:0005615,GO:0016323	cytoplasm|cytosol|nucleoplasm|oxidoreductase activity|oxidation-reduction process|lipid metabolic process|fatty acid metabolic process|NAD+ binding|protein homodimerization activity|catalytic activity|NAD binding|extracellular exosome|female pregnancy|negative regulation of cell cycle|prostaglandin E receptor activity|transforming growth factor beta receptor signaling pathway|prostaglandin metabo…	path:hsa05202	Transcriptional misregulation in cancer			HBA2	2.69971e-57	-0.994114	0.012	0.419	9.88121e-53	0.502044	ENSG00000188536	protein_coding	hemoglobin subunit alpha 2 [Source:HGNC Symbol;Acc:HGNC:4824]	--	GO:0010942,GO:0016020,GO:0046872,GO:0005615,GO:0005506,GO:0005515,GO:0022627,GO:0020037,GO:0098869,GO:0006898,GO:0005576,GO:0005344,GO:0019825,GO:0015671,GO:0005833,GO:0005829,GO:0070062,GO:0004601,GO:0072562,GO:0015701,GO:0042744,GO:0042542,GO:0031838,GO:0071682,GO:0031720,GO:0043177	positive regulation of cell death|membrane|metal ion binding|extracellular space|iron ion binding|protein binding|cytosolic small ribosomal subunit|heme binding|cellular oxidant detoxification|receptor-mediated endocytosis|extracellular region|oxygen carrier activity|oxygen binding|oxygen transport|hemoglobin complex|cytosol|extracellular exosome|peroxidase activity|blood microparticle|bicarbonat…	path:hsa05143,path:hsa05144	African trypanosomiasis|Malaria			HBE1	3.80267e-299	-0.933455	0.007	0.432	1.39181e-294	0.523603	ENSG00000213931	protein_coding	hemoglobin subunit epsilon 1 [Source:HGNC Symbol;Acc:HGNC:4830]	--	GO:0046872,GO:0005515,GO:0020037,GO:0098869,GO:0005344,GO:0019825,GO:0015671,GO:0005833,GO:0005829,GO:0004601,GO:0072562,GO:0007596,GO:0042744,GO:0031720,GO:0043177,GO:0031838,GO:0031721,GO:0014070,GO:0051291	metal ion binding|protein binding|heme binding|cellular oxidant detoxification|oxygen carrier activity|oxygen binding|oxygen transport|hemoglobin complex|cytosol|peroxidase activity|blood microparticle|blood coagulation|hydrogen peroxide catabolic process|haptoglobin binding|organic acid binding|haptoglobin-hemoglobin complex|hemoglobin alpha binding|response to organic cyclic compound|protein he…	--	--
RPL37	0	-1.15097	0.976	0.991	0	0.450322	ENSG00000145592	protein_coding	ribosomal protein L37 [Source:HGNC Symbol;Acc:HGNC:10347]	--	GO:0003723,GO:0006412,GO:0046872,GO:0003735,GO:0005840,GO:0019843,GO:0022625,GO:0005829,GO:0019083,GO:0006413,GO:0000184,GO:0006614,GO:0005622	RNA binding|translation|metal ion binding|structural constituent of ribosome|ribosome|rRNA binding|cytosolic large ribosomal subunit|cytosol|viral transcription|translational initiation|nuclear-transcribed mRNA catabolic process, nonsense-mediated decay|SRP-dependent cotranslational protein targeting to membrane|intracellular	path:hsa03010	Ribosome			TIMP3	9.8779e-55	1.62918	0.945	0.601	3.61541e-50	3.09338	ENSG00000100234	protein_coding	TIMP metallopeptidase inhibitor 3 [Source:HGNC Symbol;Acc:HGNC:11822]	--	GO:0070373,GO:1904684,GO:0005634,GO:0046872,GO:0005515,GO:0005576,GO:0050896,GO:0005615,GO:0008191,GO:0031012,GO:0030414,GO:0010466,GO:0007601,GO:0062023,GO:0002020,GO:0010951,GO:0002576,GO:0004857,GO:0010033,GO:0009725,GO:0034097,GO:0051045,GO:0031089,GO:0071310,GO:1903984,GO:0005604	negative regulation of ERK1 and ERK2 cascade|negative regulation of metalloendopeptidase activity|nucleus|metal ion binding|protein binding|extracellular region|response to stimulus|extracellular space|metalloendopeptidase inhibitor activity|extracellular matrix|peptidase inhibitor activity|negative regulation of peptidase activity|visual perception|collagen-containing extracellular matrix|protea…	path:hsa05205,path:hsa05206	Proteoglycans in cancer|MicroRNAs in cancer			HBA2	1.59494e-257	-0.764862	0.007	0.382	5.83763e-253	0.58851	ENSG00000188536	protein_coding	hemoglobin subunit alpha 2 [Source:HGNC Symbol;Acc:HGNC:4824]	--	GO:0010942,GO:0016020,GO:0046872,GO:0005615,GO:0005506,GO:0005515,GO:0022627,GO:0020037,GO:0098869,GO:0006898,GO:0005576,GO:0005344,GO:0019825,GO:0015671,GO:0005833,GO:0005829,GO:0070062,GO:0004601,GO:0072562,GO:0015701,GO:0042744,GO:0042542,GO:0031838,GO:0071682,GO:0031720,GO:0043177	positive regulation of cell death|membrane|metal ion binding|extracellular space|iron ion binding|protein binding|cytosolic small ribosomal subunit|heme binding|cellular oxidant detoxification|receptor-mediated endocytosis|extracellular region|oxygen carrier activity|oxygen binding|oxygen transport|hemoglobin complex|cytosol|extracellular exosome|peroxidase activity|blood microparticle|bicarbonat…	path:hsa05143,path:hsa05144	African trypanosomiasis|Malaria
LVRN	0	2.37044	0.758	0.195	0	5.17098	ENSG00000172901	protein_coding	laeverin [Source:HGNC Symbol;Acc:HGNC:26904]	--	GO:0016020,GO:0016021,GO:0008270,GO:0046872,GO:0016787,GO:0008233,GO:0006508,GO:0008237,GO:0005737,GO:0005886,GO:0042277,GO:0070006,GO:0043171,GO:0004177	membrane|integral component of membrane|zinc ion binding|metal ion binding|hydrolase activity|peptidase activity|proteolysis|metallopeptidase activity|cytoplasm|plasma membrane|peptide binding|metalloaminopeptidase activity|peptide catabolic process|aminopeptidase activity	--	--			HPGD	4.78172e-54	1.92359	0.788	0.271	1.75016e-49	3.79365	ENSG00000164120	protein_coding	15-hydroxyprostaglandin dehydrogenase [Source:HGNC Symbol;Acc:HGNC:5154]	--	GO:0005737,GO:0005829,GO:0005654,GO:0016491,GO:0055114,GO:0006629,GO:0006631,GO:0070403,GO:0042803,GO:0003824,GO:0051287,GO:0070062,GO:0007565,GO:0045786,GO:0004957,GO:0007179,GO:0006693,GO:0030728,GO:0016404,GO:0019372,GO:0042759,GO:2001301,GO:0007567,GO:0001822,GO:0032355,GO:0032496,GO:0043065,GO:0045471,GO:0070493,GO:0097070,GO:1904707,GO:0005615,GO:0016323	cytoplasm|cytosol|nucleoplasm|oxidoreductase activity|oxidation-reduction process|lipid metabolic process|fatty acid metabolic process|NAD+ binding|protein homodimerization activity|catalytic activity|NAD binding|extracellular exosome|female pregnancy|negative regulation of cell cycle|prostaglandin E receptor activity|transforming growth factor beta receptor signaling pathway|prostaglandin metabo…	path:hsa05202	Transcriptional misregulation in cancer			RPS26	7.95558e-221	-1.158	0.791	0.972	2.91182e-216	0.448133	ENSG00000197728	protein_coding	ribosomal protein S26 [Source:HGNC Symbol;Acc:HGNC:10414]	--	GO:0003723,GO:0005737,GO:0016020,GO:0006412,GO:0002181,GO:0005783,GO:0003735,GO:0005840,GO:0005829,GO:0005515,GO:0022627,GO:0003729,GO:0005654,GO:0045296,GO:0070062,GO:0019083,GO:0006413,GO:0000184,GO:0005791,GO:0006614,GO:0098556,GO:0033119,GO:0015935,GO:0042788,GO:0005622	RNA binding|cytoplasm|membrane|translation|cytoplasmic translation|endoplasmic reticulum|structural constituent of ribosome|ribosome|cytosol|protein binding|cytosolic small ribosomal subunit|mRNA binding|nucleoplasm|cadherin binding|extracellular exosome|viral transcription|translational initiation|nuclear-transcribed mRNA catabolic process, nonsense-mediated decay|rough endoplasmic reticulum|SRP…	path:hsa03010	Ribosome
CGA	0	-2.94409	0.775	0.997	0	0.129939	ENSG00000135346	protein_coding	glycoprotein hormones, alpha polypeptide [Source:HGNC Symbol;Acc:HGNC:1885]	--	GO:0008284,GO:0030335,GO:0045944,GO:0007165,GO:0005576,GO:0005615,GO:0005515,GO:0007186,GO:0005179,GO:0005796,GO:0006357,GO:0016913,GO:0006590,GO:0010469,GO:0010893,GO:0016486,GO:0016914,GO:0008406,GO:0030878,GO:0032275,GO:0032870,GO:0046621,GO:0046884,GO:0048589	positive regulation of cell population proliferation|positive regulation of cell migration|positive regulation of transcription by RNA polymerase II|signal transduction|extracellular region|extracellular space|protein binding|G protein-coupled receptor signaling pathway|hormone activity|Golgi lumen|regulation of transcription by RNA polymerase II|follicle-stimulating hormone activity|thyroid horm…	path:hsa04080,path:hsa04912,path:hsa04913,path:hsa04917,path:hsa04918,path:hsa04923,path:hsa05320	Neuroactive ligand-receptor interaction|GnRH signaling pathway|Ovarian steroidogenesis|Prolactin signaling pathway|Thyroid hormone synthesis|Regulation of lipolysis in adipocytes|Autoimmune thyroid disease			CGA	2.68006e-53	-1.801	0.879	0.997	9.8093e-49	0.286977	ENSG00000135346	protein_coding	glycoprotein hormones, alpha polypeptide [Source:HGNC Symbol;Acc:HGNC:1885]	--	GO:0008284,GO:0030335,GO:0045944,GO:0007165,GO:0005576,GO:0005615,GO:0005515,GO:0007186,GO:0005179,GO:0005796,GO:0006357,GO:0016913,GO:0006590,GO:0010469,GO:0010893,GO:0016486,GO:0016914,GO:0008406,GO:0030878,GO:0032275,GO:0032870,GO:0046621,GO:0046884,GO:0048589	positive regulation of cell population proliferation|positive regulation of cell migration|positive regulation of transcription by RNA polymerase II|signal transduction|extracellular region|extracellular space|protein binding|G protein-coupled receptor signaling pathway|hormone activity|Golgi lumen|regulation of transcription by RNA polymerase II|follicle-stimulating hormone activity|thyroid horm…	path:hsa04080,path:hsa04912,path:hsa04913,path:hsa04917,path:hsa04918,path:hsa04923,path:hsa05320	Neuroactive ligand-receptor interaction|GnRH signaling pathway|Ovarian steroidogenesis|Prolactin signaling pathway|Thyroid hormone synthesis|Regulation of lipolysis in adipocytes|Autoimmune thyroid disease			TPT1	1.18202e-215	0.82335	1	0.997	4.32632e-211	1.76951	ENSG00000133112	protein_coding	tumor protein, translationally-controlled 1 [Source:HGNC Symbol;Acc:HGNC:12022]	--	GO:0003723,GO:0005737,GO:0043066,GO:0005829,GO:0005515,GO:0006816,GO:0005509,GO:0000922,GO:0070062,GO:0009615,GO:0042981,GO:0005615,GO:0005634,GO:0005881,GO:0006874,GO:1902230,GO:0005771	RNA binding|cytoplasm|negative regulation of apoptotic process|cytosol|protein binding|calcium ion transport|calcium ion binding|spindle pole|extracellular exosome|response to virus|regulation of apoptotic process|extracellular space|nucleus|cytoplasmic microtubule|cellular calcium ion homeostasis|negative regulation of intrinsic apoptotic signaling pathway in response to DNA damage|multivesicula…	--	--
SYNE1	0	1.17414	0.645	0.1	0	2.25658	ENSG00000131018	protein_coding	spectrin repeat containing nuclear envelope protein 1 [Source:HGNC Symbol;Acc:HGNC:17089]	--	GO:0016020,GO:0016021,GO:0005654,GO:0051015,GO:0031965,GO:0034993,GO:0090286,GO:0005635,GO:0005515,GO:0003779,GO:0003723,GO:0005634,GO:0005737,GO:0005794,GO:0042803,GO:0005856,GO:0045211,GO:0030154,GO:0007283,GO:0019899,GO:0005730,GO:0007030,GO:0030017,GO:0006997,GO:0005521,GO:0090292,GO:0042692,GO:0005640,GO:0000932	membrane|integral component of membrane|nucleoplasm|actin filament binding|nuclear membrane|meiotic nuclear membrane microtubule tethering complex|cytoskeletal anchoring at nuclear membrane|nuclear envelope|protein binding|actin binding|RNA binding|nucleus|cytoplasm|Golgi apparatus|protein homodimerization activity|cytoskeleton|postsynaptic membrane|cell differentiation|spermatogenesis|enzyme bin…	--	--			DDX3Y	1.77002e-52	0.817666	0.485	0	6.47846e-48	1.76255	ENSG00000067048	protein_coding	DEAD-box helicase 3 Y-linked [Source:HGNC Symbol;Acc:HGNC:2699]	--	GO:0003676,GO:0003723,GO:0005634,GO:0005737,GO:0016020,GO:0000166,GO:0005524,GO:0005829,GO:0016787,GO:0003677,GO:0004386,GO:0003724,GO:0030154,GO:0007276,GO:0043186	nucleic acid binding|RNA binding|nucleus|cytoplasm|membrane|nucleotide binding|ATP binding|cytosol|hydrolase activity|DNA binding|helicase activity|RNA helicase activity|cell differentiation|gamete generation|P granule	--	--			HBA1	2.75934e-211	-0.621131	0.006	0.321	1.00995e-206	0.650161	ENSG00000206172	protein_coding	hemoglobin subunit alpha 1 [Source:HGNC Symbol;Acc:HGNC:4823]	--	GO:0010942,GO:0016020,GO:0046872,GO:0005615,GO:0005506,GO:0005515,GO:0022627,GO:0020037,GO:0098869,GO:0006898,GO:0005576,GO:0005344,GO:0019825,GO:0015671,GO:0005833,GO:0005829,GO:0070062,GO:0004601,GO:0072562,GO:0015701,GO:0042744,GO:0042542,GO:0031838,GO:0071682,GO:0031720,GO:0043177	positive regulation of cell death|membrane|metal ion binding|extracellular space|iron ion binding|protein binding|cytosolic small ribosomal subunit|heme binding|cellular oxidant detoxification|receptor-mediated endocytosis|extracellular region|oxygen carrier activity|oxygen binding|oxygen transport|hemoglobin complex|cytosol|extracellular exosome|peroxidase activity|blood microparticle|bicarbonat…	path:hsa05143,path:hsa05144	African trypanosomiasis|Malaria
CREB5	0	1.162	0.557	0.015	0	2.23767	ENSG00000146592	protein_coding	cAMP responsive element binding protein 5 [Source:HGNC Symbol;Acc:HGNC:16844]	TF_bZIP	GO:0003676,GO:0005634,GO:0046872,GO:0006355,GO:0003677,GO:0003700,GO:0045893,GO:0006357,GO:0005515,GO:0000981,GO:0000790,GO:0070062,GO:0006366	nucleic acid binding|nucleus|metal ion binding|regulation of transcription, DNA-templated|DNA binding|DNA-binding transcription factor activity|positive regulation of transcription, DNA-templated|regulation of transcription by RNA polymerase II|protein binding|DNA-binding transcription factor activity, RNA polymerase II-specific|nuclear chromatin|extracellular exosome|transcription by RNA polymer…	path:hsa04022,path:hsa04024,path:hsa04151,path:hsa04152,path:hsa04211,path:hsa04261,path:hsa04668,path:hsa04714,path:hsa04725,path:hsa04728,path:hsa04911,path:hsa04915,path:hsa04918,path:hsa04922,path:hsa04925,path:hsa04926,path:hsa04927,path:hsa04928,path:hsa04931,path:hsa04934,path:hsa04962,path:hsa05016,path:hsa05030,path:hsa05031,path:hsa05034,path:hsa05161,path:hsa05163,path:hsa05165,path:hs…	cGMP-PKG signaling pathway|cAMP signaling pathway|PI3K-Akt signaling pathway|AMPK signaling pathway|Longevity regulating pathway|Adrenergic signaling in cardiomyocytes|TNF signaling pathway|Thermogenesis|Cholinergic synapse|Dopaminergic synapse|Insulin secretion|Estrogen signaling pathway|Thyroid hormone synthesis|Glucagon signaling pathway|Aldosterone synthesis and secretion|Relaxin signaling pa…			FAM83D	4.4785e-48	-1.69357	0.041	0.425	1.63918e-43	0.30916	ENSG00000101447	protein_coding	family with sequence similarity 83 member D [Source:HGNC Symbol;Acc:HGNC:16122]	--	GO:0005737,GO:0051301,GO:0005856,GO:0007049,GO:0008017,GO:0000922,GO:0005819,GO:0042176,GO:0005515,GO:0019901,GO:0016477,GO:0008283,GO:0097431,GO:0019894,GO:0051310,GO:0032006,GO:0070372,GO:0001837,GO:1902808,GO:1902480	cytoplasm|cell division|cytoskeleton|cell cycle|microtubule binding|spindle pole|spindle|regulation of protein catabolic process|protein binding|protein kinase binding|cell migration|cell population proliferation|mitotic spindle pole|kinesin binding|metaphase plate congression|regulation of TOR signaling|regulation of ERK1 and ERK2 cascade|epithelial to mesenchymal transition|positive regulation …	--	--			HBG1	2.56195e-206	-0.641801	0.001	0.292	9.377e-202	0.640912	ENSG00000213934	protein_coding	hemoglobin subunit gamma 1 [Source:HGNC Symbol;Acc:HGNC:4831]	--	GO:0046872,GO:0020037,GO:0098869,GO:0005344,GO:0019825,GO:0015671,GO:0005833,GO:0005829,GO:0004601,GO:0007596,GO:0042744,GO:0031720,GO:0043177,GO:0031838,GO:0031721	metal ion binding|heme binding|cellular oxidant detoxification|oxygen carrier activity|oxygen binding|oxygen transport|hemoglobin complex|cytosol|peroxidase activity|blood coagulation|hydrogen peroxide catabolic process|haptoglobin binding|organic acid binding|haptoglobin-hemoglobin complex|hemoglobin alpha binding	--	--
SERPINE1	0	3.57007	0.811	0.1	0	11.8768	ENSG00000106366	protein_coding	serpin family E member 1 [Source:HGNC Symbol;Acc:HGNC:8583]	--	GO:0005615,GO:0045766,GO:2000352,GO:0050729,GO:0030336,GO:0061044,GO:0071222,GO:0005515,GO:0005576,GO:0005886,GO:0004867,GO:0030414,GO:0010466,GO:0070062,GO:0062023,GO:0010951,GO:0001525,GO:0002576,GO:0032757,GO:0050829,GO:0002020,GO:0045944,GO:0031093,GO:0007623,GO:0030198,GO:0048260,GO:0005102,GO:0061045,GO:1902042,GO:0033629,GO:0014912,GO:0030194,GO:0051918,GO:0042730,GO:0010469,GO:0030195,GO:…	extracellular space|positive regulation of angiogenesis|negative regulation of endothelial cell apoptotic process|positive regulation of inflammatory response|negative regulation of cell migration|negative regulation of vascular wound healing|cellular response to lipopolysaccharide|protein binding|extracellular region|plasma membrane|serine-type endopeptidase inhibitor activity|peptidase inhibito…	path:hsa04066,path:hsa04115,path:hsa04218,path:hsa04371,path:hsa04390,path:hsa04610,path:hsa04933,path:hsa05142	HIF-1 signaling pathway|p53 signaling pathway|Cellular senescence|Apelin signaling pathway|Hippo signaling pathway|Complement and coagulation cascades|AGE-RAGE signaling pathway in diabetic complications|Chagas disease (American trypanosomiasis)			RPS26	3.4311e-45	-1.09328	0.879	0.923	1.25582e-40	0.468695	ENSG00000197728	protein_coding	ribosomal protein S26 [Source:HGNC Symbol;Acc:HGNC:10414]	--	GO:0003723,GO:0005737,GO:0016020,GO:0006412,GO:0002181,GO:0005783,GO:0003735,GO:0005840,GO:0005829,GO:0005515,GO:0022627,GO:0003729,GO:0005654,GO:0045296,GO:0070062,GO:0019083,GO:0006413,GO:0000184,GO:0005791,GO:0006614,GO:0098556,GO:0033119,GO:0015935,GO:0042788,GO:0005622	RNA binding|cytoplasm|membrane|translation|cytoplasmic translation|endoplasmic reticulum|structural constituent of ribosome|ribosome|cytosol|protein binding|cytosolic small ribosomal subunit|mRNA binding|nucleoplasm|cadherin binding|extracellular exosome|viral transcription|translational initiation|nuclear-transcribed mRNA catabolic process, nonsense-mediated decay|rough endoplasmic reticulum|SRP…	path:hsa03010	Ribosome			PAGE4	3.08617e-203	0.865242	0.995	0.977	1.12957e-198	1.82165	ENSG00000101951	protein_coding	PAGE family member 4 [Source:HGNC Symbol;Acc:HGNC:4108]	--	GO:0005634,GO:0005737,GO:0043066,GO:0003677,GO:0005739,GO:1903508,GO:0003713,GO:0005515,GO:0003674,GO:0008150,GO:0005575,GO:0006979,GO:0042594,GO:0032872,GO:1903202,GO:1903427	nucleus|cytoplasm|negative regulation of apoptotic process|DNA binding|mitochondrion|positive regulation of nucleic acid-templated transcription|transcription coactivator activity|protein binding|molecular_function|biological_process|cellular_component|response to oxidative stress|response to starvation|regulation of stress-activated MAPK cascade|negative regulation of oxidative stress-induced ce…	--	--
AOC1	0	4.27468	0.754	0.011	0	19.3556	ENSG00000002726	protein_coding	amine oxidase copper containing 1 [Source:HGNC Symbol;Acc:HGNC:80]	--	GO:0046872,GO:0016491,GO:0055114,GO:0008270,GO:0005615,GO:0042803,GO:0005886,GO:0005576,GO:0005509,GO:0005507,GO:0005777,GO:0005923,GO:0008201,GO:0070062,GO:0006805,GO:0043312,GO:0008131,GO:0048038,GO:0009308,GO:0035580,GO:0008144,GO:0044877,GO:0046677,GO:0042493,GO:0071504,GO:0071280,GO:0071420,GO:0052597,GO:0052598,GO:0052599,GO:0052600,GO:0035874,GO:0097185	metal ion binding|oxidoreductase activity|oxidation-reduction process|zinc ion binding|extracellular space|protein homodimerization activity|plasma membrane|extracellular region|calcium ion binding|copper ion binding|peroxisome|bicellular tight junction|heparin binding|extracellular exosome|xenobiotic metabolic process|neutrophil degranulation|primary amine oxidase activity|quinone binding|amine …	path:hsa00330,path:hsa00340,path:hsa00380	Arginine and proline metabolism|Histidine metabolism|Tryptophan metabolism			CGB3	3.58558e-45	-2.85987	0.143	0.584	1.31236e-40	0.137751	ENSG00000104827	protein_coding	chorionic gonadotropin subunit beta 3 [Source:HGNC Symbol;Acc:HGNC:1886]	--	GO:0007165,GO:0005576,GO:0007186,GO:0005179,GO:0005615,GO:0005737,GO:0009755,GO:0007267,GO:0006915,GO:0007292,GO:0006357,GO:0016486	signal transduction|extracellular region|G protein-coupled receptor signaling pathway|hormone activity|extracellular space|cytoplasm|hormone-mediated signaling pathway|cell-cell signaling|apoptotic process|female gamete generation|regulation of transcription by RNA polymerase II|peptide hormone processing	--	--			MT-ND4L	3.85372e-196	-1.03434	0.108	0.534	1.4105e-191	0.488238	ENSG00000212907	protein_coding	mitochondrially encoded NADH:ubiquinone oxidoreductase core subunit 4L [Source:HGNC Symbol;Acc:HGNC:7460]	--	GO:0016020,GO:0016021,GO:0016491,GO:0055114,GO:0005739,GO:0070469,GO:0031966,GO:0016651,GO:0042773,GO:0008137,GO:0005747,GO:0006120,GO:0030964	membrane|integral component of membrane|oxidoreductase activity|oxidation-reduction process|mitochondrion|respirasome|mitochondrial membrane|oxidoreductase activity, acting on NAD(P)H|ATP synthesis coupled electron transport|NADH dehydrogenase (ubiquinone) activity|mitochondrial respiratory chain complex I|mitochondrial electron transport, NADH to ubiquinone|NADH dehydrogenase complex	--	--
PRKAG2	0	1.57502	0.764	0.241	0	2.97941	ENSG00000106617	protein_coding	protein kinase AMP-activated non-catalytic subunit gamma 2 [Source:HGNC Symbol;Acc:HGNC:9386]	--	GO:0006469,GO:0000166,GO:0005524,GO:0016301,GO:0016310,GO:0006468,GO:0006629,GO:0005615,GO:0006631,GO:0006633,GO:0032559,GO:0071900,GO:0071901,GO:0004679,GO:0016208,GO:0019901,GO:0050790,GO:0031588,GO:0032147,GO:0005654,GO:0005829,GO:1901796,GO:0045860,GO:0006853,GO:0010800,GO:0007050,GO:0016241,GO:0016236,GO:0042304,GO:0035556,GO:0043531,GO:0046324,GO:0006754,GO:0046320,GO:0004862,GO:0008603,GO:…	negative regulation of protein kinase activity|nucleotide binding|ATP binding|kinase activity|phosphorylation|protein phosphorylation|lipid metabolic process|extracellular space|fatty acid metabolic process|fatty acid biosynthetic process|adenyl ribonucleotide binding|regulation of protein serine/threonine kinase activity|negative regulation of protein serine/threonine kinase activity|AMP-activat…	path:hsa04068,path:hsa04152,path:hsa04211,path:hsa04213,path:hsa04371,path:hsa04530,path:hsa04710,path:hsa04714,path:hsa04910,path:hsa04920,path:hsa04921,path:hsa04922,path:hsa04931,path:hsa04932,path:hsa05410	FoxO signaling pathway|AMPK signaling pathway|Longevity regulating pathway|Longevity regulating pathway - multiple species|Apelin signaling pathway|Tight junction|Circadian rhythm|Thermogenesis|Insulin signaling pathway|Adipocytokine signaling pathway|Oxytocin signaling pathway|Glucagon signaling pathway|Insulin resistance|Non-alcoholic fatty liver disease (NAFLD)|Hypertrophic cardiomyopathy (HCM)			CD99	3.80846e-44	1.4132	0.633	0.191	1.39393e-39	2.66328	ENSG00000002586	protein_coding	CD99 molecule (Xg blood group) [Source:HGNC Symbol;Acc:HGNC:7082]	--	GO:0016020,GO:0016021,GO:0007155,GO:0005925,GO:0050776,GO:0005886,GO:0005887,GO:0005515,GO:0005737,GO:0034109,GO:0072683,GO:2000391	membrane|integral component of membrane|cell adhesion|focal adhesion|regulation of immune response|plasma membrane|integral component of plasma membrane|protein binding|cytoplasm|homotypic cell-cell adhesion|T cell extravasation|positive regulation of neutrophil extravasation	path:hsa04514,path:hsa04670	Cell adhesion molecules (CAMs)|Leukocyte transendothelial migration			MT-ND5	1.52459e-183	-1.97645	0.296	0.699	5.58017e-179	0.254114	ENSG00000198786	protein_coding	mitochondrially encoded NADH:ubiquinone oxidoreductase core subunit 5 [Source:HGNC Symbol;Acc:HGNC:7461]	--	GO:0016020,GO:0016021,GO:0055114,GO:0005743,GO:0005739,GO:0070469,GO:0008137,GO:0042773,GO:0006120,GO:0032981,GO:0005747,GO:0003954,GO:0001666,GO:0010243,GO:0042542,GO:0043005	membrane|integral component of membrane|oxidation-reduction process|mitochondrial inner membrane|mitochondrion|respirasome|NADH dehydrogenase (ubiquinone) activity|ATP synthesis coupled electron transport|mitochondrial electron transport, NADH to ubiquinone|mitochondrial respiratory chain complex I assembly|mitochondrial respiratory chain complex I|NADH dehydrogenase activity|response to hypoxia|…	--	--
ABCA1	0	1.11504	0.687	0.116	0	2.16601	ENSG00000165029	protein_coding	ATP binding cassette subfamily A member 1 [Source:HGNC Symbol;Acc:HGNC:29]	--	GO:0042632,GO:0071404,GO:0048471,GO:0016020,GO:0016021,GO:0055085,GO:0000166,GO:0005524,GO:0006629,GO:0008202,GO:0005886,GO:0005515,GO:0016887,GO:0042626,GO:0008203,GO:0140326,GO:0005768,GO:0043231,GO:0005789,GO:0005319,GO:0031210,GO:0051117,GO:0005102,GO:0032489,GO:0034616,GO:0033344,GO:0019216,GO:0005887,GO:0045121,GO:0015485,GO:0006869,GO:0034380,GO:0043691,GO:0005548,GO:0008035,GO:0019905,GO:…	cholesterol homeostasis|cellular response to low-density lipoprotein particle stimulus|perinuclear region of cytoplasm|membrane|integral component of membrane|transmembrane transport|nucleotide binding|ATP binding|lipid metabolic process|steroid metabolic process|plasma membrane|protein binding|ATPase activity|ATPase-coupled transmembrane transporter activity|cholesterol metabolic process|ATPase-…	path:hsa02010,path:hsa04975,path:hsa04979	ABC transporters|Fat digestion and absorption|Cholesterol metabolism			EIF1AY	6.47297e-44	0.628925	0.421	0	2.36917e-39	1.54641	ENSG00000198692	protein_coding	eukaryotic translation initiation factor 1A Y-linked [Source:HGNC Symbol;Acc:HGNC:3252]	--	GO:0003723,GO:0003743,GO:0006412,GO:0006413,GO:0005515	RNA binding|translation initiation factor activity|translation|translational initiation|protein binding	path:hsa03013	RNA transport			RPL7	6.4044e-170	0.687936	0.995	0.988	2.34407e-165	1.61098	ENSG00000147604	protein_coding	ribosomal protein L7 [Source:HGNC Symbol;Acc:HGNC:10363]	--	GO:0003735,GO:0022625,GO:0000463,GO:0003723,GO:0005634,GO:0005737,GO:0016020,GO:0006412,GO:0005840,GO:0005515,GO:0005730,GO:0005925,GO:0006364,GO:0005829,GO:0019083,GO:0042273,GO:0006413,GO:0003677,GO:0042803,GO:1990904,GO:0000184,GO:0006614,GO:0014069,GO:0003729	structural constituent of ribosome|cytosolic large ribosomal subunit|maturation of LSU-rRNA from tricistronic rRNA transcript (SSU-rRNA, 5.8S rRNA, LSU-rRNA)|RNA binding|nucleus|cytoplasm|membrane|translation|ribosome|protein binding|nucleolus|focal adhesion|rRNA processing|cytosol|viral transcription|ribosomal large subunit biogenesis|translational initiation|DNA binding|protein homodimerization…	path:hsa03010	Ribosome
PAPPA	0	3.51791	0.613	0.04	0	11.4551	ENSG00000182752	protein_coding	pappalysin 1 [Source:HGNC Symbol;Acc:HGNC:8602]	--	GO:0046872,GO:0016787,GO:0008270,GO:0008233,GO:0006508,GO:0005576,GO:0004222,GO:0008237,GO:0044267,GO:0007565,GO:0004175,GO:0032354,GO:0051384,GO:0005615	metal ion binding|hydrolase activity|zinc ion binding|peptidase activity|proteolysis|extracellular region|metalloendopeptidase activity|metallopeptidase activity|cellular protein metabolic process|female pregnancy|endopeptidase activity|response to follicle-stimulating hormone|response to glucocorticoid|extracellular space	--	--			HBA1	5.70439e-43	-0.815123	0.009	0.322	2.08787e-38	0.56836	ENSG00000206172	protein_coding	hemoglobin subunit alpha 1 [Source:HGNC Symbol;Acc:HGNC:4823]	--	GO:0010942,GO:0016020,GO:0046872,GO:0005615,GO:0005506,GO:0005515,GO:0022627,GO:0020037,GO:0098869,GO:0006898,GO:0005576,GO:0005344,GO:0019825,GO:0015671,GO:0005833,GO:0005829,GO:0070062,GO:0004601,GO:0072562,GO:0015701,GO:0042744,GO:0042542,GO:0031838,GO:0071682,GO:0031720,GO:0043177	positive regulation of cell death|membrane|metal ion binding|extracellular space|iron ion binding|protein binding|cytosolic small ribosomal subunit|heme binding|cellular oxidant detoxification|receptor-mediated endocytosis|extracellular region|oxygen carrier activity|oxygen binding|oxygen transport|hemoglobin complex|cytosol|extracellular exosome|peroxidase activity|blood microparticle|bicarbonat…	path:hsa05143,path:hsa05144	African trypanosomiasis|Malaria			RPS10	6.40747e-166	0.872202	0.971	0.954	2.3452e-161	1.83045	ENSG00000124614	protein_coding	ribosomal protein S10 [Source:HGNC Symbol;Acc:HGNC:10383]	--	GO:0003723,GO:0005634,GO:0005737,GO:0016020,GO:0006412,GO:0005829,GO:0005840,GO:0022627,GO:0005730,GO:0005925,GO:0003735,GO:0000028,GO:0005515,GO:0005654,GO:0019083,GO:0006413,GO:0000184,GO:0006614	RNA binding|nucleus|cytoplasm|membrane|translation|cytosol|ribosome|cytosolic small ribosomal subunit|nucleolus|focal adhesion|structural constituent of ribosome|ribosomal small subunit assembly|protein binding|nucleoplasm|viral transcription|translational initiation|nuclear-transcribed mRNA catabolic process, nonsense-mediated decay|SRP-dependent cotranslational protein targeting to membrane	path:hsa03010	Ribosome
PRG2	0	6.384	1	0.267	0	83.5169	ENSG00000186652	protein_coding	proteoglycan 2, pro eosinophil major basic protein [Source:HGNC Symbol;Acc:HGNC:9362]	--	GO:0030246,GO:0005576,GO:0006955,GO:0031410,GO:0002376,GO:0042742,GO:0008201,GO:0070062,GO:0062023,GO:0043312,GO:1904813,GO:0030133,GO:0030021	carbohydrate binding|extracellular region|immune response|cytoplasmic vesicle|immune system process|defense response to bacterium|heparin binding|extracellular exosome|collagen-containing extracellular matrix|neutrophil degranulation|ficolin-1-rich granule lumen|transport vesicle|extracellular matrix structural constituent conferring compression resistance	path:hsa05310	Asthma			LEP	6.07875e-42	-3.6144	0.034	0.376	2.22488e-37	0.0816502	ENSG00000174697	protein_coding	leptin [Source:HGNC Symbol;Acc:HGNC:6553]	--	GO:0007165,GO:0005576,GO:0005179,GO:0005615,GO:0005102,GO:0051428,GO:0000122,GO:0001542,GO:0001666,GO:0001819,GO:0001932,GO:0002021,GO:0003300,GO:0006006,GO:0006111,GO:0006112,GO:0006114,GO:0006629,GO:0006635,GO:0006909,GO:0007260,GO:0007565,GO:0007584,GO:0007623,GO:0008203,GO:0008206,GO:0008217,GO:0008284,GO:0008340,GO:0008343,GO:0009062,GO:0009892,GO:0010507,GO:0010888,GO:0014068,GO:0014823,GO:…	signal transduction|extracellular region|hormone activity|extracellular space|signaling receptor binding|peptide hormone receptor binding|negative regulation of transcription by RNA polymerase II|ovulation from ovarian follicle|response to hypoxia|positive regulation of cytokine production|regulation of protein phosphorylation|response to dietary excess|cardiac muscle hypertrophy|glucose metaboli…	path:hsa04060,path:hsa04080,path:hsa04152,path:hsa04630,path:hsa04920,path:hsa04932	Cytokine-cytokine receptor interaction|Neuroactive ligand-receptor interaction|AMPK signaling pathway|Jak-STAT signaling pathway|Adipocytokine signaling pathway|Non-alcoholic fatty liver disease (NAFLD)			H19	2.11061e-160	0.867053	0.995	0.985	7.72506e-156	1.82393	ENSG00000130600	lncRNA	PREDICTED: LOW QUALITY PROTEIN: 5E5 antigen	--	--	--	--	--
SLC43A3	0	0.460573	0.453	0.015	0	1.37609	ENSG00000134802	protein_coding	solute carrier family 43 member 3 [Source:HGNC Symbol;Acc:HGNC:17466]	--	GO:0016020,GO:0016021,GO:0055085,GO:0005887,GO:0003674,GO:0008150,GO:0005575	membrane|integral component of membrane|transmembrane transport|integral component of plasma membrane|molecular_function|biological_process|cellular_component	--	--			KRT7	2.33393e-41	1.91364	0.913	0.709	8.54241e-37	3.76758	ENSG00000135480	protein_coding	keratin 7 [Source:HGNC Symbol;Acc:HGNC:6445]	--	GO:0005634,GO:0005737,GO:0005515,GO:0005882,GO:0045095,GO:0005829,GO:0070062,GO:0031424,GO:0016032,GO:0070268	nucleus|cytoplasm|protein binding|intermediate filament|keratin filament|cytosol|extracellular exosome|keratinization|viral process|cornification	--	--			RPL13A	1.85671e-155	0.561877	1	0.999	6.79573e-151	1.47619	ENSG00000142541	protein_coding	ribosomal protein L13a [Source:HGNC Symbol;Acc:HGNC:10304]	--	GO:0003723,GO:0005634,GO:0005737,GO:0016020,GO:0006412,GO:0003735,GO:0005840,GO:0015934,GO:0005730,GO:0005925,GO:0022625,GO:0003729,GO:0005829,GO:0006417,GO:0017148,GO:0071346,GO:0019083,GO:1990904,GO:0006413,GO:0000184,GO:0097452,GO:0006614,GO:1901194	RNA binding|nucleus|cytoplasm|membrane|translation|structural constituent of ribosome|ribosome|large ribosomal subunit|nucleolus|focal adhesion|cytosolic large ribosomal subunit|mRNA binding|cytosol|regulation of translation|negative regulation of translation|cellular response to interferon-gamma|viral transcription|ribonucleoprotein complex|translational initiation|nuclear-transcribed mRNA catab…	path:hsa03010	Ribosome
RPS26	0	-1.60662	0.832	0.972	0	0.328367	ENSG00000197728	protein_coding	ribosomal protein S26 [Source:HGNC Symbol;Acc:HGNC:10414]	--	GO:0003723,GO:0005737,GO:0016020,GO:0006412,GO:0002181,GO:0005783,GO:0003735,GO:0005840,GO:0005829,GO:0005515,GO:0022627,GO:0003729,GO:0005654,GO:0045296,GO:0070062,GO:0019083,GO:0006413,GO:0000184,GO:0005791,GO:0006614,GO:0098556,GO:0033119,GO:0015935,GO:0042788,GO:0005622	RNA binding|cytoplasm|membrane|translation|cytoplasmic translation|endoplasmic reticulum|structural constituent of ribosome|ribosome|cytosol|protein binding|cytosolic small ribosomal subunit|mRNA binding|nucleoplasm|cadherin binding|extracellular exosome|viral transcription|translational initiation|nuclear-transcribed mRNA catabolic process, nonsense-mediated decay|rough endoplasmic reticulum|SRP…	path:hsa03010	Ribosome			FSTL3	3.34629e-40	-2.45916	0.535	0.818	1.22478e-35	0.181852	ENSG00000070404	protein_coding	follistatin like 3 [Source:HGNC Symbol;Acc:HGNC:3973]	--	GO:0005634,GO:0005654,GO:0005615,GO:0005515,GO:0005576,GO:0048185,GO:0001822,GO:0007283,GO:0008584,GO:0030324,GO:0030325,GO:0030514,GO:0071248,GO:0005794,GO:0030141,GO:0044306,GO:0030154,GO:0045944,GO:0044267,GO:0001968,GO:0043687,GO:0006357,GO:0007275,GO:0001503,GO:0045671,GO:0005788,GO:0002244,GO:0022409,GO:0030510,GO:0032926,GO:0090101	nucleus|nucleoplasm|extracellular space|protein binding|extracellular region|activin binding|kidney development|spermatogenesis|male gonad development|lung development|adrenal gland development|negative regulation of BMP signaling pathway|cellular response to metal ion|Golgi apparatus|secretory granule|neuron projection terminus|cell differentiation|positive regulation of transcription by RNA pol…	--	--			FAM184A	1.42678e-151	-0.979488	0.181	0.604	5.22214e-147	0.50716	ENSG00000111879	protein_coding	family with sequence similarity 184 member A [Source:HGNC Symbol;Acc:HGNC:20991]	--	GO:0005615,GO:0003674,GO:0008150,GO:0005515	extracellular space|molecular_function|biological_process|protein binding	--	--
MLXIP	0	0.790125	0.512	0.012	0	1.72922	ENSG00000175727	protein_coding	MLX interacting protein [Source:HGNC Symbol;Acc:HGNC:17055]	bHLH	GO:0005634,GO:0005737,GO:0016020,GO:0046983,GO:0006355,GO:0003677,GO:0005739,GO:0000981,GO:0005741,GO:0003700,GO:1900402,GO:0006357,GO:0000790,GO:0001228,GO:0045944,GO:0000977	nucleus|cytoplasm|membrane|protein dimerization activity|regulation of transcription, DNA-templated|DNA binding|mitochondrion|DNA-binding transcription factor activity, RNA polymerase II-specific|mitochondrial outer membrane|DNA-binding transcription factor activity|regulation of carbohydrate metabolic process by regulation of transcription from RNA polymerase II promoter|regulation of transcript…	path:hsa04931,path:hsa04932	Insulin resistance|Non-alcoholic fatty liver disease (NAFLD)			S100A10	3.37321e-40	1.83448	0.765	0.407	1.23463e-35	3.56644	ENSG00000197747	protein_coding	S100 calcium binding protein A10 [Source:HGNC Symbol;Acc:HGNC:10487]	--	GO:0005509,GO:0042803,GO:0005515,GO:0045121,GO:0043547,GO:0070062,GO:0044325,GO:0062023,GO:0051496,GO:0072659,GO:0051290,GO:0005576,GO:0001765,GO:0051894,GO:0006900,GO:0042493,GO:0051099,GO:0005783,GO:0019897	calcium ion binding|protein homodimerization activity|protein binding|membrane raft|positive regulation of GTPase activity|extracellular exosome|ion channel binding|collagen-containing extracellular matrix|positive regulation of stress fiber assembly|protein localization to plasma membrane|protein heterotetramerization|extracellular region|membrane raft assembly|positive regulation of focal adhes…	--	--			TMSB10	1.2534e-139	0.603441	0.995	0.997	4.58759e-135	1.51934	ENSG00000034510	protein_coding	thymosin beta 10 [Source:HGNC Symbol;Acc:HGNC:11879]	--	GO:0005737,GO:0007015,GO:0003779,GO:0005856,GO:0005515,GO:0003785,GO:0030334,GO:0042989	cytoplasm|actin filament organization|actin binding|cytoskeleton|protein binding|actin monomer binding|regulation of cell migration|sequestering of actin monomers	--	--
FBN1	0	2.77165	0.829	0.341	0	6.82887	ENSG00000166147	protein_coding	fibrillin 1 [Source:HGNC Symbol;Acc:HGNC:3603]	--	GO:0005615,GO:0005509,GO:0007165,GO:0005515,GO:0005576,GO:0005179,GO:0042802,GO:0005201,GO:0031012,GO:0008201,GO:0044267,GO:0062023,GO:0001501,GO:0007507,GO:0005604,GO:0043687,GO:0045671,GO:0005178,GO:0005788,GO:0030198,GO:0044877,GO:0035582,GO:2001205,GO:0033627,GO:0043010,GO:0030023,GO:0001656,GO:0001822,GO:0035583,GO:0048048,GO:0048050,GO:0071560,GO:1990314,GO:0001527	extracellular space|calcium ion binding|signal transduction|protein binding|extracellular region|hormone activity|identical protein binding|extracellular matrix structural constituent|extracellular matrix|heparin binding|cellular protein metabolic process|collagen-containing extracellular matrix|skeletal system development|heart development|basement membrane|post-translational protein modificatio…	--	--			CRIM1	3.4563e-39	1.05223	0.77	0.376	1.26504e-34	2.07373	ENSG00000150938	protein_coding	cysteine rich transmembrane BMP regulator 1 [Source:HGNC Symbol;Acc:HGNC:2359]	--	GO:0016020,GO:0016021,GO:0005576,GO:0004867,GO:0010951,GO:0005886,GO:0005520,GO:0043086,GO:0007399,GO:0004857,GO:0005010,GO:0048009,GO:0030165,GO:0005515,GO:0001558	membrane|integral component of membrane|extracellular region|serine-type endopeptidase inhibitor activity|negative regulation of endopeptidase activity|plasma membrane|insulin-like growth factor binding|negative regulation of catalytic activity|nervous system development|enzyme inhibitor activity|insulin-like growth factor-activated receptor activity|insulin-like growth factor receptor signaling …	--	--			NEAT1	1.32778e-138	-0.977109	0.154	0.578	4.85981e-134	0.507997	ENSG00000245532	lncRNA	nuclear paraspeckle assembly transcript 1 [Source:HGNC Symbol;Acc:HGNC:30815]	--	--	--	--	--
HBZ	0	-1.41495	0.064	0.886	0	0.375023	ENSG00000130656	protein_coding	hemoglobin subunit zeta [Source:HGNC Symbol;Acc:HGNC:4835]	--	GO:0046872,GO:0005506,GO:0020037,GO:0005344,GO:0019825,GO:0015671,GO:0005833,GO:0005515,GO:0098869,GO:0070062,GO:0004601,GO:0042744,GO:0031720,GO:0043177,GO:0000122,GO:0043249,GO:0031838	metal ion binding|iron ion binding|heme binding|oxygen carrier activity|oxygen binding|oxygen transport|hemoglobin complex|protein binding|cellular oxidant detoxification|extracellular exosome|peroxidase activity|hydrogen peroxide catabolic process|haptoglobin binding|organic acid binding|negative regulation of transcription by RNA polymerase II|erythrocyte maturation|haptoglobin-hemoglobin compl…	--	--			HBG1	6.4508e-39	-0.69186	0.004	0.282	2.36106e-34	0.619055	ENSG00000213934	protein_coding	hemoglobin subunit gamma 1 [Source:HGNC Symbol;Acc:HGNC:4831]	--	GO:0046872,GO:0020037,GO:0098869,GO:0005344,GO:0019825,GO:0015671,GO:0005833,GO:0005829,GO:0004601,GO:0007596,GO:0042744,GO:0031720,GO:0043177,GO:0031838,GO:0031721	metal ion binding|heme binding|cellular oxidant detoxification|oxygen carrier activity|oxygen binding|oxygen transport|hemoglobin complex|cytosol|peroxidase activity|blood coagulation|hydrogen peroxide catabolic process|haptoglobin binding|organic acid binding|haptoglobin-hemoglobin complex|hemoglobin alpha binding	--	--			SMC1A	1.50874e-135	-0.739926	0.145	0.517	5.52214e-131	0.59877	ENSG00000072501	protein_coding	structural maintenance of chromosomes 1A [Source:HGNC Symbol;Acc:HGNC:11111]	--	GO:0003723,GO:0005634,GO:0000166,GO:0005524,GO:0005829,GO:0005654,GO:0051301,GO:0005694,GO:0006281,GO:0005515,GO:0051276,GO:0006974,GO:0007049,GO:0051321,GO:0003682,GO:0008278,GO:0000775,GO:0000776,GO:0000777,GO:0036033,GO:0007064,GO:0019827,GO:0030893,GO:0016363,GO:0046982,GO:0097431,GO:0000794,GO:0009314,GO:1901673,GO:0000070,GO:0007062,GO:0072423	RNA binding|nucleus|nucleotide binding|ATP binding|cytosol|nucleoplasm|cell division|chromosome|DNA repair|protein binding|chromosome organization|cellular response to DNA damage stimulus|cell cycle|meiotic cell cycle|chromatin binding|cohesin complex|chromosome, centromeric region|kinetochore|condensed chromosome kinetochore|mediator complex binding|mitotic sister chromatid cohesion|stem cell po…	path:hsa04110,path:hsa04114	Cell cycle|Oocyte meiosis
MT1E	0	-2.02271	0.417	0.904	0	0.246096	ENSG00000169715	protein_coding	metallothionein 1E [Source:HGNC Symbol;Acc:HGNC:7397]	--	GO:0005634,GO:0005737,GO:0046872,GO:0008270,GO:0048471,GO:0045926,GO:0006882,GO:0010273,GO:0071276,GO:0071280,GO:0071294	nucleus|cytoplasm|metal ion binding|zinc ion binding|perinuclear region of cytoplasm|negative regulation of growth|cellular zinc ion homeostasis|detoxification of copper ion|cellular response to cadmium ion|cellular response to copper ion|cellular response to zinc ion	path:hsa04978	Mineral absorption			NR2F2	1.07811e-38	1.2658	0.611	0.182	3.94597e-34	2.4046	ENSG00000185551	protein_coding	nuclear receptor subfamily 2 group F member 2 [Source:HGNC Symbol;Acc:HGNC:7976]	RXR-like	GO:0001937,GO:0010596,GO:0005634,GO:0045893,GO:0008270,GO:0046872,GO:0005829,GO:0005654,GO:0006355,GO:0003677,GO:0003700,GO:0042803,GO:0043565,GO:0005515,GO:0003707,GO:0030522,GO:0043401,GO:0030154,GO:0000977,GO:0006357,GO:0000122,GO:0000981,GO:0048856,GO:0007165,GO:0003714,GO:0045892,GO:0004879,GO:0006629,GO:0001972,GO:0045736,GO:0060849,GO:0001701,GO:0001764,GO:0001893,GO:0001945,GO:0003084,GO:…	negative regulation of endothelial cell proliferation|negative regulation of endothelial cell migration|nucleus|positive regulation of transcription, DNA-templated|zinc ion binding|metal ion binding|cytosol|nucleoplasm|regulation of transcription, DNA-templated|DNA binding|DNA-binding transcription factor activity|protein homodimerization activity|sequence-specific DNA binding|protein binding|ste…	--	--			AKAP9	6.00486e-133	-0.684103	0.162	0.573	2.19784e-128	0.622393	ENSG00000127914	protein_coding	A-kinase anchoring protein 9 [Source:HGNC Symbol;Acc:HGNC:379]	--	GO:0060307,GO:0005737,GO:0005794,GO:0043231,GO:0005813,GO:0007165,GO:0003677,GO:0005856,GO:0005515,GO:0060090,GO:0005795,GO:0005815,GO:0015459,GO:0005801,GO:0005829,GO:0000086,GO:0010389,GO:0097711,GO:0033138,GO:0044325,GO:0061337,GO:0005102,GO:0007268,GO:0098978,GO:0060306,GO:0008076,GO:0034237,GO:0086091,GO:0071320,GO:0007020,GO:0098962,GO:1901018,GO:0031116,GO:0098909,GO:0051661,GO:1903358,GO:…	regulation of ventricular cardiac muscle cell membrane repolarization|cytoplasm|Golgi apparatus|intracellular membrane-bounded organelle|centrosome|signal transduction|DNA binding|cytoskeleton|protein binding|molecular adaptor activity|Golgi stack|microtubule organizing center|potassium channel regulator activity|cis-Golgi network|cytosol|G2/M transition of mitotic cell cycle|regulation of G2/M t…	--	--
RPL13	0	-1.1219	0.991	0.995	0	0.459488	ENSG00000167526	protein_coding	ribosomal protein L13 [Source:HGNC Symbol;Acc:HGNC:10303]	--	GO:0003723,GO:0005634,GO:0016020,GO:0006412,GO:0005783,GO:0005730,GO:0005829,GO:0003735,GO:0005840,GO:0005515,GO:0022625,GO:0019083,GO:0006413,GO:0000184,GO:0006614,GO:0022626,GO:0005622	RNA binding|nucleus|membrane|translation|endoplasmic reticulum|nucleolus|cytosol|structural constituent of ribosome|ribosome|protein binding|cytosolic large ribosomal subunit|viral transcription|translational initiation|nuclear-transcribed mRNA catabolic process, nonsense-mediated decay|SRP-dependent cotranslational protein targeting to membrane|cytosolic ribosome|intracellular	path:hsa03010	Ribosome			BEX3	2.50428e-38	1.37301	0.759	0.405	9.16592e-34	2.59011	ENSG00000166681	protein_coding	brain expressed X-linked 3 [Source:HGNC Symbol;Acc:HGNC:13388]	--	GO:0005634,GO:0005737,GO:0046872,GO:0005829,GO:0005515,GO:0006915,GO:0042802,GO:0007275,GO:0006919,GO:0043154,GO:0043281,GO:0008656,GO:0005123,GO:0005163,GO:0008625	nucleus|cytoplasm|metal ion binding|cytosol|protein binding|apoptotic process|identical protein binding|multicellular organism development|activation of cysteine-type endopeptidase activity involved in apoptotic process|negative regulation of cysteine-type endopeptidase activity involved in apoptotic process|regulation of cysteine-type endopeptidase activity involved in apoptotic process|cysteine…	path:hsa04722	Neurotrophin signaling pathway			FAM118A	1.01023e-132	-0.899622	0.101	0.447	3.69754e-128	0.536027	ENSG00000100376	protein_coding	family with sequence similarity 118 member A [Source:HGNC Symbol;Acc:HGNC:1313]	--	GO:0016020,GO:0016021,GO:0005515,GO:0042802	membrane|integral component of membrane|protein binding|identical protein binding	--	--
CORO6	0	2.08873	0.774	0.173	0	4.25374	ENSG00000167549	protein_coding	coronin 6 [Source:HGNC Symbol;Acc:HGNC:21356]	--	GO:0005515,GO:0051015,GO:0016477,GO:0007015	protein binding|actin filament binding|cell migration|actin filament organization	--	--			CSH1	6.10574e-38	2.26194	0.859	0.313	2.23476e-33	4.79637	ENSG00000136488	protein_coding	chorionic somatomammotropin hormone 1 [Source:HGNC Symbol;Acc:HGNC:2440]	--	GO:0046872,GO:0007165,GO:0005576,GO:0005515,GO:0005179,GO:0005783,GO:0005615,GO:0008083,GO:0031904,GO:0005131,GO:0060397,GO:0042531,GO:0031667,GO:0046427,GO:0045927,GO:0048513,GO:0050731,GO:0060396,GO:0031982	metal ion binding|signal transduction|extracellular region|protein binding|hormone activity|endoplasmic reticulum|extracellular space|growth factor activity|endosome lumen|growth hormone receptor binding|growth hormone receptor signaling pathway via JAK-STAT|positive regulation of tyrosine phosphorylation of STAT protein|response to nutrient levels|positive regulation of receptor signaling pathwa…	path:hsa04060,path:hsa04080,path:hsa04151,path:hsa04630	Cytokine-cytokine receptor interaction|Neuroactive ligand-receptor interaction|PI3K-Akt signaling pathway|Jak-STAT signaling pathway			TFRC	1.18235e-131	-0.784129	0.144	0.528	4.32753e-127	0.580703	ENSG00000072274	protein_coding	transferrin receptor [Source:HGNC Symbol;Acc:HGNC:11763]	--	GO:0005886,GO:0006879,GO:0006898,GO:0004998,GO:0033572,GO:0033570,GO:0003723,GO:0016020,GO:0016021,GO:0005615,GO:0005515,GO:0005576,GO:0042470,GO:0005905,GO:0009986,GO:0046718,GO:0009897,GO:0042802,GO:0006897,GO:0070062,GO:0072562,GO:0010008,GO:0042102,GO:0016032,GO:0055037,GO:0042803,GO:0005887,GO:1990712,GO:0061024,GO:1903561,GO:0031410,GO:0035690,GO:0030665,GO:0001618,GO:0003725,GO:0005768,GO:…	plasma membrane|cellular iron ion homeostasis|receptor-mediated endocytosis|transferrin receptor activity|transferrin transport|obsolete transferrin transmembrane transporter activity|RNA binding|membrane|integral component of membrane|extracellular space|protein binding|extracellular region|melanosome|clathrin-coated pit|cell surface|viral entry into host cell|external side of plasma membrane|id…	path:hsa04066,path:hsa04144,path:hsa04145,path:hsa04216,path:hsa04640	HIF-1 signaling pathway|Endocytosis|Phagosome|Ferroptosis|Hematopoietic cell lineage
NOG	0	1.51911	0.653	0.068	0	2.86613	ENSG00000183691	protein_coding	noggin [Source:HGNC Symbol;Acc:HGNC:7866]	--	GO:0005615,GO:0010628,GO:0060044,GO:0030514,GO:0060412,GO:0090090,GO:0003151,GO:0030336,GO:0045668,GO:0060394,GO:0005515,GO:0045596,GO:0005576,GO:0007275,GO:0030154,GO:0051216,GO:0042803,GO:0007399,GO:0009953,GO:0030509,GO:0000122,GO:0001501,GO:0042733,GO:0019955,GO:0042060,GO:0003203,GO:0001649,GO:0001837,GO:0055009,GO:0048712,GO:0090190,GO:0060272,GO:0048706,GO:0003149,GO:0061312,GO:0061626,GO:…	extracellular space|positive regulation of gene expression|negative regulation of cardiac muscle cell proliferation|negative regulation of BMP signaling pathway|ventricular septum morphogenesis|negative regulation of canonical Wnt signaling pathway|outflow tract morphogenesis|negative regulation of cell migration|negative regulation of osteoblast differentiation|negative regulation of pathway-res…	path:hsa04350	TGF-beta signaling pathway			CAST	7.88525e-38	1.16189	0.825	0.499	2.88608e-33	2.2375	ENSG00000153113	protein_coding	calpastatin [Source:HGNC Symbol;Acc:HGNC:1515]	--	GO:0003723,GO:0005783,GO:0005829,GO:0005515,GO:0016020,GO:0030414,GO:0010466,GO:0045296,GO:0002020,GO:0004869,GO:0004866,GO:2000675,GO:0010859,GO:0097340,GO:1990709	RNA binding|endoplasmic reticulum|cytosol|protein binding|membrane|peptidase inhibitor activity|negative regulation of peptidase activity|cadherin binding|protease binding|cysteine-type endopeptidase inhibitor activity|endopeptidase inhibitor activity|negative regulation of type B pancreatic cell apoptotic process|calcium-dependent cysteine-type endopeptidase inhibitor activity|inhibition of cyst…	--	--			KCNQ1OT1	1.90808e-131	-0.75137	0.106	0.467	6.98377e-127	0.594039	ENSG00000269821	lncRNA	KCNQ1 opposite strand/antisense transcript 1 [Source:HGNC Symbol;Acc:HGNC:6295]	--	--	--	--	--
CSH1	0	4.11261	0.969	0.403	0	17.2989	ENSG00000136488	protein_coding	chorionic somatomammotropin hormone 1 [Source:HGNC Symbol;Acc:HGNC:2440]	--	GO:0046872,GO:0007165,GO:0005576,GO:0005515,GO:0005179,GO:0005783,GO:0005615,GO:0008083,GO:0031904,GO:0005131,GO:0060397,GO:0042531,GO:0031667,GO:0046427,GO:0045927,GO:0048513,GO:0050731,GO:0060396,GO:0031982	metal ion binding|signal transduction|extracellular region|protein binding|hormone activity|endoplasmic reticulum|extracellular space|growth factor activity|endosome lumen|growth hormone receptor binding|growth hormone receptor signaling pathway via JAK-STAT|positive regulation of tyrosine phosphorylation of STAT protein|response to nutrient levels|positive regulation of receptor signaling pathwa…	path:hsa04060,path:hsa04080,path:hsa04151,path:hsa04630	Cytokine-cytokine receptor interaction|Neuroactive ligand-receptor interaction|PI3K-Akt signaling pathway|Jak-STAT signaling pathway			IL6ST	1.66673e-37	1.15017	0.725	0.328	6.10039e-33	2.2194	ENSG00000134352	protein_coding	interleukin 6 signal transducer [Source:HGNC Symbol;Acc:HGNC:6021]	--	GO:0008284,GO:0042531,GO:0043066,GO:0010613,GO:0002675,GO:0045669,GO:0016020,GO:0016021,GO:0005886,GO:0005515,GO:0005576,GO:0004896,GO:0009897,GO:0042802,GO:0043235,GO:0070062,GO:0016032,GO:0042803,GO:0019221,GO:0070102,GO:0019838,GO:0070106,GO:0070757,GO:0005127,GO:0019955,GO:0010575,GO:0042102,GO:0005138,GO:0005896,GO:0004897,GO:0004915,GO:0019981,GO:0034097,GO:0070120,GO:0070110,GO:0038165,GO:…	positive regulation of cell population proliferation|positive regulation of tyrosine phosphorylation of STAT protein|negative regulation of apoptotic process|positive regulation of cardiac muscle hypertrophy|positive regulation of acute inflammatory response|positive regulation of osteoblast differentiation|membrane|integral component of membrane|plasma membrane|protein binding|extracellular regi…	path:hsa04060,path:hsa04550,path:hsa04630,path:hsa04659,path:hsa05167,path:hsa05200,path:hsa05203	Cytokine-cytokine receptor interaction|Signaling pathways regulating pluripotency of stem cells|Jak-STAT signaling pathway|Th17 cell differentiation|Kaposi sarcoma-associated herpesvirus infection|Pathways in cancer|Viral carcinogenesis			KRT7	9.05856e-131	0.758911	0.983	0.972	3.31552e-126	1.69221	ENSG00000135480	protein_coding	keratin 7 [Source:HGNC Symbol;Acc:HGNC:6445]	--	GO:0005634,GO:0005737,GO:0005515,GO:0005882,GO:0045095,GO:0005829,GO:0070062,GO:0031424,GO:0016032,GO:0070268	nucleus|cytoplasm|protein binding|intermediate filament|keratin filament|cytosol|extracellular exosome|keratinization|viral process|cornification	--	--
RPL36	0	-1.1842	0.936	0.981	0	0.440067	ENSG00000130255	protein_coding	ribosomal protein L36 [Source:HGNC Symbol;Acc:HGNC:13631]	--	GO:0003723,GO:0005737,GO:0016020,GO:0006412,GO:0002181,GO:0003735,GO:0005840,GO:0005829,GO:0005730,GO:0022625,GO:0019083,GO:0006413,GO:0000184,GO:0006614,GO:0042788,GO:0005622	RNA binding|cytoplasm|membrane|translation|cytoplasmic translation|structural constituent of ribosome|ribosome|cytosol|nucleolus|cytosolic large ribosomal subunit|viral transcription|translational initiation|nuclear-transcribed mRNA catabolic process, nonsense-mediated decay|SRP-dependent cotranslational protein targeting to membrane|polysomal ribosome|intracellular	path:hsa03010	Ribosome			MIR205HG	6.95096e-37	1.77445	0.594	0.199	2.54412e-32	3.42108	ENSG00000230937	lncRNA	hCG1646807	--	--	--	--	--			CCR7	1.04261e-130	-0.657614	0.115	0.475	3.81604e-126	0.633926	ENSG00000126353	protein_coding	C-C motif chemokine receptor 7 [Source:HGNC Symbol;Acc:HGNC:1608]	--	GO:0051897,GO:0070374,GO:0071345,GO:0016020,GO:0016021,GO:0004930,GO:0007186,GO:0005739,GO:0005886,GO:0007165,GO:0006955,GO:0004950,GO:0016493,GO:0006935,GO:0006954,GO:0070098,GO:0009986,GO:0009897,GO:0060326,GO:0002606,GO:0002885,GO:0002922,GO:0032496,GO:0032649,GO:0032735,GO:0045060,GO:0048872,GO:0050706,GO:0050862,GO:0072610,GO:0090023,GO:0097029,GO:2000510,GO:2000522,GO:2000525,GO:2000526,GO:…	positive regulation of protein kinase B signaling|positive regulation of ERK1 and ERK2 cascade|cellular response to cytokine stimulus|membrane|integral component of membrane|G protein-coupled receptor activity|G protein-coupled receptor signaling pathway|mitochondrion|plasma membrane|signal transduction|immune response|chemokine receptor activity|C-C chemokine receptor activity|chemotaxis|inflamm…	path:hsa04060,path:hsa04062	Cytokine-cytokine receptor interaction|Chemokine signaling pathway
PMEPA1	0	0.981033	0.53	0.031	0	1.97388	ENSG00000124225	protein_coding	prostate transmembrane protein, androgen induced 1 [Source:HGNC Symbol;Acc:HGNC:14107]	--	GO:0016020,GO:0016021,GO:0043231,GO:0005794,GO:0000139,GO:0005886,GO:0005768,GO:0030512,GO:0005515,GO:0070412,GO:0010991,GO:0031901,GO:0010008,GO:0030521,GO:0009968,GO:0060394,GO:0050699	membrane|integral component of membrane|intracellular membrane-bounded organelle|Golgi apparatus|Golgi membrane|plasma membrane|endosome|negative regulation of transforming growth factor beta receptor signaling pathway|protein binding|R-SMAD binding|negative regulation of SMAD protein complex assembly|early endosome membrane|endosome membrane|androgen receptor signaling pathway|negative regulatio…	--	--			COL17A1	2.42915e-36	1.0363	0.467	0.063	8.89095e-32	2.05096	ENSG00000065618	protein_coding	collagen type XVII alpha 1 chain [Source:HGNC Symbol;Acc:HGNC:2194]	--	GO:0016020,GO:0016021,GO:0005576,GO:0005581,GO:0030054,GO:0005615,GO:0050776,GO:0005886,GO:0005515,GO:0005201,GO:0030198,GO:0031012,GO:0005604,GO:0030020,GO:0062023,GO:0005887,GO:0005788,GO:0005911,GO:0008544,GO:0007160,GO:0031581,GO:0030056	membrane|integral component of membrane|extracellular region|collagen trimer|cell junction|extracellular space|regulation of immune response|plasma membrane|protein binding|extracellular matrix structural constituent|extracellular matrix organization|extracellular matrix|basement membrane|extracellular matrix structural constituent conferring tensile strength|collagen-containing extracellular mat…	path:hsa04974	Protein digestion and absorption			IGKC	5.15831e-130	-0.672012	0.049	0.333	1.88799e-125	0.627631	ENSG00000211592	IG_C_gene	immunoglobulin kappa constant [Source:HGNC Symbol;Acc:HGNC:5716]	--	--	--	--	--
LINC02246	0	1.68473	0.73	0.177	0	3.21481	ENSG00000281903	lncRNA	long intergenic non-protein coding RNA 2246 [Source:HGNC Symbol;Acc:HGNC:53135]	--	--	--	--	--			MORC4	2.61897e-36	1.22077	0.788	0.416	9.5857e-32	2.33071	ENSG00000133131	protein_coding	MORC family CW-type zinc finger 4 [Source:HGNC Symbol;Acc:HGNC:23485]	--	GO:0005634,GO:0008270,GO:0046872,GO:0005654,GO:0005515	nucleus|zinc ion binding|metal ion binding|nucleoplasm|protein binding	--	--			MT-CO1	3.15296e-126	-2.11373	0.755	0.881	1.15401e-121	0.231048	ENSG00000198804	protein_coding	mitochondrially encoded cytochrome c oxidase I [Source:HGNC Symbol;Acc:HGNC:7419]	--	GO:0016020,GO:0016021,GO:0046872,GO:0016491,GO:0055114,GO:0005743,GO:0005739,GO:0005515,GO:1902600,GO:0070469,GO:0020037,GO:0004129,GO:0022900,GO:0009060,GO:0006123,GO:0005751,GO:0015990,GO:0005750,GO:0006119,GO:0006979,GO:0007568,GO:0021549,GO:0046688,GO:0051602,GO:0045277	membrane|integral component of membrane|metal ion binding|oxidoreductase activity|oxidation-reduction process|mitochondrial inner membrane|mitochondrion|protein binding|proton transmembrane transport|respirasome|heme binding|cytochrome-c oxidase activity|electron transport chain|aerobic respiration|mitochondrial electron transport, cytochrome c to oxygen|mitochondrial respiratory chain complex IV…	--	--
MIF	0	-1.19594	0.921	0.981	0	0.436501	ENSG00000240972	protein_coding	macrophage migration inhibitory factor [Source:HGNC Symbol;Acc:HGNC:7097]	--	GO:0005615,GO:0030336,GO:0010629,GO:0070374,GO:0005737,GO:0005886,GO:0048146,GO:0043066,GO:0016853,GO:0005829,GO:0005654,GO:0005515,GO:0005576,GO:0005125,GO:0006954,GO:0002376,GO:0045087,GO:0050900,GO:0042802,GO:0050918,GO:0070062,GO:0008283,GO:0043312,GO:0002020,GO:0050178,GO:0001934,GO:0002906,GO:0007569,GO:0030330,GO:0031666,GO:0032269,GO:0033033,GO:0033138,GO:0042127,GO:0043406,GO:0043518,GO:…	extracellular space|negative regulation of cell migration|negative regulation of gene expression|positive regulation of ERK1 and ERK2 cascade|cytoplasm|plasma membrane|positive regulation of fibroblast proliferation|negative regulation of apoptotic process|isomerase activity|cytosol|nucleoplasm|protein binding|extracellular region|cytokine activity|inflammatory response|immune system process|inna…	path:hsa00350,path:hsa00360	Tyrosine metabolism|Phenylalanine metabolism			GTF2I	2.10393e-35	1.03699	0.72	0.362	7.7006e-31	2.05194	ENSG00000263001	protein_coding	general transcription factor IIi [Source:HGNC Symbol;Acc:HGNC:4659]	GTF2I	GO:0003677,GO:0003700,GO:0006366,GO:0006355,GO:0005634,GO:0005737,GO:0016020,GO:0005654,GO:0005515,GO:0007165,GO:0006367,GO:0016525,GO:0051481	DNA binding|DNA-binding transcription factor activity|transcription by RNA polymerase II|regulation of transcription, DNA-templated|nucleus|cytoplasm|membrane|nucleoplasm|protein binding|signal transduction|transcription initiation from RNA polymerase II promoter|negative regulation of angiogenesis|negative regulation of cytosolic calcium ion concentration	path:hsa03022,path:hsa04022,path:hsa05168	Basal transcription factors|cGMP-PKG signaling pathway|Herpes simplex infection			RPL34	6.36112e-124	0.597813	0.998	0.996	2.32823e-119	1.51342	ENSG00000109475	protein_coding	ribosomal protein L34 [Source:HGNC Symbol;Acc:HGNC:10340]	--	GO:0005737,GO:0006412,GO:0005783,GO:0003735,GO:0005840,GO:0005829,GO:0005515,GO:0045296,GO:0070062,GO:0019083,GO:0006413,GO:0003723,GO:0000184,GO:0006614,GO:0022625,GO:0005622	cytoplasm|translation|endoplasmic reticulum|structural constituent of ribosome|ribosome|cytosol|protein binding|cadherin binding|extracellular exosome|viral transcription|translational initiation|RNA binding|nuclear-transcribed mRNA catabolic process, nonsense-mediated decay|SRP-dependent cotranslational protein targeting to membrane|cytosolic large ribosomal subunit|intracellular	path:hsa03010	Ribosome
TIMP3	0	3.71261	0.95	0.622	0	13.1101	ENSG00000100234	protein_coding	TIMP metallopeptidase inhibitor 3 [Source:HGNC Symbol;Acc:HGNC:11822]	--	GO:0070373,GO:1904684,GO:0005634,GO:0046872,GO:0005515,GO:0005576,GO:0050896,GO:0005615,GO:0008191,GO:0031012,GO:0030414,GO:0010466,GO:0007601,GO:0062023,GO:0002020,GO:0010951,GO:0002576,GO:0004857,GO:0010033,GO:0009725,GO:0034097,GO:0051045,GO:0031089,GO:0071310,GO:1903984,GO:0005604	negative regulation of ERK1 and ERK2 cascade|negative regulation of metalloendopeptidase activity|nucleus|metal ion binding|protein binding|extracellular region|response to stimulus|extracellular space|metalloendopeptidase inhibitor activity|extracellular matrix|peptidase inhibitor activity|negative regulation of peptidase activity|visual perception|collagen-containing extracellular matrix|protea…	path:hsa05205,path:hsa05206	Proteoglycans in cancer|MicroRNAs in cancer			RHOBTB3	8.07698e-35	1.14301	0.727	0.302	2.95626e-30	2.20841	ENSG00000164292	protein_coding	Rho related BTB domain containing 3 [Source:HGNC Symbol;Acc:HGNC:18757]	--	GO:0016192,GO:0003924,GO:0005525,GO:0016887,GO:0017137,GO:0005829,GO:0000166,GO:0005524,GO:0016787,GO:0005794,GO:0005515,GO:0005737,GO:0008045,GO:0005886,GO:0070062,GO:0019901,GO:0005938,GO:0042147,GO:0007266,GO:0008360,GO:0030036,GO:0032588,GO:0007015,GO:0032956,GO:0043652,GO:0007163,GO:0042995,GO:0008584	vesicle-mediated transport|GTPase activity|GTP binding|ATPase activity|Rab GTPase binding|cytosol|nucleotide binding|ATP binding|hydrolase activity|Golgi apparatus|protein binding|cytoplasm|motor neuron axon guidance|plasma membrane|extracellular exosome|protein kinase binding|cell cortex|retrograde transport, endosome to Golgi|Rho protein signal transduction|regulation of cell shape|actin cytosk…	--	--			EEF1A1	1.28739e-123	0.415453	1	0.998	4.71199e-119	1.33372	ENSG00000156508	protein_coding	eukaryotic translation elongation factor 1 alpha 1 [Source:HGNC Symbol;Acc:HGNC:3189]	--	GO:0003723,GO:0005634,GO:0005737,GO:0016020,GO:0006412,GO:0000166,GO:0003924,GO:0005525,GO:0005615,GO:0005829,GO:0005886,GO:0005515,GO:0003746,GO:0006414,GO:0000049,GO:0005730,GO:0005576,GO:0070062,GO:0019901,GO:0032587,GO:0043312,GO:0034774,GO:1904813,GO:0030864,GO:0019900,GO:0071364,GO:1904714,GO:0005853,GO:1900022,GO:0098574	RNA binding|nucleus|cytoplasm|membrane|translation|nucleotide binding|GTPase activity|GTP binding|extracellular space|cytosol|plasma membrane|protein binding|translation elongation factor activity|translational elongation|tRNA binding|nucleolus|extracellular region|extracellular exosome|protein kinase binding|ruffle membrane|neutrophil degranulation|secretory granule lumen|ficolin-1-rich granule …	path:hsa03013,path:hsa05134	RNA transport|Legionellosis
FBLN1	0	2.40493	0.931	0.906	0	5.2961	ENSG00000077942	protein_coding	fibulin 1 [Source:HGNC Symbol;Acc:HGNC:3600]	--	GO:0005576,GO:0062023,GO:0030198,GO:0005515,GO:0005509,GO:0010952,GO:0016504,GO:0005615,GO:0070062,GO:0001968,GO:0042802,GO:0016032,GO:0008022,GO:0001933,GO:0005201,GO:0031012,GO:0007162,GO:0044877,GO:0070373,GO:1900025,GO:0072378,GO:2000146,GO:0071953,GO:0070051,GO:2000647,GO:0007566,GO:0005604	extracellular region|collagen-containing extracellular matrix|extracellular matrix organization|protein binding|calcium ion binding|positive regulation of peptidase activity|peptidase activator activity|extracellular space|extracellular exosome|fibronectin binding|identical protein binding|viral process|protein C-terminus binding|negative regulation of protein phosphorylation|extracellular matrix…	--	--			AOC1	1.06645e-33	0.683619	0.364	0.014	3.9033e-29	1.60616	ENSG00000002726	protein_coding	amine oxidase copper containing 1 [Source:HGNC Symbol;Acc:HGNC:80]	--	GO:0046872,GO:0016491,GO:0055114,GO:0008270,GO:0005615,GO:0042803,GO:0005886,GO:0005576,GO:0005509,GO:0005507,GO:0005777,GO:0005923,GO:0008201,GO:0070062,GO:0006805,GO:0043312,GO:0008131,GO:0048038,GO:0009308,GO:0035580,GO:0008144,GO:0044877,GO:0046677,GO:0042493,GO:0071504,GO:0071280,GO:0071420,GO:0052597,GO:0052598,GO:0052599,GO:0052600,GO:0035874,GO:0097185	metal ion binding|oxidoreductase activity|oxidation-reduction process|zinc ion binding|extracellular space|protein homodimerization activity|plasma membrane|extracellular region|calcium ion binding|copper ion binding|peroxisome|bicellular tight junction|heparin binding|extracellular exosome|xenobiotic metabolic process|neutrophil degranulation|primary amine oxidase activity|quinone binding|amine …	path:hsa00330,path:hsa00340,path:hsa00380	Arginine and proline metabolism|Histidine metabolism|Tryptophan metabolism			RPL3	2.01383e-116	0.480653	0.998	0.996	7.37084e-112	1.39537	ENSG00000100316	protein_coding	ribosomal protein L3 [Source:HGNC Symbol;Acc:HGNC:10332]	--	GO:0005730,GO:0005829,GO:0003735,GO:0006412,GO:0005840,GO:0005622,GO:0003723,GO:0005634,GO:0005737,GO:0005925,GO:0022625,GO:0000027,GO:0005515,GO:0070062,GO:0032991,GO:0019083,GO:0006413,GO:0000184,GO:0006614,GO:0008097,GO:0071353,GO:0045202	nucleolus|cytosol|structural constituent of ribosome|translation|ribosome|intracellular|RNA binding|nucleus|cytoplasm|focal adhesion|cytosolic large ribosomal subunit|ribosomal large subunit assembly|protein binding|extracellular exosome|protein-containing complex|viral transcription|translational initiation|nuclear-transcribed mRNA catabolic process, nonsense-mediated decay|SRP-dependent cotrans…	path:hsa03010	Ribosome
WWC3	0	0.851801	0.658	0.092	0	1.80475	ENSG00000047644	protein_coding	WWC family member 3 [Source:HGNC Symbol;Acc:HGNC:29237]	--	GO:0060090,GO:0005829,GO:0000122,GO:0019900,GO:0046621,GO:0035331	molecular adaptor activity|cytosol|negative regulation of transcription by RNA polymerase II|kinase binding|negative regulation of organ growth|negative regulation of hippo signaling	--	--			FERMT1	2.08775e-33	0.784625	0.406	0.046	7.64137e-29	1.72265	ENSG00000101311	protein_coding	fermitin family member 1 [Source:HGNC Symbol;Acc:HGNC:15889]	--	GO:0005737,GO:0016020,GO:0007155,GO:0005829,GO:0005886,GO:0005856,GO:0042995,GO:0030054,GO:0007229,GO:0005925,GO:0032587,GO:0043616,GO:0090162,GO:0051546,GO:0051015,GO:0001954,GO:0010629,GO:0030511,GO:0033630,GO:0042308,GO:0051886,GO:0071711,GO:0090090,GO:2000647,GO:2001203	cytoplasm|membrane|cell adhesion|cytosol|plasma membrane|cytoskeleton|cell projection|cell junction|integrin-mediated signaling pathway|focal adhesion|ruffle membrane|keratinocyte proliferation|establishment of epithelial cell polarity|keratinocyte migration|actin filament binding|positive regulation of cell-matrix adhesion|negative regulation of gene expression|positive regulation of transformin…	--	--			MT-ND2	2.74833e-113	-1.33835	0.402	0.702	1.00592e-108	0.395472	ENSG00000198763	protein_coding	mitochondrially encoded NADH:ubiquinone oxidoreductase core subunit 2 [Source:HGNC Symbol;Acc:HGNC:7456]	--	GO:0016020,GO:0016021,GO:0016491,GO:0055114,GO:0005743,GO:0005739,GO:0006120,GO:0070469,GO:0008137,GO:0032981,GO:0005747,GO:0019901,GO:0035255,GO:0072593,GO:0014069	membrane|integral component of membrane|oxidoreductase activity|oxidation-reduction process|mitochondrial inner membrane|mitochondrion|mitochondrial electron transport, NADH to ubiquinone|respirasome|NADH dehydrogenase (ubiquinone) activity|mitochondrial respiratory chain complex I assembly|mitochondrial respiratory chain complex I|protein kinase binding|ionotropic glutamate receptor binding|reac…	--	--
RPS4X	0	-1.36986	0.954	0.99	0	0.386928	ENSG00000198034	protein_coding	ribosomal protein S4 X-linked [Source:HGNC Symbol;Acc:HGNC:10424]	--	GO:0003723,GO:0005737,GO:0016020,GO:0006412,GO:0003735,GO:0005840,GO:0022627,GO:0007275,GO:0019843,GO:0045727,GO:0005925,GO:0005654,GO:0005829,GO:0070062,GO:0019083,GO:0045202,GO:1990904,GO:0005515,GO:0008284,GO:0006413,GO:0036464,GO:0000184,GO:0006614,GO:0005844,GO:0015935,GO:0005622	RNA binding|cytoplasm|membrane|translation|structural constituent of ribosome|ribosome|cytosolic small ribosomal subunit|multicellular organism development|rRNA binding|positive regulation of translation|focal adhesion|nucleoplasm|cytosol|extracellular exosome|viral transcription|synapse|ribonucleoprotein complex|protein binding|positive regulation of cell population proliferation|translational i…	path:hsa03010	Ribosome			SPATS2L	2.31191e-33	0.722029	0.415	0.048	8.46183e-29	1.6495	ENSG00000196141	protein_coding	spermatogenesis associated serine rich 2 like [Source:HGNC Symbol;Acc:HGNC:24574]	--	GO:0003723,GO:0005634,GO:0005737,GO:0005730,GO:0005829,GO:0032991,GO:0005515	RNA binding|nucleus|cytoplasm|nucleolus|cytosol|protein-containing complex|protein binding	--	--			CYBA	8.06121e-113	-0.674059	0.092	0.397	2.95048e-108	0.626741	ENSG00000051523	protein_coding	cytochrome b-245 alpha chain [Source:HGNC Symbol;Acc:HGNC:2577]	--	GO:0016020,GO:0046872,GO:0016491,GO:0055114,GO:0005886,GO:0005515,GO:0020037,GO:0022900,GO:0045087,GO:0005789,GO:0002479,GO:0043312,GO:0035579,GO:0070821,GO:0046982,GO:0030670,GO:0050766,GO:0048010,GO:0006954,GO:1903428,GO:0009055,GO:0034599,GO:0034137,GO:0017124,GO:0032760,GO:0006801,GO:0016175,GO:0042554,GO:0045454,GO:0045730,GO:0043020,GO:0030141,GO:0001666,GO:0001938,GO:0003106,GO:0014823,GO:…	membrane|metal ion binding|oxidoreductase activity|oxidation-reduction process|plasma membrane|protein binding|heme binding|electron transport chain|innate immune response|endoplasmic reticulum membrane|antigen processing and presentation of exogenous peptide antigen via MHC class I, TAP-dependent|neutrophil degranulation|specific granule membrane|tertiary granule membrane|protein heterodimerizat…	path:hsa04145,path:hsa04380,path:hsa04621,path:hsa04670,path:hsa05140,path:hsa05418	Phagosome|Osteoclast differentiation|NOD-like receptor signaling pathway|Leukocyte transendothelial migration|Leishmaniasis|Fluid shear stress and atherosclerosis
BGN	0	2.26221	0.766	0.237	0	4.79725	ENSG00000182492	protein_coding	biglycan [Source:HGNC Symbol;Acc:HGNC:1044]	--	GO:0005576,GO:0005515,GO:0070062,GO:0008150,GO:0062023,GO:0031012,GO:0043202,GO:0030198,GO:0005796,GO:0030206,GO:0030207,GO:0030208,GO:0009986,GO:0005201,GO:0030021,GO:0005539,GO:0050840,GO:0001974,GO:0019800,GO:0060348,GO:0061975,GO:0030133,GO:0042383	extracellular region|protein binding|extracellular exosome|biological_process|collagen-containing extracellular matrix|extracellular matrix|lysosomal lumen|extracellular matrix organization|Golgi lumen|chondroitin sulfate biosynthetic process|chondroitin sulfate catabolic process|dermatan sulfate biosynthetic process|cell surface|extracellular matrix structural constituent|extracellular matrix st…	--	--			MMP12	4.19765e-33	-1.21403	0.034	0.319	1.53638e-28	0.431062	ENSG00000262406	protein_coding	matrix metallopeptidase 12 [Source:HGNC Symbol;Acc:HGNC:7158]	--	GO:1904645,GO:0008270,GO:0046872,GO:0016787,GO:0008233,GO:0006508,GO:0005576,GO:0004222,GO:0008237,GO:0031012,GO:0030198,GO:0042060,GO:0035313,GO:0060054,GO:0004175,GO:0022617,GO:0005634,GO:0005737,GO:0030574,GO:0045944,GO:0005615,GO:0001047,GO:0005509,GO:0005518,GO:0043565,GO:0000122,GO:0006606,GO:0010628,GO:0050691,GO:0060309,GO:0060339,GO:0060340,GO:0098586,GO:1902741,GO:1904905	response to amyloid-beta|zinc ion binding|metal ion binding|hydrolase activity|peptidase activity|proteolysis|extracellular region|metalloendopeptidase activity|metallopeptidase activity|extracellular matrix|extracellular matrix organization|wound healing|wound healing, spreading of epidermal cells|positive regulation of epithelial cell proliferation involved in wound healing|endopeptidase activi…	--	--			CLDN6	1.87533e-112	-0.464884	0.04	0.278	6.86389e-108	0.724529	ENSG00000184697	protein_coding	claudin 6 [Source:HGNC Symbol;Acc:HGNC:2048]	--	GO:0016020,GO:0016021,GO:0005198,GO:0005886,GO:0030054,GO:0046718,GO:0005923,GO:0005515,GO:0042802,GO:0016032,GO:0016338,GO:0001618,GO:0045216,GO:0016327	membrane|integral component of membrane|structural molecule activity|plasma membrane|cell junction|viral entry into host cell|bicellular tight junction|protein binding|identical protein binding|viral process|calcium-independent cell-cell adhesion via plasma membrane cell-adhesion molecules|virus receptor activity|cell-cell junction organization|apicolateral plasma membrane	path:hsa04514,path:hsa04530,path:hsa04670,path:hsa05160	Cell adhesion molecules (CAMs)|Tight junction|Leukocyte transendothelial migration|Hepatitis C
RPS4Y1	0	2.09299	0.84	0	0	4.2663	ENSG00000129824	protein_coding	ribosomal protein S4 Y-linked 1 [Source:HGNC Symbol;Acc:HGNC:10425]	--	GO:0003723,GO:0005634,GO:0016020,GO:0006412,GO:0003735,GO:0005840,GO:0022627,GO:0007275,GO:0019843,GO:0005654,GO:0005829,GO:0019083,GO:0006413,GO:0000184,GO:0006614,GO:0005844,GO:0005622	RNA binding|nucleus|membrane|translation|structural constituent of ribosome|ribosome|cytosolic small ribosomal subunit|multicellular organism development|rRNA binding|nucleoplasm|cytosol|viral transcription|translational initiation|nuclear-transcribed mRNA catabolic process, nonsense-mediated decay|SRP-dependent cotranslational protein targeting to membrane|polysome|intracellular	path:hsa03010	Ribosome			PALLD	9.8614e-33	1.02735	0.578	0.191	3.60937e-28	2.03827	ENSG00000129116	protein_coding	palladin, cytoskeletal associated protein [Source:HGNC Symbol;Acc:HGNC:17068]	--	GO:0005737,GO:0005829,GO:0003779,GO:0005886,GO:0015629,GO:0030036,GO:0005856,GO:0042995,GO:0005515,GO:0030054,GO:0016477,GO:0005925,GO:0007411,GO:0030424,GO:0030027,GO:0030426,GO:0002102,GO:0005634,GO:0030018,GO:0001726,GO:0098632,GO:0007156,GO:0070593,GO:0005884,GO:0051371,GO:0003334,GO:0003382,GO:0007010	cytoplasm|cytosol|actin binding|plasma membrane|actin cytoskeleton|actin cytoskeleton organization|cytoskeleton|cell projection|protein binding|cell junction|cell migration|focal adhesion|axon guidance|axon|lamellipodium|growth cone|podosome|nucleus|Z disc|ruffle|cell-cell adhesion mediator activity|homophilic cell adhesion via plasma membrane adhesion molecules|dendrite self-avoidance|actin fila…	--	--			RPL23	1.02214e-111	0.568711	0.991	0.991	3.74115e-107	1.4832	ENSG00000125691	protein_coding	ribosomal protein L23 [Source:HGNC Symbol;Acc:HGNC:10316]	--	GO:0003723,GO:0016020,GO:0006412,GO:0003735,GO:0005840,GO:0005515,GO:0005925,GO:0022625,GO:0005829,GO:0070062,GO:0019083,GO:0032991,GO:0006413,GO:0006610,GO:0005737,GO:0000184,GO:0006614,GO:0000122,GO:0008284,GO:0010628,GO:0032986,GO:0050821,GO:0005654,GO:0071158,GO:0072717,GO:0070180,GO:0005730,GO:0031625,GO:0001223,GO:1990948,GO:1904667,GO:2000059,GO:0071157,GO:1901798,GO:0014069	RNA binding|membrane|translation|structural constituent of ribosome|ribosome|protein binding|focal adhesion|cytosolic large ribosomal subunit|cytosol|extracellular exosome|viral transcription|protein-containing complex|translational initiation|ribosomal protein import into nucleus|cytoplasm|nuclear-transcribed mRNA catabolic process, nonsense-mediated decay|SRP-dependent cotranslational protein t…	path:hsa03010	Ribosome
USP9Y	0	0.615461	0.501	0	0	1.53205	ENSG00000114374	protein_coding	ubiquitin specific peptidase 9 Y-linked [Source:HGNC Symbol;Acc:HGNC:12633]	--	GO:0005737,GO:0016579,GO:0016787,GO:0008233,GO:0008234,GO:0006508,GO:0006511,GO:0036459,GO:0004197,GO:0004843,GO:0030509,GO:0007179,GO:0070410,GO:0007283	cytoplasm|protein deubiquitination|hydrolase activity|peptidase activity|cysteine-type peptidase activity|proteolysis|ubiquitin-dependent protein catabolic process|thiol-dependent ubiquitinyl hydrolase activity|cysteine-type endopeptidase activity|thiol-dependent ubiquitin-specific protease activity|BMP signaling pathway|transforming growth factor beta receptor signaling pathway|co-SMAD binding|s…	--	--			CDYL2	1.84918e-32	0.567522	0.405	0.043	6.76817e-28	1.48198	ENSG00000166446	protein_coding	chromodomain Y like 2 [Source:HGNC Symbol;Acc:HGNC:23030]	--	GO:0005634,GO:0003824,GO:0005515,GO:1903507,GO:0003714,GO:0035064	nucleus|catalytic activity|protein binding|negative regulation of nucleic acid-templated transcription|transcription corepressor activity|methylated histone binding	--	--			IQGAP1	5.96253e-111	-0.697691	0.198	0.601	2.18235e-106	0.616558	ENSG00000140575	protein_coding	IQ motif containing GTPase activating protein 1 [Source:HGNC Symbol;Acc:HGNC:6110]	--	GO:0005634,GO:0005737,GO:0016020,GO:0007165,GO:0005886,GO:0043547,GO:0005515,GO:0005874,GO:0043087,GO:0005925,GO:0017048,GO:0044877,GO:0048365,GO:0051019,GO:0001817,GO:0007173,GO:0008543,GO:0035305,GO:0036120,GO:0043406,GO:0044344,GO:0045860,GO:0048008,GO:0051894,GO:0071364,GO:1900006,GO:1900086,GO:1903829,GO:1904754,GO:1990776,GO:0005911,GO:0015629,GO:0015630,GO:0016328,GO:0030424,GO:0030426,GO:…	nucleus|cytoplasm|membrane|signal transduction|plasma membrane|positive regulation of GTPase activity|protein binding|microtubule|regulation of GTPase activity|focal adhesion|Rho GTPase binding|protein-containing complex binding|Rac GTPase binding|mitogen-activated protein kinase binding|regulation of cytokine production|epidermal growth factor receptor signaling pathway|fibroblast growth factor …	path:hsa04520,path:hsa04810,path:hsa05205	Adherens junction|Regulation of actin cytoskeleton|Proteoglycans in cancer
DDX3Y	0	0.867335	0.659	0	0	1.82429	ENSG00000067048	protein_coding	DEAD-box helicase 3 Y-linked [Source:HGNC Symbol;Acc:HGNC:2699]	--	GO:0003676,GO:0003723,GO:0005634,GO:0005737,GO:0016020,GO:0000166,GO:0005524,GO:0005829,GO:0016787,GO:0003677,GO:0004386,GO:0003724,GO:0030154,GO:0007276,GO:0043186	nucleic acid binding|RNA binding|nucleus|cytoplasm|membrane|nucleotide binding|ATP binding|cytosol|hydrolase activity|DNA binding|helicase activity|RNA helicase activity|cell differentiation|gamete generation|P granule	--	--			USP9Y	1.85688e-32	0.457199	0.326	0	6.79638e-28	1.37287	ENSG00000114374	protein_coding	ubiquitin specific peptidase 9 Y-linked [Source:HGNC Symbol;Acc:HGNC:12633]	--	GO:0005737,GO:0016579,GO:0016787,GO:0008233,GO:0008234,GO:0006508,GO:0006511,GO:0036459,GO:0004197,GO:0004843,GO:0030509,GO:0007179,GO:0070410,GO:0007283	cytoplasm|protein deubiquitination|hydrolase activity|peptidase activity|cysteine-type peptidase activity|proteolysis|ubiquitin-dependent protein catabolic process|thiol-dependent ubiquitinyl hydrolase activity|cysteine-type endopeptidase activity|thiol-dependent ubiquitin-specific protease activity|BMP signaling pathway|transforming growth factor beta receptor signaling pathway|co-SMAD binding|s…	--	--			MACF1	1.05729e-110	-0.633258	0.149	0.509	3.8698e-106	0.644719	ENSG00000127603	protein_coding	microtubule actin crosslinking factor 1 [Source:HGNC Symbol;Acc:HGNC:13664]	--	GO:0005509,GO:0003779,GO:0005856,GO:0008092,GO:0008017,GO:0007010,GO:0005515,GO:0003723,GO:0005737,GO:0016020,GO:0046872,GO:0005794,GO:0005886,GO:0042995,GO:0016055,GO:0005874,GO:0030177,GO:0045296,GO:0051015,GO:0045773,GO:0016887,GO:0032587,GO:0015629,GO:0005882,GO:0042060,GO:0045104,GO:0150011,GO:0030334,GO:0051893,GO:0032886,GO:0010632,GO:0043001,GO:0051011,GO:0016021,GO:0030054	calcium ion binding|actin binding|cytoskeleton|cytoskeletal protein binding|microtubule binding|cytoskeleton organization|protein binding|RNA binding|cytoplasm|membrane|metal ion binding|Golgi apparatus|plasma membrane|cell projection|Wnt signaling pathway|microtubule|positive regulation of Wnt signaling pathway|cadherin binding|actin filament binding|positive regulation of axon extension|ATPase …	--	--
JAM2	8.24518e-308	0.824911	0.505	0.044	3.01782e-303	1.77143	ENSG00000154721	protein_coding	junctional adhesion molecule 2 [Source:HGNC Symbol;Acc:HGNC:14686]	--	GO:0016020,GO:0016021,GO:0005886,GO:0005515,GO:0030054,GO:0050900,GO:0005887,GO:0005923,GO:0009986,GO:0030198,GO:0098609,GO:0044291,GO:0050901,GO:0046982,GO:0007162,GO:0071593,GO:2000403	membrane|integral component of membrane|plasma membrane|protein binding|cell junction|leukocyte migration|integral component of plasma membrane|bicellular tight junction|cell surface|extracellular matrix organization|cell-cell adhesion|cell-cell contact zone|leukocyte tethering or rolling|protein heterodimerization activity|negative regulation of cell adhesion|lymphocyte aggregation|positive regu…	path:hsa04514,path:hsa04530,path:hsa04670,path:hsa05120	Cell adhesion molecules (CAMs)|Tight junction|Leukocyte transendothelial migration|Epithelial cell signaling in Helicobacter pylori infection			BCAT1	1.99305e-32	0.888878	0.488	0.103	7.29475e-28	1.85173	ENSG00000060982	protein_coding	branched chain amino acid transaminase 1 [Source:HGNC Symbol;Acc:HGNC:976]	--	GO:0005737,GO:0016740,GO:0003824,GO:0008483,GO:0008652,GO:0004084,GO:0052654,GO:0052655,GO:0052656,GO:0009081,GO:0009082,GO:0005739,GO:0005829,GO:0000082,GO:0009083,GO:0009098,GO:0009099,GO:0042802	cytoplasm|transferase activity|catalytic activity|transaminase activity|cellular amino acid biosynthetic process|branched-chain-amino-acid transaminase activity|L-leucine transaminase activity|L-valine transaminase activity|L-isoleucine transaminase activity|branched-chain amino acid metabolic process|branched-chain amino acid biosynthetic process|mitochondrion|cytosol|G1/S transition of mitotic …	path:hsa00270,path:hsa00280,path:hsa00290,path:hsa00770	Cysteine and methionine metabolism|Valine, leucine and isoleucine degradation|Valine, leucine and isoleucine biosynthesis|Pantothenate and CoA biosynthesis			PYCARD	9.69337e-110	-0.622479	0.049	0.305	3.54787e-105	0.649554	ENSG00000103490	protein_coding	PYD and CARD domain containing [Source:HGNC Symbol;Acc:HGNC:16608]	--	GO:0032731,GO:0005634,GO:0005737,GO:0016020,GO:0005730,GO:0005829,GO:0005783,GO:0042981,GO:0005794,GO:0005739,GO:0005515,GO:0006508,GO:0007165,GO:0006915,GO:0000139,GO:0006954,GO:0004197,GO:0002376,GO:0045087,GO:0005576,GO:0042802,GO:0051607,GO:0050829,GO:0071222,GO:0050870,GO:0051260,GO:2000778,GO:2001181,GO:0032088,GO:0071347,GO:0071356,GO:0070374,GO:0043065,GO:0043312,GO:0019899,GO:0031647,GO:…	positive regulation of interleukin-1 beta production|nucleus|cytoplasm|membrane|nucleolus|cytosol|endoplasmic reticulum|regulation of apoptotic process|Golgi apparatus|mitochondrion|protein binding|proteolysis|signal transduction|apoptotic process|Golgi membrane|inflammatory response|cysteine-type endopeptidase activity|immune system process|innate immune response|extracellular region|identical p…	path:hsa04217,path:hsa04621,path:hsa04623,path:hsa04625,path:hsa05132,path:hsa05133,path:hsa05134,path:hsa05164	Necroptosis|NOD-like receptor signaling pathway|Cytosolic DNA-sensing pathway|C-type lectin receptor signaling pathway|Salmonella infection|Pertussis|Legionellosis|Influenza A
RPL39	2.60396e-307	-1.22786	0.95	0.984	9.53074e-303	0.42695	ENSG00000198918	protein_coding	ribosomal protein L39 [Source:HGNC Symbol;Acc:HGNC:10350]	--	GO:0003723,GO:0006412,GO:0002181,GO:0003735,GO:0005840,GO:0005615,GO:0022625,GO:0005829,GO:0019083,GO:0002227,GO:0019731,GO:0050830,GO:0061844,GO:0006413,GO:0000184,GO:0006614,GO:0042788,GO:0005622	RNA binding|translation|cytoplasmic translation|structural constituent of ribosome|ribosome|extracellular space|cytosolic large ribosomal subunit|cytosol|viral transcription|innate immune response in mucosa|antibacterial humoral response|defense response to Gram-positive bacterium|antimicrobial humoral immune response mediated by antimicrobial peptide|translational initiation|nuclear-transcribed …	path:hsa03010	Ribosome			GNG10	2.33102e-32	0.786231	0.545	0.154	8.53177e-28	1.72456	ENSG00000242616	protein_coding	G protein subunit gamma 10 [Source:HGNC Symbol;Acc:HGNC:4402]	--	GO:0016020,GO:0007186,GO:0003924,GO:0005886,GO:0005515,GO:0007165,GO:0005834,GO:0031681,GO:0031680	membrane|G protein-coupled receptor signaling pathway|GTPase activity|plasma membrane|protein binding|signal transduction|heterotrimeric G-protein complex|G-protein beta-subunit binding|G-protein beta/gamma-subunit complex	path:hsa04014,path:hsa04062,path:hsa04151,path:hsa04371,path:hsa04713,path:hsa04723,path:hsa04724,path:hsa04725,path:hsa04726,path:hsa04727,path:hsa04728,path:hsa04926,path:hsa05032,path:hsa05034,path:hsa05163,path:hsa05167,path:hsa05170,path:hsa05200	Ras signaling pathway|Chemokine signaling pathway|PI3K-Akt signaling pathway|Apelin signaling pathway|Circadian entrainment|Retrograde endocannabinoid signaling|Glutamatergic synapse|Cholinergic synapse|Serotonergic synapse|GABAergic synapse|Dopaminergic synapse|Relaxin signaling pathway|Morphine addiction|Alcoholism|Human cytomegalovirus infection|Kaposi sarcoma-associated herpesvirus infection|…			SYNE2	4.29715e-109	-0.847253	0.288	0.695	1.5728e-104	0.555842	ENSG00000054654	protein_coding	spectrin repeat containing nuclear envelope protein 2 [Source:HGNC Symbol;Acc:HGNC:17084]	--	GO:0005634,GO:0005737,GO:0016020,GO:0016021,GO:0003779,GO:0051015,GO:0005739,GO:0031965,GO:0045111,GO:0005886,GO:0005856,GO:0005515,GO:0016235,GO:0034993,GO:0030054,GO:0005654,GO:0005925,GO:0090286,GO:0005635,GO:0070062,GO:0016529,GO:0030335,GO:0030018,GO:0033017,GO:0007097,GO:0031527,GO:0031258,GO:0051642,GO:0005640,GO:0031981,GO:0031022,GO:0021817,GO:1902017,GO:0030016	nucleus|cytoplasm|membrane|integral component of membrane|actin binding|actin filament binding|mitochondrion|nuclear membrane|intermediate filament cytoskeleton|plasma membrane|cytoskeleton|protein binding|aggresome|meiotic nuclear membrane microtubule tethering complex|cell junction|nucleoplasm|focal adhesion|cytoskeletal anchoring at nuclear membrane|nuclear envelope|extracellular exosome|sarco…	--	--
LINC-PINT	1.2654e-305	0.971409	0.516	0.046	4.63151e-301	1.96075	ENSG00000231721	lncRNA	hypothetical protein FLJ43663	--	GO:0016021	integral component of membrane	--	--			NAV2	3.01164e-32	0.780649	0.51	0.123	1.10229e-27	1.7179	ENSG00000166833	protein_coding	neuron navigator 2 [Source:HGNC Symbol;Acc:HGNC:15997]	--	GO:0005634,GO:0000166,GO:0005524,GO:0005654,GO:0016787,GO:0005515,GO:0032508,GO:0022008,GO:0003678,GO:0004386,GO:0007399,GO:0008201,GO:0003025,GO:0007605,GO:0007608,GO:0007626,GO:0021554,GO:0021563,GO:0021564,GO:0005614,GO:0031012	nucleus|nucleotide binding|ATP binding|nucleoplasm|hydrolase activity|protein binding|DNA duplex unwinding|neurogenesis|DNA helicase activity|helicase activity|nervous system development|heparin binding|regulation of systemic arterial blood pressure by baroreceptor feedback|sensory perception of sound|sensory perception of smell|locomotory behavior|optic nerve development|glossopharyngeal nerve d…	--	--			SQLE	8.84052e-109	-0.637672	0.104	0.406	3.23572e-104	0.642749	ENSG00000104549	protein_coding	squalene epoxidase [Source:HGNC Symbol;Acc:HGNC:11279]	--	GO:0016020,GO:0016021,GO:0050660,GO:0055114,GO:0004506,GO:0016126,GO:0016491,GO:0005783,GO:0005789,GO:0031090,GO:0043231,GO:0005515,GO:0042127,GO:0140042,GO:0071949,GO:0045540,GO:0008203,GO:0006695,GO:0006725,GO:0010033	membrane|integral component of membrane|flavin adenine dinucleotide binding|oxidation-reduction process|squalene monooxygenase activity|sterol biosynthetic process|oxidoreductase activity|endoplasmic reticulum|endoplasmic reticulum membrane|organelle membrane|intracellular membrane-bounded organelle|protein binding|regulation of cell population proliferation|lipid droplet formation|FAD binding|re…	path:hsa00100	Steroid biosynthesis
XIST	1.882e-305	-1.5406	0.016	0.728	6.8883e-301	0.343741	ENSG00000229807	lncRNA	X inactive specific transcript [Source:HGNC Symbol;Acc:HGNC:12810]	--	--	--	--	--			AC245041.2	3.47854e-32	0.643488	0.43	0.063	1.27318e-27	1.5621	ENSG00000276850	lncRNA	novel transcript	--	--	--	--	--			MALAT1	1.03019e-108	-1.28186	0.859	0.946	3.7706e-104	0.411264	ENSG00000251562	lncRNA	metastasis associated lung adenocarcinoma transcript 1 [Source:HGNC Symbol;Acc:HGNC:29665]	--	--	--	--	--
PLCD3	1.80619e-304	0.685686	0.551	0.065	6.61083e-300	1.60847	ENSG00000161714	protein_coding	phospholipase C delta 3 [Source:HGNC Symbol;Acc:HGNC:9061]	--	GO:0005737,GO:0016020,GO:0046872,GO:0016787,GO:0035556,GO:0007165,GO:0006629,GO:0016042,GO:0008081,GO:0001525,GO:0005886,GO:0004435,GO:0042127,GO:0032154,GO:0048015,GO:0043647,GO:0032959,GO:0051209,GO:0060716,GO:0005829	cytoplasm|membrane|metal ion binding|hydrolase activity|intracellular signal transduction|signal transduction|lipid metabolic process|lipid catabolic process|phosphoric diester hydrolase activity|angiogenesis|plasma membrane|phosphatidylinositol phospholipase C activity|regulation of cell population proliferation|cleavage furrow|phosphatidylinositol-mediated signaling|inositol phosphate metabolic…	path:hsa00562,path:hsa04020,path:hsa04070,path:hsa04919,path:hsa04933	Inositol phosphate metabolism|Calcium signaling pathway|Phosphatidylinositol signaling system|Thyroid hormone signaling pathway|AGE-RAGE signaling pathway in diabetic complications			FBN1	5.64851e-32	1.31726	0.583	0.194	2.06741e-27	2.49192	ENSG00000166147	protein_coding	fibrillin 1 [Source:HGNC Symbol;Acc:HGNC:3603]	--	GO:0005615,GO:0005509,GO:0007165,GO:0005515,GO:0005576,GO:0005179,GO:0042802,GO:0005201,GO:0031012,GO:0008201,GO:0044267,GO:0062023,GO:0001501,GO:0007507,GO:0005604,GO:0043687,GO:0045671,GO:0005178,GO:0005788,GO:0030198,GO:0044877,GO:0035582,GO:2001205,GO:0033627,GO:0043010,GO:0030023,GO:0001656,GO:0001822,GO:0035583,GO:0048048,GO:0048050,GO:0071560,GO:1990314,GO:0001527	extracellular space|calcium ion binding|signal transduction|protein binding|extracellular region|hormone activity|identical protein binding|extracellular matrix structural constituent|extracellular matrix|heparin binding|cellular protein metabolic process|collagen-containing extracellular matrix|skeletal system development|heart development|basement membrane|post-translational protein modificatio…	--	--			CHCHD10	4.45113e-108	-0.623462	0.111	0.432	1.62916e-103	0.649112	ENSG00000250479	protein_coding	coiled-coil-helix-coiled-coil-helix domain containing 10 [Source:HGNC Symbol;Acc:HGNC:15559]	--	GO:0005739,GO:0007005,GO:0030322,GO:0031930,GO:0034504,GO:0099558,GO:1903109,GO:0003674,GO:0005515,GO:0005634,GO:0061617,GO:0005758,GO:0090200,GO:0006119,GO:1901030,GO:0032984,GO:0090144,GO:1903852,GO:1904960	mitochondrion|mitochondrion organization|stabilization of membrane potential|mitochondria-nucleus signaling pathway|protein localization to nucleus|maintenance of synapse structure|positive regulation of mitochondrial transcription|molecular_function|protein binding|nucleus|MICOS complex|mitochondrial intermembrane space|positive regulation of release of cytochrome c from mitochondria|oxidative p…	--	--
LY6E	1.83698e-298	-1.65831	0.822	0.974	6.72353e-294	0.316811	ENSG00000160932	protein_coding	lymphocyte antigen 6 family member E [Source:HGNC Symbol;Acc:HGNC:6727]	--	GO:0016020,GO:0005886,GO:0005576,GO:0031225,GO:2000272,GO:0007166,GO:0030550	membrane|plasma membrane|extracellular region|anchored component of membrane|negative regulation of signaling receptor activity|cell surface receptor signaling pathway|acetylcholine receptor inhibitor activity	--	--			SMPDL3A	6.65176e-32	0.710632	0.472	0.094	2.43461e-27	1.63652	ENSG00000172594	protein_coding	sphingomyelin phosphodiesterase acid like 3A [Source:HGNC Symbol;Acc:HGNC:17389]	--	GO:0005615,GO:0046872,GO:0016787,GO:0008270,GO:0005576,GO:0005515,GO:0070062,GO:0008081,GO:0009143,GO:0004767,GO:0006685	extracellular space|metal ion binding|hydrolase activity|zinc ion binding|extracellular region|protein binding|extracellular exosome|phosphoric diester hydrolase activity|nucleoside triphosphate catabolic process|sphingomyelin phosphodiesterase activity|sphingomyelin catabolic process	--	--			MT-ND4	7.48363e-108	-1.80463	0.618	0.788	2.73908e-103	0.286254	ENSG00000198886	protein_coding	mitochondrially encoded NADH:ubiquinone oxidoreductase core subunit 4 [Source:HGNC Symbol;Acc:HGNC:7459]	--	GO:0016020,GO:0016021,GO:0055114,GO:0005739,GO:0006120,GO:0070469,GO:0008137,GO:0009060,GO:0031966,GO:0042773,GO:0005747,GO:0003954,GO:0048039,GO:0001666,GO:0001701,GO:0007568,GO:0021549,GO:0035094,GO:0045471,GO:0032981,GO:0005743,GO:0015990	membrane|integral component of membrane|oxidation-reduction process|mitochondrion|mitochondrial electron transport, NADH to ubiquinone|respirasome|NADH dehydrogenase (ubiquinone) activity|aerobic respiration|mitochondrial membrane|ATP synthesis coupled electron transport|mitochondrial respiratory chain complex I|NADH dehydrogenase activity|ubiquinone binding|response to hypoxia|in utero embryonic…	--	--
SLC6A2	2.1535e-297	1.25355	0.711	0.182	7.88201e-293	2.38427	ENSG00000103546	protein_coding	solute carrier family 6 member 2 [Source:HGNC Symbol;Acc:HGNC:11048]	--	GO:0016020,GO:0016021,GO:0005887,GO:0046872,GO:0015293,GO:0005886,GO:0005328,GO:0006836,GO:0055085,GO:0005515,GO:0043005,GO:0007268,GO:0042734,GO:0051620,GO:0070050,GO:0003779,GO:0005330,GO:0005334,GO:0008504,GO:0015844,GO:0015874,GO:0051583,GO:0032809,GO:0043014,GO:0048487,GO:0042493,GO:0048265,GO:0098810,GO:0009986,GO:0045121	membrane|integral component of membrane|integral component of plasma membrane|metal ion binding|symporter activity|plasma membrane|neurotransmitter:sodium symporter activity|neurotransmitter transport|transmembrane transport|protein binding|neuron projection|chemical synaptic transmission|presynaptic membrane|norepinephrine uptake|neuron cellular homeostasis|actin binding|dopamine:sodium symporte…	--	--			RNF217	8.37383e-32	0.792858	0.549	0.154	3.06491e-27	1.7325	ENSG00000146373	protein_coding	ring finger protein 217 [Source:HGNC Symbol;Acc:HGNC:21487]	--	GO:0016020,GO:0016021,GO:0046872,GO:0016740,GO:0016567,GO:0004842,GO:0006511,GO:0005737,GO:0000151,GO:0061630,GO:0005829,GO:0000209,GO:0032436,GO:0031624	membrane|integral component of membrane|metal ion binding|transferase activity|protein ubiquitination|ubiquitin-protein transferase activity|ubiquitin-dependent protein catabolic process|cytoplasm|ubiquitin ligase complex|ubiquitin protein ligase activity|cytosol|protein polyubiquitination|positive regulation of proteasomal ubiquitin-dependent protein catabolic process|ubiquitin conjugating enzym…	--	--			IARS2	5.53184e-107	-0.537219	0.163	0.515	2.02471e-102	0.689098	ENSG00000067704	protein_coding	isoleucyl-tRNA synthetase 2, mitochondrial [Source:HGNC Symbol;Acc:HGNC:29685]	--	GO:0006412,GO:0000166,GO:0005524,GO:0005829,GO:0005739,GO:0005759,GO:0016874,GO:0004812,GO:0006418,GO:0002161,GO:0106074,GO:0000049,GO:0004822,GO:0006428,GO:0032543	translation|nucleotide binding|ATP binding|cytosol|mitochondrion|mitochondrial matrix|ligase activity|aminoacyl-tRNA ligase activity|tRNA aminoacylation for protein translation|aminoacyl-tRNA editing activity|aminoacyl-tRNA metabolism involved in translational fidelity|tRNA binding|isoleucine-tRNA ligase activity|isoleucyl-tRNA aminoacylation|mitochondrial translation	path:hsa00970	Aminoacyl-tRNA biosynthesis
RPS18	2.40393e-296	-1.17927	0.983	0.996	8.79864e-292	0.441574	ENSG00000231500	protein_coding	ribosomal protein S18 [Source:HGNC Symbol;Acc:HGNC:10401]	--	GO:0003676,GO:0003723,GO:0005634,GO:0005737,GO:0016020,GO:0006412,GO:0005829,GO:0003735,GO:0005840,GO:0005515,GO:0022627,GO:0019843,GO:0005925,GO:0005654,GO:0070062,GO:0019083,GO:0006413,GO:0000184,GO:0006614,GO:0014069,GO:0015935,GO:0005622,GO:0005581	nucleic acid binding|RNA binding|nucleus|cytoplasm|membrane|translation|cytosol|structural constituent of ribosome|ribosome|protein binding|cytosolic small ribosomal subunit|rRNA binding|focal adhesion|nucleoplasm|extracellular exosome|viral transcription|translational initiation|nuclear-transcribed mRNA catabolic process, nonsense-mediated decay|SRP-dependent cotranslational protein targeting to…	path:hsa03010	Ribosome			ARPC5	9.46397e-32	1.18285	0.743	0.436	3.46391e-27	2.27025	ENSG00000162704	protein_coding	actin related protein 2/3 complex subunit 5 [Source:HGNC Symbol;Acc:HGNC:708]	--	GO:0005634,GO:0005737,GO:0003779,GO:0015629,GO:0005856,GO:0042995,GO:0030833,GO:0034314,GO:0005885,GO:0005925,GO:0038096,GO:0005576,GO:0005515,GO:0051015,GO:0005829,GO:0070062,GO:0016477,GO:0035861,GO:0043312,GO:0034774,GO:1904813,GO:0005200,GO:0061024,GO:0048013,GO:0030036,GO:0014909,GO:0021769,GO:0030011,GO:0051639,GO:0061842,GO:0097581,GO:0005768,GO:0030027,GO:0030426,GO:0043005	nucleus|cytoplasm|actin binding|actin cytoskeleton|cytoskeleton|cell projection|regulation of actin filament polymerization|Arp2/3 complex-mediated actin nucleation|Arp2/3 protein complex|focal adhesion|Fc-gamma receptor signaling pathway involved in phagocytosis|extracellular region|protein binding|actin filament binding|cytosol|extracellular exosome|cell migration|site of double-strand break|ne…	path:hsa04144,path:hsa04666,path:hsa04810,path:hsa05100,path:hsa05130,path:hsa05131,path:hsa05132	Endocytosis|Fc gamma R-mediated phagocytosis|Regulation of actin cytoskeleton|Bacterial invasion of epithelial cells|Pathogenic Escherichia coli infection|Shigellosis|Salmonella infection			RPS11	1.67654e-106	0.541099	0.997	0.995	6.1363e-102	1.45508	ENSG00000142534	protein_coding	ribosomal protein S11 [Source:HGNC Symbol;Acc:HGNC:10384]	--	GO:0003723,GO:0005737,GO:0016020,GO:0006412,GO:0003735,GO:0005840,GO:0005515,GO:0022627,GO:0019843,GO:0005730,GO:0005925,GO:0005654,GO:0005829,GO:0070062,GO:0019083,GO:0006413,GO:0000184,GO:0006614,GO:0005622	RNA binding|cytoplasm|membrane|translation|structural constituent of ribosome|ribosome|protein binding|cytosolic small ribosomal subunit|rRNA binding|nucleolus|focal adhesion|nucleoplasm|cytosol|extracellular exosome|viral transcription|translational initiation|nuclear-transcribed mRNA catabolic process, nonsense-mediated decay|SRP-dependent cotranslational protein targeting to membrane|intracell…	path:hsa03010	Ribosome
CST6	1.00083e-295	1.07925	0.53	0.058	3.66313e-291	2.11294	ENSG00000175315	protein_coding	cystatin E/M [Source:HGNC Symbol;Acc:HGNC:2478]	--	GO:0010951,GO:0005576,GO:0004869,GO:0030414,GO:0010466,GO:0070062,GO:0009653,GO:0008544,GO:0001533	negative regulation of endopeptidase activity|extracellular region|cysteine-type endopeptidase inhibitor activity|peptidase inhibitor activity|negative regulation of peptidase activity|extracellular exosome|anatomical structure morphogenesis|epidermis development|cornified envelope	--	--			RNF213	1.84704e-31	0.632415	0.54	0.145	6.76037e-27	1.55016	ENSG00000173821	protein_coding	ring finger protein 213 [Source:HGNC Symbol;Acc:HGNC:14539]	--	GO:0046872,GO:0005730,GO:0005829,GO:0004842,GO:0016567,GO:0016887,GO:0001525	metal ion binding|nucleolus|cytosol|ubiquitin-protein transferase activity|protein ubiquitination|ATPase activity|angiogenesis	--	--			RPL9	9.87052e-106	0.48658	0.994	0.995	3.61271e-101	1.40112	ENSG00000163682	protein_coding	ribosomal protein L9 [Source:HGNC Symbol;Acc:HGNC:10369]	--	GO:0005634,GO:0016020,GO:0006412,GO:0003735,GO:0005840,GO:0005515,GO:0002181,GO:0019843,GO:0005925,GO:0022625,GO:0005829,GO:0019083,GO:0006413,GO:0003723,GO:0000184,GO:0006614,GO:0005622,GO:0016021	nucleus|membrane|translation|structural constituent of ribosome|ribosome|protein binding|cytoplasmic translation|rRNA binding|focal adhesion|cytosolic large ribosomal subunit|cytosol|viral transcription|translational initiation|RNA binding|nuclear-transcribed mRNA catabolic process, nonsense-mediated decay|SRP-dependent cotranslational protein targeting to membrane|intracellular|integral componen…	path:hsa03010	Ribosome
RGCC	5.71185e-295	0.945148	0.392	0.011	2.0906e-290	1.92539	ENSG00000102760	protein_coding	regulator of cell cycle [Source:HGNC Symbol;Acc:HGNC:20369]	--	GO:0010628,GO:0043537,GO:2000353,GO:1900087,GO:0008285,GO:0001937,GO:0016525,GO:0051091,GO:0071158,GO:0010718,GO:0045944,GO:0005737,GO:0071456,GO:0005634,GO:0005730,GO:0005856,GO:0007049,GO:0051726,GO:0005815,GO:0032147,GO:0006977,GO:0005829,GO:0005515,GO:0019901,GO:0070412,GO:0051496,GO:0005813,GO:0050710,GO:0045840,GO:0045737,GO:0032967,GO:2000048,GO:0006956,GO:0050715,GO:0030295,GO:0071850,GO:…	positive regulation of gene expression|negative regulation of blood vessel endothelial cell migration|positive regulation of endothelial cell apoptotic process|positive regulation of G1/S transition of mitotic cell cycle|negative regulation of cell population proliferation|negative regulation of endothelial cell proliferation|negative regulation of angiogenesis|positive regulation of DNA-binding …	--	--			PDLIM1	2.17172e-31	1.39713	0.526	0.157	7.94871e-27	2.63377	ENSG00000107438	protein_coding	PDZ and LIM domain 1 [Source:HGNC Symbol;Acc:HGNC:2067]	--	GO:0005737,GO:0046872,GO:1903508,GO:0005856,GO:0005925,GO:0030036,GO:0031941,GO:0003713,GO:0003779,GO:0051371,GO:0098641,GO:0001666,GO:0006357,GO:0006979,GO:0007507,GO:0061061,GO:0098609,GO:0001725,GO:0005667,GO:0005913,GO:0030018,GO:0005515	cytoplasm|metal ion binding|positive regulation of nucleic acid-templated transcription|cytoskeleton|focal adhesion|actin cytoskeleton organization|filamentous actin|transcription coactivator activity|actin binding|muscle alpha-actinin binding|cadherin binding involved in cell-cell adhesion|response to hypoxia|regulation of transcription by RNA polymerase II|response to oxidative stress|heart dev…	--	--			EEA1	1.31516e-105	-0.613901	0.184	0.55	4.81363e-101	0.653428	ENSG00000102189	protein_coding	early endosome antigen 1 [Source:HGNC Symbol;Acc:HGNC:3185]	--	GO:0003676,GO:0005737,GO:0016020,GO:0046872,GO:0008270,GO:0005829,GO:0042803,GO:0005515,GO:0005768,GO:0005769,GO:0005516,GO:0006897,GO:0070062,GO:0045022,GO:0031901,GO:0030742,GO:0039694,GO:0006906,GO:0005545,GO:0019897,GO:0016189,GO:0005969,GO:0031410,GO:0044308,GO:0055037	nucleic acid binding|cytoplasm|membrane|metal ion binding|zinc ion binding|cytosol|protein homodimerization activity|protein binding|endosome|early endosome|calmodulin binding|endocytosis|extracellular exosome|early endosome to late endosome transport|early endosome membrane|GTP-dependent protein binding|viral RNA genome replication|vesicle fusion|1-phosphatidylinositol binding|extrinsic componen…	path:hsa04144,path:hsa04145,path:hsa05152	Endocytosis|Phagosome|Tuberculosis
DSC2	9.1449e-294	-1.22979	0.757	0.972	3.34713e-289	0.426381	ENSG00000134755	protein_coding	desmocollin 2 [Source:HGNC Symbol;Acc:HGNC:3036]	--	GO:0016020,GO:0016021,GO:0046872,GO:0005509,GO:0007155,GO:0007156,GO:0005886,GO:0030054,GO:0031410,GO:0005515,GO:0070062,GO:0031424,GO:0005911,GO:0014704,GO:0098609,GO:0086091,GO:0070268,GO:0001533,GO:0030057,GO:0086083,GO:0086073,GO:0098911,GO:0009267,GO:0086042,GO:0005913	membrane|integral component of membrane|metal ion binding|calcium ion binding|cell adhesion|homophilic cell adhesion via plasma membrane adhesion molecules|plasma membrane|cell junction|cytoplasmic vesicle|protein binding|extracellular exosome|keratinization|cell-cell junction|intercalated disc|cell-cell adhesion|regulation of heart rate by cardiac conduction|cornification|cornified envelope|desm…	path:hsa05412	Arrhythmogenic right ventricular cardiomyopathy (ARVC)			IRX2	3.63732e-31	0.710562	0.465	0.094	1.3313e-26	1.63644	ENSG00000170561	protein_coding	iroquois homeobox 2 [Source:HGNC Symbol;Acc:HGNC:14359]	Homeobox	GO:0005634,GO:0006355,GO:0003677,GO:0043565,GO:0000981,GO:0000790,GO:0001227,GO:0000122,GO:0001656,GO:0072086,GO:0072272	nucleus|regulation of transcription, DNA-templated|DNA binding|sequence-specific DNA binding|DNA-binding transcription factor activity, RNA polymerase II-specific|nuclear chromatin|DNA-binding transcription repressor activity, RNA polymerase II-specific|negative regulation of transcription by RNA polymerase II|metanephros development|specification of loop of Henle identity|proximal/distal pattern…	--	--			RPL21	2.62395e-105	0.510444	0.996	0.995	9.6039e-101	1.42449	ENSG00000122026	protein_coding	ribosomal protein L21 [Source:HGNC Symbol;Acc:HGNC:10313]	--	GO:0003723,GO:0005737,GO:0016020,GO:0006412,GO:0005783,GO:0003735,GO:0005840,GO:0005829,GO:0022625,GO:0019083,GO:0005515,GO:0006413,GO:0000184,GO:0006614,GO:0005622	RNA binding|cytoplasm|membrane|translation|endoplasmic reticulum|structural constituent of ribosome|ribosome|cytosol|cytosolic large ribosomal subunit|viral transcription|protein binding|translational initiation|nuclear-transcribed mRNA catabolic process, nonsense-mediated decay|SRP-dependent cotranslational protein targeting to membrane|intracellular	path:hsa03010	Ribosome
RPL29	1.51108e-292	-1.15313	0.951	0.983	5.53069e-288	0.449647	ENSG00000162244	protein_coding	ribosomal protein L29 [Source:HGNC Symbol;Acc:HGNC:10331]	--	GO:0003735,GO:0006412,GO:0005840,GO:0005622,GO:0003723,GO:0016020,GO:0002181,GO:0022625,GO:0008201,GO:0005829,GO:0045296,GO:0019083,GO:0006413,GO:0000184,GO:0006614,GO:0007566	structural constituent of ribosome|translation|ribosome|intracellular|RNA binding|membrane|cytoplasmic translation|cytosolic large ribosomal subunit|heparin binding|cytosol|cadherin binding|viral transcription|translational initiation|nuclear-transcribed mRNA catabolic process, nonsense-mediated decay|SRP-dependent cotranslational protein targeting to membrane|embryo implantation	path:hsa03010	Ribosome			YPEL3	4.61063e-31	0.900606	0.688	0.313	1.68754e-26	1.86685	ENSG00000090238	protein_coding	yippee like 3 [Source:HGNC Symbol;Acc:HGNC:18327]	--	GO:0005634,GO:0046872,GO:0005730,GO:2000774	nucleus|metal ion binding|nucleolus|positive regulation of cellular senescence	--	--			RPL27A	2.2023e-104	0.48374	0.998	0.991	8.06063e-100	1.39836	ENSG00000166441	protein_coding	ribosomal protein L27a [Source:HGNC Symbol;Acc:HGNC:10329]	--	GO:0003723,GO:0016020,GO:0006412,GO:0005783,GO:0005829,GO:0003735,GO:0005840,GO:0005515,GO:0015934,GO:0022625,GO:0019083,GO:0006413,GO:0000184,GO:0006614,GO:0005622	RNA binding|membrane|translation|endoplasmic reticulum|cytosol|structural constituent of ribosome|ribosome|protein binding|large ribosomal subunit|cytosolic large ribosomal subunit|viral transcription|translational initiation|nuclear-transcribed mRNA catabolic process, nonsense-mediated decay|SRP-dependent cotranslational protein targeting to membrane|intracellular	path:hsa03010	Ribosome
VWCE	3.09276e-290	0.488817	0.428	0.021	1.13198e-285	1.40329	ENSG00000167992	protein_coding	von Willebrand factor C and EGF domains [Source:HGNC Symbol;Acc:HGNC:26487]	--	GO:0005737,GO:0005509,GO:0005576,GO:0003674,GO:0098586,GO:0005515	cytoplasm|calcium ion binding|extracellular region|molecular_function|cellular response to virus|protein binding	--	--			SERPING1	7.08657e-31	1.16055	0.451	0.1	2.59376e-26	2.23543	ENSG00000149131	protein_coding	serpin family G member 1 [Source:HGNC Symbol;Acc:HGNC:1228]	--	GO:0005615,GO:0004867,GO:0010951,GO:0030193,GO:0045916,GO:0005515,GO:0005576,GO:0002376,GO:0045087,GO:0030449,GO:0030414,GO:0007596,GO:0007599,GO:0010466,GO:0070062,GO:0072562,GO:0062023,GO:0007568,GO:0006958,GO:0002576,GO:0031093,GO:0008015,GO:0007597,GO:0042730,GO:0001869	extracellular space|serine-type endopeptidase inhibitor activity|negative regulation of endopeptidase activity|regulation of blood coagulation|negative regulation of complement activation|protein binding|extracellular region|immune system process|innate immune response|regulation of complement activation|peptidase inhibitor activity|blood coagulation|hemostasis|negative regulation of peptidase ac…	path:hsa04610,path:hsa05133	Complement and coagulation cascades|Pertussis			CCDC47	7.03792e-104	-0.576913	0.206	0.579	2.57595e-99	0.670397	ENSG00000108588	protein_coding	coiled-coil domain containing 47 [Source:HGNC Symbol;Acc:HGNC:24856]	--	GO:0003723,GO:0016020,GO:0016021,GO:0005783,GO:0005789,GO:0005515,GO:0005509,GO:0030867,GO:0001649,GO:0032469,GO:0036503,GO:0006983,GO:0007029,GO:0009791,GO:0030433,GO:0055074,GO:0005791	RNA binding|membrane|integral component of membrane|endoplasmic reticulum|endoplasmic reticulum membrane|protein binding|calcium ion binding|rough endoplasmic reticulum membrane|osteoblast differentiation|endoplasmic reticulum calcium ion homeostasis|ERAD pathway|ER overload response|endoplasmic reticulum organization|post-embryonic development|ubiquitin-dependent ERAD pathway|calcium ion homeost…	--	--
RTN4RL2	1.58931e-288	0.628719	0.404	0.016	5.81703e-284	1.54619	ENSG00000186907	protein_coding	reticulon 4 receptor like 2 [Source:HGNC Symbol;Acc:HGNC:23053]	--	GO:0016020,GO:0005886,GO:0042995,GO:0045121,GO:0030425,GO:0005615,GO:0005576,GO:0031225,GO:0009986,GO:0031012,GO:0030424,GO:0043204,GO:0070062,GO:0038023,GO:0043005,GO:0046658,GO:0010977,GO:0007166,GO:0031103,GO:0022038,GO:0009897,GO:0005515	membrane|plasma membrane|cell projection|membrane raft|dendrite|extracellular space|extracellular region|anchored component of membrane|cell surface|extracellular matrix|axon|perikaryon|extracellular exosome|signaling receptor activity|neuron projection|anchored component of plasma membrane|negative regulation of neuron projection development|cell surface receptor signaling pathway|axon regenerat…	--	--			WWC3	8.50317e-31	0.597748	0.403	0.057	3.11224e-26	1.51335	ENSG00000047644	protein_coding	WWC family member 3 [Source:HGNC Symbol;Acc:HGNC:29237]	--	GO:0060090,GO:0005829,GO:0000122,GO:0019900,GO:0046621,GO:0035331	molecular adaptor activity|cytosol|negative regulation of transcription by RNA polymerase II|kinase binding|negative regulation of organ growth|negative regulation of hippo signaling	--	--			MT-ND3	2.54594e-102	-1.46548	0.515	0.739	9.31838e-98	0.362115	ENSG00000198840	protein_coding	mitochondrially encoded NADH:ubiquinone oxidoreductase core subunit 3 [Source:HGNC Symbol;Acc:HGNC:7458]	--	GO:0016020,GO:0016021,GO:0055114,GO:0005739,GO:0005515,GO:0070469,GO:0008137,GO:0031966,GO:0005747,GO:0006120,GO:0032981,GO:0005743,GO:0006979,GO:0009642,GO:0009725,GO:0071385	membrane|integral component of membrane|oxidation-reduction process|mitochondrion|protein binding|respirasome|NADH dehydrogenase (ubiquinone) activity|mitochondrial membrane|mitochondrial respiratory chain complex I|mitochondrial electron transport, NADH to ubiquinone|mitochondrial respiratory chain complex I assembly|mitochondrial inner membrane|response to oxidative stress|response to light int…	--	--
SERPINE2	1.89337e-283	2.80041	0.933	0.803	6.92994e-279	6.96639	ENSG00000135919	protein_coding	serpin family E member 2 [Source:HGNC Symbol;Acc:HGNC:8951]	--	GO:0005615,GO:0005515,GO:0005576,GO:0007275,GO:0030154,GO:0007399,GO:0008201,GO:0004867,GO:0030414,GO:0010466,GO:0062023,GO:0010951,GO:0030334,GO:0005829,GO:1903561,GO:0005102,GO:0007596,GO:0045861,GO:0031232,GO:0030195,GO:0031091,GO:0031594,GO:0010757,GO:0005539,GO:0010955,GO:0048711,GO:0090331,GO:0008285,GO:0009611,GO:0010544,GO:0010766,GO:0014067,GO:0021683,GO:0030308,GO:0032940,GO:0033363,GO:…	extracellular space|protein binding|extracellular region|multicellular organism development|cell differentiation|nervous system development|heparin binding|serine-type endopeptidase inhibitor activity|peptidase inhibitor activity|negative regulation of peptidase activity|collagen-containing extracellular matrix|negative regulation of endopeptidase activity|regulation of cell migration|cytosol|ext…	--	--			TFDP2	8.8338e-31	1.09486	0.588	0.214	3.23326e-26	2.13593	ENSG00000114126	protein_coding	transcription factor Dp-2 [Source:HGNC Symbol;Acc:HGNC:11751]	E2F	GO:0005739,GO:0005634,GO:0006355,GO:0003712,GO:0003677,GO:0003700,GO:0008134,GO:0005515,GO:0007049,GO:0005667,GO:0051726,GO:0000278,GO:0000981,GO:0000790,GO:0006977,GO:0005654,GO:0001228,GO:0045944,GO:0019904,GO:0045892,GO:0070317,GO:0000977,GO:0090575,GO:1900740,GO:0000083,GO:0007507,GO:1903506	mitochondrion|nucleus|regulation of transcription, DNA-templated|transcription coregulator activity|DNA binding|DNA-binding transcription factor activity|transcription factor binding|protein binding|cell cycle|transcription factor complex|regulation of cell cycle|mitotic cell cycle|DNA-binding transcription factor activity, RNA polymerase II-specific|nuclear chromatin|DNA damage response, signal …	path:hsa04110	Cell cycle			TET1	3.18024e-102	-0.553199	0.111	0.417	1.164e-97	0.681507	ENSG00000138336	protein_coding	tet methylcytosine dioxygenase 1 [Source:HGNC Symbol;Acc:HGNC:29484]	--	GO:0005634,GO:0008270,GO:0046872,GO:0016491,GO:0055114,GO:0003677,GO:0006325,GO:0051213,GO:0005506,GO:0070579,GO:0006211,GO:0080111,GO:0070989,GO:0045944,GO:0008284,GO:0006493,GO:0019827,GO:0090310,GO:0001826,GO:0031062	nucleus|zinc ion binding|metal ion binding|oxidoreductase activity|oxidation-reduction process|DNA binding|chromatin organization|dioxygenase activity|iron ion binding|methylcytosine dioxygenase activity|5-methylcytosine catabolic process|DNA demethylation|oxidative demethylation|positive regulation of transcription by RNA polymerase II|positive regulation of cell population proliferation|protein…	--	--
CLIC3	3.75717e-283	-1.89292	0.808	0.972	1.37516e-278	0.269262	ENSG00000169583	protein_coding	chloride intracellular channel 3 [Source:HGNC Symbol;Acc:HGNC:2064]	--	GO:0005634,GO:0005737,GO:0016020,GO:0016021,GO:0034220,GO:0005244,GO:0006811,GO:0034765,GO:0005515,GO:0016604,GO:0005254,GO:0006821,GO:0034707,GO:1902476,GO:0070062,GO:0007165	nucleus|cytoplasm|membrane|integral component of membrane|ion transmembrane transport|voltage-gated ion channel activity|ion transport|regulation of ion transmembrane transport|protein binding|nuclear body|chloride channel activity|chloride transport|chloride channel complex|chloride transmembrane transport|extracellular exosome|signal transduction	--	--			MAOA	1.30549e-30	-1.18952	0.171	0.507	4.77824e-26	0.438449	ENSG00000189221	protein_coding	monoamine oxidase A [Source:HGNC Symbol;Acc:HGNC:6833]	--	GO:0016020,GO:0016021,GO:0016491,GO:0055114,GO:0005739,GO:0005515,GO:0005741,GO:0019221,GO:0006576,GO:0006584,GO:0008131,GO:0009967,GO:0042133,GO:0042135,GO:0042420	membrane|integral component of membrane|oxidoreductase activity|oxidation-reduction process|mitochondrion|protein binding|mitochondrial outer membrane|cytokine-mediated signaling pathway|cellular biogenic amine metabolic process|catecholamine metabolic process|primary amine oxidase activity|positive regulation of signal transduction|neurotransmitter metabolic process|neurotransmitter catabolic pr…	path:hsa00260,path:hsa00330,path:hsa00340,path:hsa00350,path:hsa00360,path:hsa00380,path:hsa00982,path:hsa04726,path:hsa04728,path:hsa05030,path:hsa05031,path:hsa05034	Glycine, serine and threonine metabolism|Arginine and proline metabolism|Histidine metabolism|Tyrosine metabolism|Phenylalanine metabolism|Tryptophan metabolism|Drug metabolism - cytochrome P450|Serotonergic synapse|Dopaminergic synapse|Cocaine addiction|Amphetamine addiction|Alcoholism			SLC3A2	3.96196e-102	-0.608138	0.194	0.545	1.45012e-97	0.656043	ENSG00000168003	protein_coding	solute carrier family 3 member 2 [Source:HGNC Symbol;Acc:HGNC:11026]	--	GO:0003723,GO:0016020,GO:0016021,GO:0005634,GO:0005829,GO:0003824,GO:0005765,GO:0005886,GO:0005975,GO:0005515,GO:0035725,GO:0042470,GO:0006816,GO:0030054,GO:0009986,GO:0005764,GO:0006865,GO:0050900,GO:0045296,GO:0070062,GO:0016324,GO:0043330,GO:0003725,GO:0015175,GO:0005432,GO:0015827,GO:1902475,GO:1903801,GO:1990184,GO:0045202	RNA binding|membrane|integral component of membrane|nucleus|cytosol|catalytic activity|lysosomal membrane|plasma membrane|carbohydrate metabolic process|protein binding|sodium ion transmembrane transport|melanosome|calcium ion transport|cell junction|cell surface|lysosome|amino acid transport|leukocyte migration|cadherin binding|extracellular exosome|apical plasma membrane|response to exogenous d…	path:hsa04150,path:hsa04216,path:hsa04974	mTOR signaling pathway|Ferroptosis|Protein digestion and absorption
RPS15	4.34326e-283	-0.955993	0.97	0.985	1.58967e-278	0.515487	ENSG00000115268	protein_coding	ribosomal protein S15 [Source:HGNC Symbol;Acc:HGNC:10388]	--	GO:0003723,GO:0003735,GO:0006412,GO:0005840,GO:0015935,GO:0005634,GO:0016020,GO:0003677,GO:0005515,GO:0022627,GO:0005654,GO:0005925,GO:0006364,GO:0042274,GO:0000028,GO:0005829,GO:0019083,GO:0006413,GO:0000184,GO:0001649,GO:0006614,GO:0000056	RNA binding|structural constituent of ribosome|translation|ribosome|small ribosomal subunit|nucleus|membrane|DNA binding|protein binding|cytosolic small ribosomal subunit|nucleoplasm|focal adhesion|rRNA processing|ribosomal small subunit biogenesis|ribosomal small subunit assembly|cytosol|viral transcription|translational initiation|nuclear-transcribed mRNA catabolic process, nonsense-mediated de…	path:hsa03010	Ribosome			MXRA8	1.59439e-30	0.836834	0.569	0.194	5.83562e-26	1.78613	ENSG00000162576	protein_coding	matrix remodeling associated 8 [Source:HGNC Symbol;Acc:HGNC:7542]	--	GO:0005634,GO:0005737,GO:0016020,GO:0016021,GO:0007155,GO:0005886,GO:0042995,GO:0030054,GO:0009986,GO:0005923,GO:0070062,GO:0003674,GO:0044267,GO:0043687,GO:0016032,GO:0060170,GO:0005788,GO:0060857	nucleus|cytoplasm|membrane|integral component of membrane|cell adhesion|plasma membrane|cell projection|cell junction|cell surface|bicellular tight junction|extracellular exosome|molecular_function|cellular protein metabolic process|post-translational protein modification|viral process|ciliary membrane|endoplasmic reticulum lumen|establishment of glial blood-brain barrier	--	--			PNN	1.48387e-101	-0.668322	0.254	0.648	5.43113e-97	0.629238	ENSG00000100941	protein_coding	pinin, desmosome associated protein [Source:HGNC Symbol;Acc:HGNC:9162]	--	GO:0003723,GO:0006397,GO:0008380,GO:0005634,GO:0016607,GO:0016020,GO:0003677,GO:0005515,GO:0005681,GO:0030054,GO:0000398,GO:0071013,GO:0005886,GO:0007155,GO:0035145,GO:0005198,GO:0005911,GO:0030057,GO:0005882	RNA binding|mRNA processing|RNA splicing|nucleus|nuclear speck|membrane|DNA binding|protein binding|spliceosomal complex|cell junction|mRNA splicing, via spliceosome|catalytic step 2 spliceosome|plasma membrane|cell adhesion|exon-exon junction complex|structural molecule activity|cell-cell junction|desmosome|intermediate filament	path:hsa03013,path:hsa03015	RNA transport|mRNA surveillance pathway
RPL36A	1.56003e-280	-1.1267	0.923	0.974	5.70986e-276	0.457963	ENSG00000241343	protein_coding	ribosomal protein L36a [Source:HGNC Symbol;Acc:HGNC:10359]	--	GO:0005783,GO:0005829,GO:0003735,GO:0006412,GO:0005840,GO:0005886,GO:0005622,GO:0003723,GO:0005737,GO:0002181,GO:0022625,GO:0019083,GO:0005515,GO:0006413,GO:0000184,GO:0006614,GO:0042788	endoplasmic reticulum|cytosol|structural constituent of ribosome|translation|ribosome|plasma membrane|intracellular|RNA binding|cytoplasm|cytoplasmic translation|cytosolic large ribosomal subunit|viral transcription|protein binding|translational initiation|nuclear-transcribed mRNA catabolic process, nonsense-mediated decay|SRP-dependent cotranslational protein targeting to membrane|polysomal ribo…	path:hsa03010	Ribosome			TINAGL1	2.65631e-30	1.21751	0.779	0.538	9.72237e-26	2.32545	ENSG00000142910	protein_coding	tubulointerstitial nephritis antigen like 1 [Source:HGNC Symbol;Acc:HGNC:19168]	--	GO:0005615,GO:0005515,GO:0005576,GO:0006508,GO:0006955,GO:0005044,GO:0006897,GO:0030247,GO:0070062,GO:0007155,GO:0062023,GO:0016197,GO:0005201,GO:0043236,GO:0005737,GO:0008234	extracellular space|protein binding|extracellular region|proteolysis|immune response|scavenger receptor activity|endocytosis|polysaccharide binding|extracellular exosome|cell adhesion|collagen-containing extracellular matrix|endosomal transport|extracellular matrix structural constituent|laminin binding|cytoplasm|cysteine-type peptidase activity	--	--			JPX	5.28018e-101	-0.585364	0.159	0.487	1.9326e-96	0.666481	ENSG00000225470	lncRNA	JPX transcript, XIST activator [Source:HGNC Symbol;Acc:HGNC:37191]	--	--	--	--	--
HES2	6.22974e-280	0.861664	0.43	0.028	2.28015e-275	1.81713	ENSG00000069812	protein_coding	hes family bHLH transcription factor 2 [Source:HGNC Symbol;Acc:HGNC:16005]	bHLH	GO:0005634,GO:0046983,GO:0006355,GO:0003677,GO:0030154,GO:0000977,GO:0000122,GO:0000981,GO:0000790,GO:0009952,GO:0001227,GO:0050767,GO:0008134,GO:0000978,GO:0003690,GO:0045892	nucleus|protein dimerization activity|regulation of transcription, DNA-templated|DNA binding|cell differentiation|RNA polymerase II regulatory region sequence-specific DNA binding|negative regulation of transcription by RNA polymerase II|DNA-binding transcription factor activity, RNA polymerase II-specific|nuclear chromatin|anterior/posterior pattern specification|DNA-binding transcription repres…	path:hsa05165	Human papillomavirus infection			PTBP3	3.93352e-30	0.84183	0.676	0.293	1.43971e-25	1.79232	ENSG00000119314	protein_coding	polypyrimidine tract binding protein 3 [Source:HGNC Symbol;Acc:HGNC:10253]	--	GO:0005634,GO:0003676,GO:0003723,GO:0006397,GO:0008380,GO:0045595,GO:0030154,GO:0043249,GO:0009653,GO:0033119	nucleus|nucleic acid binding|RNA binding|mRNA processing|RNA splicing|regulation of cell differentiation|cell differentiation|erythrocyte maturation|anatomical structure morphogenesis|negative regulation of RNA splicing	--	--			HSPA5	7.15039e-101	-0.994028	0.372	0.732	2.61711e-96	0.502074	ENSG00000044574	protein_coding	heat shock protein family A (Hsp70) member 5 [Source:HGNC Symbol;Acc:HGNC:5238]	--	GO:0005634,GO:0005737,GO:0016020,GO:0000166,GO:0005524,GO:0043066,GO:0005783,GO:0043231,GO:0016787,GO:0005739,GO:0005829,GO:0005515,GO:0042470,GO:0005509,GO:0005925,GO:0030496,GO:0051082,GO:0042026,GO:0005788,GO:0016887,GO:0034605,GO:0005789,GO:0045296,GO:0070062,GO:0008180,GO:0030335,GO:0032991,GO:0031625,GO:0021762,GO:0019904,GO:0036498,GO:0019899,GO:0051087,GO:0030968,GO:0005793,GO:0042149,GO:…	nucleus|cytoplasm|membrane|nucleotide binding|ATP binding|negative regulation of apoptotic process|endoplasmic reticulum|intracellular membrane-bounded organelle|hydrolase activity|mitochondrion|cytosol|protein binding|melanosome|calcium ion binding|focal adhesion|midbody|unfolded protein binding|protein refolding|endoplasmic reticulum lumen|ATPase activity|cellular response to heat|endoplasmic r…	path:hsa03060,path:hsa04141,path:hsa04612,path:hsa04918,path:hsa05020	Protein export|Protein processing in endoplasmic reticulum|Antigen processing and presentation|Thyroid hormone synthesis|Prion diseases
CALR	6.09634e-278	-1.38521	0.839	0.98	2.23132e-273	0.382834	ENSG00000179218	protein_coding	calreticulin [Source:HGNC Symbol;Acc:HGNC:1455]	--	GO:0008284,GO:0048471,GO:0050821,GO:0005737,GO:0005634,GO:0045787,GO:0003723,GO:0016020,GO:0046872,GO:0005783,GO:0030246,GO:0005509,GO:0003677,GO:0005615,GO:0005829,GO:0006457,GO:0005515,GO:0005576,GO:0051082,GO:0009986,GO:0005925,GO:0006898,GO:0005788,GO:0005789,GO:0070062,GO:0016529,GO:0002479,GO:0017148,GO:0031625,GO:0042981,GO:0030670,GO:2000510,GO:0000122,GO:0045892,GO:0005635,GO:0033116,GO:…	positive regulation of cell population proliferation|perinuclear region of cytoplasm|protein stabilization|cytoplasm|nucleus|positive regulation of cell cycle|RNA binding|membrane|metal ion binding|endoplasmic reticulum|carbohydrate binding|calcium ion binding|DNA binding|extracellular space|cytosol|protein folding|protein binding|extracellular region|unfolded protein binding|cell surface|focal a…	path:hsa04141,path:hsa04145,path:hsa04612,path:hsa05142,path:hsa05163,path:hsa05166,path:hsa05169,path:hsa05170	Protein processing in endoplasmic reticulum|Phagosome|Antigen processing and presentation|Chagas disease (American trypanosomiasis)|Human cytomegalovirus infection|Human T-cell leukemia virus 1 infection|Epstein-Barr virus infection|Human immunodeficiency virus 1 infection			NET1	5.37347e-30	0.883179	0.608	0.228	1.96674e-25	1.84444	ENSG00000173848	protein_coding	neuroepithelial cell transforming 1 [Source:HGNC Symbol;Acc:HGNC:14592]	--	GO:0005634,GO:0005737,GO:0035556,GO:0005085,GO:0005089,GO:0035023,GO:0005515,GO:0043547,GO:0005829,GO:0051056,GO:0043065,GO:0007186,GO:0001558,GO:0007165,GO:0070301,GO:0071479,GO:0051451	nucleus|cytoplasm|intracellular signal transduction|guanyl-nucleotide exchange factor activity|Rho guanyl-nucleotide exchange factor activity|regulation of Rho protein signal transduction|protein binding|positive regulation of GTPase activity|cytosol|regulation of small GTPase mediated signal transduction|positive regulation of apoptotic process|G protein-coupled receptor signaling pathway|regula…	--	--			MT-CO3	7.35408e-101	-1.70124	0.719	0.848	2.69167e-96	0.307522	ENSG00000198938	protein_coding	mitochondrially encoded cytochrome c oxidase III [Source:HGNC Symbol;Acc:HGNC:7422]	--	GO:0016020,GO:0016021,GO:0005743,GO:0005739,GO:0005515,GO:1902600,GO:0055085,GO:0022904,GO:0004129,GO:0009060,GO:0006123,GO:0045277,GO:0009055,GO:0015002,GO:0015453,GO:0008535,GO:0019646	membrane|integral component of membrane|mitochondrial inner membrane|mitochondrion|protein binding|proton transmembrane transport|transmembrane transport|respiratory electron transport chain|cytochrome-c oxidase activity|aerobic respiration|mitochondrial electron transport, cytochrome c to oxygen|respiratory chain complex IV|electron transfer activity|heme-copper terminal oxidase activity|oxidore…	--	--
SLC16A3	1.29475e-276	-1.15092	0.841	0.98	4.73891e-272	0.450338	ENSG00000141526	protein_coding	solute carrier family 16 member 3 [Source:HGNC Symbol;Acc:HGNC:10924]	--	GO:0016020,GO:0016021,GO:0055085,GO:0005887,GO:0008028,GO:0015129,GO:0015718,GO:0035873,GO:0003723,GO:0005886,GO:0031965,GO:0015293,GO:0005515,GO:0050900,GO:0006090,GO:0035879,GO:0098688,GO:0099061	membrane|integral component of membrane|transmembrane transport|integral component of plasma membrane|monocarboxylic acid transmembrane transporter activity|lactate transmembrane transporter activity|monocarboxylic acid transport|lactate transmembrane transport|RNA binding|plasma membrane|nuclear membrane|symporter activity|protein binding|leukocyte migration|pyruvate metabolic process|plasma mem…	path:hsa05230	Central carbon metabolism in cancer			TAGLN2	5.9649e-30	1.27983	0.702	0.373	2.18321e-25	2.4281	ENSG00000158710	protein_coding	transgelin 2 [Source:HGNC Symbol;Acc:HGNC:11554]	--	GO:0005515,GO:0005576,GO:0005829,GO:0045296,GO:0070062,GO:0002576,GO:0031982,GO:0030855	protein binding|extracellular region|cytosol|cadherin binding|extracellular exosome|platelet degranulation|vesicle|epithelial cell differentiation	--	--			CGA	9.29034e-101	-1.50474	0.626	0.96	3.40036e-96	0.352393	ENSG00000135346	protein_coding	glycoprotein hormones, alpha polypeptide [Source:HGNC Symbol;Acc:HGNC:1885]	--	GO:0008284,GO:0030335,GO:0045944,GO:0007165,GO:0005576,GO:0005615,GO:0005515,GO:0007186,GO:0005179,GO:0005796,GO:0006357,GO:0016913,GO:0006590,GO:0010469,GO:0010893,GO:0016486,GO:0016914,GO:0008406,GO:0030878,GO:0032275,GO:0032870,GO:0046621,GO:0046884,GO:0048589	positive regulation of cell population proliferation|positive regulation of cell migration|positive regulation of transcription by RNA polymerase II|signal transduction|extracellular region|extracellular space|protein binding|G protein-coupled receptor signaling pathway|hormone activity|Golgi lumen|regulation of transcription by RNA polymerase II|follicle-stimulating hormone activity|thyroid horm…	path:hsa04080,path:hsa04912,path:hsa04913,path:hsa04917,path:hsa04918,path:hsa04923,path:hsa05320	Neuroactive ligand-receptor interaction|GnRH signaling pathway|Ovarian steroidogenesis|Prolactin signaling pathway|Thyroid hormone synthesis|Regulation of lipolysis in adipocytes|Autoimmune thyroid disease
RPS21	8.61712e-276	-1.04031	0.906	0.977	3.15395e-271	0.486223	ENSG00000171858	protein_coding	ribosomal protein S21 [Source:HGNC Symbol;Acc:HGNC:10409]	--	GO:0003723,GO:0005737,GO:0006412,GO:0002181,GO:0005783,GO:0003735,GO:0005840,GO:0005829,GO:0022627,GO:0005654,GO:0019083,GO:0047485,GO:0006413,GO:0000184,GO:0005791,GO:0006614,GO:0015935,GO:0042788,GO:0000447,GO:0000461,GO:0045202,GO:0005622,GO:0005515	RNA binding|cytoplasm|translation|cytoplasmic translation|endoplasmic reticulum|structural constituent of ribosome|ribosome|cytosol|cytosolic small ribosomal subunit|nucleoplasm|viral transcription|protein N-terminus binding|translational initiation|nuclear-transcribed mRNA catabolic process, nonsense-mediated decay|rough endoplasmic reticulum|SRP-dependent cotranslational protein targeting to me…	path:hsa03010	Ribosome			AGL	9.5279e-30	1.1871	0.504	0.148	3.48731e-25	2.27694	ENSG00000162688	protein_coding	amylo-alpha-1, 6-glucosidase, 4-alpha-glucanotransferase [Source:HGNC Symbol;Acc:HGNC:321]	--	GO:0005737,GO:0016740,GO:0016787,GO:0003824,GO:0016757,GO:0008152,GO:0016798,GO:0005978,GO:0005576,GO:0005515,GO:0004134,GO:0004135,GO:0005980,GO:0005829,GO:0043312,GO:0034774,GO:1904813,GO:0004133,GO:0102500,GO:0043033,GO:0030246,GO:0030247,GO:0031593,GO:0005977,GO:0007584,GO:0009725,GO:0051384,GO:0005634,GO:0016234,GO:0016529	cytoplasm|transferase activity|hydrolase activity|catalytic activity|transferase activity, transferring glycosyl groups|metabolic process|hydrolase activity, acting on glycosyl bonds|glycogen biosynthetic process|extracellular region|protein binding|4-alpha-glucanotransferase activity|amylo-alpha-1,6-glucosidase activity|glycogen catabolic process|cytosol|neutrophil degranulation|secretory granul…	path:hsa00500	Starch and sucrose metabolism			EIF1AY	3.08546e-100	1.05347	0.331	0	1.12931e-95	2.07552	ENSG00000198692	protein_coding	eukaryotic translation initiation factor 1A Y-linked [Source:HGNC Symbol;Acc:HGNC:3252]	--	GO:0003723,GO:0003743,GO:0006412,GO:0006413,GO:0005515	RNA binding|translation initiation factor activity|translation|translational initiation|protein binding	path:hsa03013	RNA transport
TJP1	7.30173e-275	1.07041	0.682	0.186	2.67251e-270	2.10002	ENSG00000104067	protein_coding	tight junction protein 1 [Source:HGNC Symbol;Acc:HGNC:11827]	--	GO:0005886,GO:0005737,GO:0016020,GO:0005829,GO:0030054,GO:0042995,GO:0005515,GO:0005921,GO:0005923,GO:0005516,GO:0045296,GO:0002102,GO:2000810,GO:0035329,GO:0016323,GO:0007043,GO:0090557,GO:1901350,GO:0005913,GO:0043296,GO:0045177,GO:0008022,GO:0019904,GO:0071253,GO:0001825,GO:0007605,GO:0032496,GO:0042493,GO:0043116,GO:0045471,GO:0071000,GO:0071333,GO:0005634,GO:0005911,GO:0005912,GO:0014704,GO:…	plasma membrane|cytoplasm|membrane|cytosol|cell junction|cell projection|protein binding|gap junction|bicellular tight junction|calmodulin binding|cadherin binding|podosome|regulation of bicellular tight junction assembly|hippo signaling|basolateral plasma membrane|cell-cell junction assembly|establishment of endothelial intestinal barrier|cell-cell signaling involved in cell-cell junction organi…	path:hsa04520,path:hsa04530,path:hsa04540,path:hsa05110,path:hsa05120,path:hsa05132	Adherens junction|Tight junction|Gap junction|Vibrio cholerae infection|Epithelial cell signaling in Helicobacter pylori infection|Salmonella infection			ITPRIPL2	1.16275e-29	0.763165	0.622	0.236	4.25578e-25	1.69721	ENSG00000205730	protein_coding	ITPRIP like 2 [Source:HGNC Symbol;Acc:HGNC:27257]	--	GO:0016020,GO:0016021	membrane|integral component of membrane	--	--			PPDPF	6.87999e-100	-0.5667	0.158	0.501	2.51814e-95	0.675159	ENSG00000125534	protein_coding	pancreatic progenitor cell differentiation and proliferation factor [Source:HGNC Symbol;Acc:HGNC:16142]	--	GO:0007275,GO:0030154	multicellular organism development|cell differentiation	--	--
GAPDH	6.25279e-274	-1.2502	0.964	0.992	2.28859e-269	0.420389	ENSG00000111640	protein_coding	glyceraldehyde-3-phosphate dehydrogenase [Source:HGNC Symbol;Acc:HGNC:4141]	--	GO:0005634,GO:0005737,GO:0016020,GO:0043231,GO:0000166,GO:0016740,GO:0005829,GO:0016491,GO:0050661,GO:0055114,GO:0006096,GO:0005886,GO:0031965,GO:0005856,GO:0005515,GO:0051287,GO:0006915,GO:0048471,GO:0016620,GO:0008017,GO:0042802,GO:0004365,GO:0006006,GO:0015630,GO:0070062,GO:0050821,GO:0006417,GO:0071346,GO:0061844,GO:1990904,GO:0017148,GO:0031982,GO:0000226,GO:0005811,GO:0006094,GO:0061621,GO:…	nucleus|cytoplasm|membrane|intracellular membrane-bounded organelle|nucleotide binding|transferase activity|cytosol|oxidoreductase activity|NADP binding|oxidation-reduction process|glycolytic process|plasma membrane|nuclear membrane|cytoskeleton|protein binding|NAD binding|apoptotic process|perinuclear region of cytoplasm|oxidoreductase activity, acting on the aldehyde or oxo group of donors, NAD…	path:hsa00010,path:hsa04066,path:hsa05010	Glycolysis / Gluconeogenesis|HIF-1 signaling pathway|Alzheimer disease			MGLL	2.44765e-29	0.963572	0.556	0.194	8.95863e-25	1.95013	ENSG00000074416	protein_coding	monoglyceride lipase [Source:HGNC Symbol;Acc:HGNC:17038]	--	GO:0005737,GO:0016020,GO:0005654,GO:0016787,GO:0006629,GO:0016042,GO:0005829,GO:0006631,GO:0006633,GO:0042803,GO:0005515,GO:0005886,GO:0052689,GO:0019433,GO:0005789,GO:0019898,GO:0006954,GO:0047372,GO:0052651,GO:0009966,GO:0019369,GO:0050727,GO:0004622,GO:0036155,GO:0046464,GO:0051930,GO:2000124	cytoplasm|membrane|nucleoplasm|hydrolase activity|lipid metabolic process|lipid catabolic process|cytosol|fatty acid metabolic process|fatty acid biosynthetic process|protein homodimerization activity|protein binding|plasma membrane|carboxylic ester hydrolase activity|triglyceride catabolic process|endoplasmic reticulum membrane|extrinsic component of membrane|inflammatory response|acylglycerol l…	path:hsa00561,path:hsa04714,path:hsa04723,path:hsa04923	Glycerolipid metabolism|Thermogenesis|Retrograde endocannabinoid signaling|Regulation of lipolysis in adipocytes			ARGLU1	6.94415e-100	-0.733874	0.257	0.642	2.54163e-95	0.601287	ENSG00000134884	protein_coding	arginine and glutamate rich 1 [Source:HGNC Symbol;Acc:HGNC:25482]	--	GO:0005634,GO:0005654,GO:0005739,GO:0005515,GO:0045296	nucleus|nucleoplasm|mitochondrion|protein binding|cadherin binding	--	--
LBH	2.28372e-269	0.722782	0.465	0.044	8.35866e-265	1.65036	ENSG00000213626	protein_coding	LBH regulator of WNT signaling pathway [Source:HGNC Symbol;Acc:HGNC:29532]	--	GO:0005634,GO:0005737,GO:0006355,GO:0007275,GO:0045893,GO:0005515,GO:0032991,GO:0045892,GO:0043408,GO:0010468,GO:0030879,GO:0033147,GO:0060644,GO:1904674,GO:1904677,GO:2000103,GO:2000737	nucleus|cytoplasm|regulation of transcription, DNA-templated|multicellular organism development|positive regulation of transcription, DNA-templated|protein binding|protein-containing complex|negative regulation of transcription, DNA-templated|regulation of MAPK cascade|regulation of gene expression|mammary gland development|negative regulation of intracellular estrogen receptor signaling pathway|…	--	--			TCEAL4	3.27714e-29	0.944645	0.578	0.202	1.19946e-24	1.92471	ENSG00000133142	protein_coding	transcription elongation factor A like 4 [Source:HGNC Symbol;Acc:HGNC:26121]	--	GO:0005634,GO:0050699,GO:0003746,GO:0006414	nucleus|WW domain binding|translation elongation factor activity|translational elongation	--	--			RPS14	1.1007e-99	0.454203	1	1	4.02866e-95	1.37003	ENSG00000164587	protein_coding	ribosomal protein S14 [Source:HGNC Symbol;Acc:HGNC:10387]	--	GO:0003723,GO:0016020,GO:0006412,GO:0003735,GO:0005840,GO:0005515,GO:0030218,GO:0000028,GO:0022627,GO:0005730,GO:0005925,GO:0000462,GO:0000122,GO:0005654,GO:0005829,GO:0070062,GO:0019083,GO:0006413,GO:0006364,GO:0048027,GO:0030490,GO:0000184,GO:0006417,GO:0006614,GO:0014069,GO:0045182,GO:0070181	RNA binding|membrane|translation|structural constituent of ribosome|ribosome|protein binding|erythrocyte differentiation|ribosomal small subunit assembly|cytosolic small ribosomal subunit|nucleolus|focal adhesion|maturation of SSU-rRNA from tricistronic rRNA transcript (SSU-rRNA, 5.8S rRNA, LSU-rRNA)|negative regulation of transcription by RNA polymerase II|nucleoplasm|cytosol|extracellular exoso…	path:hsa03010	Ribosome
HBG2	2.40583e-264	-0.883324	0.008	0.662	8.80559e-260	0.542117	ENSG00000196565	protein_coding	hemoglobin subunit gamma 2 [Source:HGNC Symbol;Acc:HGNC:4832]	--	GO:0046872,GO:0005515,GO:0020037,GO:0098869,GO:0005344,GO:0019825,GO:0015671,GO:0005833,GO:0005829,GO:0004601,GO:0072562,GO:0007596,GO:0042744,GO:0031720,GO:0043177,GO:0031838,GO:0031721	metal ion binding|protein binding|heme binding|cellular oxidant detoxification|oxygen carrier activity|oxygen binding|oxygen transport|hemoglobin complex|cytosol|peroxidase activity|blood microparticle|blood coagulation|hydrogen peroxide catabolic process|haptoglobin binding|organic acid binding|haptoglobin-hemoglobin complex|hemoglobin alpha binding	--	--			ITGA6	4.01382e-29	1.26222	0.487	0.137	1.4691e-24	2.39864	ENSG00000091409	protein_coding	integrin subunit alpha 6 [Source:HGNC Symbol;Acc:HGNC:6142]	--	GO:0016020,GO:0007155,GO:0007229,GO:0008305,GO:0030335,GO:0045944,GO:0016021,GO:0046872,GO:0005886,GO:0005515,GO:0009986,GO:0005925,GO:0050900,GO:0043547,GO:0045296,GO:0030198,GO:0042327,GO:0010976,GO:0031589,GO:0072001,GO:0043588,GO:0031581,GO:2001237,GO:0031994,GO:0038132,GO:0043065,GO:0048565,GO:0010668,GO:0035878,GO:0097186,GO:0007044,GO:0043236,GO:0044877,GO:0007160,GO:0010811,GO:0022409,GO:…	membrane|cell adhesion|integrin-mediated signaling pathway|integrin complex|positive regulation of cell migration|positive regulation of transcription by RNA polymerase II|integral component of membrane|metal ion binding|plasma membrane|protein binding|cell surface|focal adhesion|leukocyte migration|positive regulation of GTPase activity|cadherin binding|extracellular matrix organization|positive…	path:hsa04151,path:hsa04510,path:hsa04512,path:hsa04514,path:hsa04640,path:hsa04810,path:hsa05145,path:hsa05165,path:hsa05200,path:hsa05222,path:hsa05410,path:hsa05412,path:hsa05414	PI3K-Akt signaling pathway|Focal adhesion|ECM-receptor interaction|Cell adhesion molecules (CAMs)|Hematopoietic cell lineage|Regulation of actin cytoskeleton|Toxoplasmosis|Human papillomavirus infection|Pathways in cancer|Small cell lung cancer|Hypertrophic cardiomyopathy (HCM)|Arrhythmogenic right ventricular cardiomyopathy (ARVC)|Dilated cardiomyopathy (DCM)			MT-CYB	2.96658e-98	-1.72542	0.683	0.812	1.0858e-93	0.302411	ENSG00000198727	protein_coding	mitochondrially encoded cytochrome b [Source:HGNC Symbol;Acc:HGNC:7427]	--	GO:0016020,GO:0016021,GO:0046872,GO:0055114,GO:0016491,GO:0005743,GO:0005739,GO:0070469,GO:0009055,GO:0022904,GO:0008121,GO:0006122,GO:0044877,GO:0001666,GO:0007584,GO:0009408,GO:0009636,GO:0009725,GO:0010243,GO:0014070,GO:0015990,GO:0031100,GO:0033590,GO:0033762,GO:0042493,GO:0042538,GO:0045471,GO:0046686,GO:0046688,GO:0046689,GO:0051592,GO:0055093,GO:0005750,GO:0009535,GO:0031305,GO:0032991,GO:…	membrane|integral component of membrane|metal ion binding|oxidation-reduction process|oxidoreductase activity|mitochondrial inner membrane|mitochondrion|respirasome|electron transfer activity|respiratory electron transport chain|ubiquinol-cytochrome-c reductase activity|mitochondrial electron transport, ubiquinol to cytochrome c|protein-containing complex binding|response to hypoxia|response to n…	--	--
CPT1A	3.47724e-264	0.602435	0.493	0.053	1.27271e-259	1.51828	ENSG00000110090	protein_coding	carnitine palmitoyltransferase 1A [Source:HGNC Symbol;Acc:HGNC:2328]	--	GO:0016020,GO:0016021,GO:0016740,GO:0005739,GO:0016746,GO:0006629,GO:0006631,GO:0005741,GO:0030855,GO:0007623,GO:0006853,GO:0001676,GO:0006635,GO:0019216,GO:0004095,GO:0009437,GO:0031307,GO:0042802,GO:1990698,GO:0006006,GO:0006641,GO:0014070,GO:0032000,GO:0042493,GO:0042755,GO:0046320,GO:0050796,GO:0051260,GO:0071398,GO:0043231	membrane|integral component of membrane|transferase activity|mitochondrion|transferase activity, transferring acyl groups|lipid metabolic process|fatty acid metabolic process|mitochondrial outer membrane|epithelial cell differentiation|circadian rhythm|carnitine shuttle|long-chain fatty acid metabolic process|fatty acid beta-oxidation|regulation of lipid metabolic process|carnitine O-palmitoyltra…	path:hsa00071,path:hsa03320,path:hsa04152,path:hsa04714,path:hsa04920,path:hsa04922,path:hsa04931	Fatty acid degradation|PPAR signaling pathway|AMPK signaling pathway|Thermogenesis|Adipocytokine signaling pathway|Glucagon signaling pathway|Insulin resistance			CCDC80	5.11269e-29	0.910603	0.344	0.028	1.8713e-24	1.87983	ENSG00000091986	protein_coding	coiled-coil domain containing 80 [Source:HGNC Symbol;Acc:HGNC:30649]	--	GO:0005576,GO:0001968,GO:0005539,GO:0008201,GO:0009617,GO:0010811,GO:0030198,GO:0005604,GO:0005614,GO:0031012,GO:0016020,GO:0016021	extracellular region|fibronectin binding|glycosaminoglycan binding|heparin binding|response to bacterium|positive regulation of cell-substrate adhesion|extracellular matrix organization|basement membrane|interstitial matrix|extracellular matrix|membrane|integral component of membrane	--	--			VCL	8.37687e-97	-0.594614	0.169	0.508	3.06602e-92	0.662222	ENSG00000035403	protein_coding	vinculin [Source:HGNC Symbol;Acc:HGNC:12665]	--	GO:0003779,GO:0051015,GO:0007155,GO:0005737,GO:0016020,GO:0005198,GO:0005925,GO:0015629,GO:0005886,GO:0005856,GO:0005515,GO:0030054,GO:0005576,GO:0005829,GO:0045296,GO:0070062,GO:0042383,GO:0032991,GO:0005912,GO:0043312,GO:0005913,GO:0070527,GO:0002576,GO:0030032,GO:0034774,GO:1904813,GO:0035580,GO:0002162,GO:0005911,GO:1903561,GO:0045294,GO:0006936,GO:0008013,GO:0043034,GO:0034333,GO:0030336,GO:…	actin binding|actin filament binding|cell adhesion|cytoplasm|membrane|structural molecule activity|focal adhesion|actin cytoskeleton|plasma membrane|cytoskeleton|protein binding|cell junction|extracellular region|cytosol|cadherin binding|extracellular exosome|sarcolemma|protein-containing complex|adherens junction|neutrophil degranulation|cell-cell adherens junction|platelet aggregation|platelet …	path:hsa04510,path:hsa04520,path:hsa04670,path:hsa04810,path:hsa05100,path:hsa05131,path:hsa05146	Focal adhesion|Adherens junction|Leukocyte transendothelial migration|Regulation of actin cytoskeleton|Bacterial invasion of epithelial cells|Shigellosis|Amoebiasis
MARCKS	7.22393e-264	0.617397	0.486	0.053	2.64403e-259	1.5341	ENSG00000277443	protein_coding	myristoylated alanine rich protein kinase C substrate [Source:HGNC Symbol;Acc:HGNC:6759]	--	GO:0005737,GO:0016020,GO:0003779,GO:0005856,GO:0005925,GO:0005516,GO:0005886,GO:0070062,GO:0015629,GO:0051015,GO:0005080,GO:0042802,GO:0051017,GO:0051260,GO:0051764,GO:0005813,GO:0005938,GO:0032432,GO:0042585	cytoplasm|membrane|actin binding|cytoskeleton|focal adhesion|calmodulin binding|plasma membrane|extracellular exosome|actin cytoskeleton|actin filament binding|protein kinase C binding|identical protein binding|actin filament bundle assembly|protein homooligomerization|actin crosslink formation|centrosome|cell cortex|actin filament bundle|germinal vesicle	path:hsa04666,path:hsa05206	Fc gamma R-mediated phagocytosis|MicroRNAs in cancer			CDC42EP3	7.5775e-29	0.61342	0.417	0.071	2.77344e-24	1.52988	ENSG00000163171	protein_coding	CDC42 effector protein 3 [Source:HGNC Symbol;Acc:HGNC:16943]	--	GO:0005737,GO:0016020,GO:0005886,GO:0015629,GO:0005856,GO:0005515,GO:0017049,GO:0005829,GO:0012505,GO:0007266,GO:0008360,GO:0030838,GO:0031274,GO:0007165,GO:0005519	cytoplasm|membrane|plasma membrane|actin cytoskeleton|cytoskeleton|protein binding|GTP-Rho binding|cytosol|endomembrane system|Rho protein signal transduction|regulation of cell shape|positive regulation of actin filament polymerization|positive regulation of pseudopodium assembly|signal transduction|cytoskeletal regulatory protein binding	--	--			HSP90B1	1.48654e-95	-0.965362	0.494	0.793	5.44088e-91	0.51215	ENSG00000166598	protein_coding	heat shock protein 90 beta family member 1 [Source:HGNC Symbol;Acc:HGNC:12028]	--	GO:0005524,GO:0006457,GO:0051082,GO:0003723,GO:0005634,GO:0016020,GO:0015031,GO:0000166,GO:0043066,GO:0005783,GO:0005789,GO:0005829,GO:0005515,GO:0042470,GO:0048471,GO:0005509,GO:0005925,GO:0030496,GO:0006898,GO:0005576,GO:0005788,GO:0030970,GO:0070062,GO:0044267,GO:0062023,GO:0016529,GO:0043687,GO:0032991,GO:0001666,GO:0030433,GO:0002224,GO:0019221,GO:0033018,GO:0034976,GO:0036500,GO:0050750,GO:…	ATP binding|protein folding|unfolded protein binding|RNA binding|nucleus|membrane|protein transport|nucleotide binding|negative regulation of apoptotic process|endoplasmic reticulum|endoplasmic reticulum membrane|cytosol|protein binding|melanosome|perinuclear region of cytoplasm|calcium ion binding|focal adhesion|midbody|receptor-mediated endocytosis|extracellular region|endoplasmic reticulum lum…	path:hsa04141,path:hsa04151,path:hsa04657,path:hsa04915,path:hsa04918,path:hsa05200,path:hsa05215,path:hsa05418	Protein processing in endoplasmic reticulum|PI3K-Akt signaling pathway|IL-17 signaling pathway|Estrogen signaling pathway|Thyroid hormone synthesis|Pathways in cancer|Prostate cancer|Fluid shear stress and atherosclerosis
CD55	8.73436e-264	-1.25766	0.693	0.945	3.19686e-259	0.41822	ENSG00000196352	protein_coding	CD55 molecule (Cromer blood group) [Source:HGNC Symbol;Acc:HGNC:2665]	--	GO:0016020,GO:0005886,GO:0005576,GO:0045121,GO:0009986,GO:0046718,GO:0002376,GO:0045087,GO:0008289,GO:0030449,GO:0031225,GO:0005515,GO:0070062,GO:0016032,GO:0043312,GO:2000563,GO:0006958,GO:0030667,GO:0006888,GO:0000139,GO:0030133,GO:0007204,GO:0033116,GO:0001618,GO:0101003,GO:0031664,GO:0035743,GO:0045730,GO:0045916,GO:1903659,GO:2000516	membrane|plasma membrane|extracellular region|membrane raft|cell surface|viral entry into host cell|immune system process|innate immune response|lipid binding|regulation of complement activation|anchored component of membrane|protein binding|extracellular exosome|viral process|neutrophil degranulation|positive regulation of CD4-positive, alpha-beta T cell proliferation|complement activation, clas…	path:hsa04610,path:hsa04640,path:hsa05416	Complement and coagulation cascades|Hematopoietic cell lineage|Viral myocarditis			ADRB1	2.20004e-28	0.855331	0.44	0.088	8.05237e-24	1.80917	ENSG00000043591	protein_coding	adrenoceptor beta 1 [Source:HGNC Symbol;Acc:HGNC:285]	--	GO:0016020,GO:0016021,GO:0004930,GO:0007186,GO:0005886,GO:0005515,GO:0007165,GO:0005768,GO:0005769,GO:0005887,GO:0060078,GO:0043547,GO:0007189,GO:0004935,GO:0007188,GO:0046982,GO:0120162,GO:0030165,GO:0005088,GO:0071880,GO:0051379,GO:0002025,GO:0004939,GO:0004940,GO:0031694,GO:0051380,GO:0099579,GO:0001996,GO:0001997,GO:0002024,GO:0007190,GO:0009409,GO:0031649,GO:0040015,GO:0042596,GO:0045823,GO:…	membrane|integral component of membrane|G protein-coupled receptor activity|G protein-coupled receptor signaling pathway|plasma membrane|protein binding|signal transduction|endosome|early endosome|integral component of plasma membrane|regulation of postsynaptic membrane potential|positive regulation of GTPase activity|adenylate cyclase-activating G protein-coupled receptor signaling pathway|adren…	path:hsa04020,path:hsa04022,path:hsa04024,path:hsa04080,path:hsa04261,path:hsa04540,path:hsa04923,path:hsa04924,path:hsa04970,path:hsa05414	Calcium signaling pathway|cGMP-PKG signaling pathway|cAMP signaling pathway|Neuroactive ligand-receptor interaction|Adrenergic signaling in cardiomyocytes|Gap junction|Regulation of lipolysis in adipocytes|Renin secretion|Salivary secretion|Dilated cardiomyopathy (DCM)			SLC2A3	9.16987e-95	-0.662522	0.115	0.416	3.35626e-90	0.631773	ENSG00000059804	protein_coding	solute carrier family 2 member 3 [Source:HGNC Symbol;Acc:HGNC:11007]	--	GO:0016020,GO:0016021,GO:0022857,GO:0055085,GO:0005886,GO:0042995,GO:0005515,GO:0008643,GO:0005887,GO:0005355,GO:1904659,GO:0043204,GO:0070062,GO:0043312,GO:0035579,GO:0070821,GO:0005975,GO:0030667,GO:0101003,GO:0019852,GO:0005536,GO:0005215	membrane|integral component of membrane|transmembrane transporter activity|transmembrane transport|plasma membrane|cell projection|protein binding|carbohydrate transport|integral component of plasma membrane|glucose transmembrane transporter activity|glucose transmembrane transport|perikaryon|extracellular exosome|neutrophil degranulation|specific granule membrane|tertiary granule membrane|carboh…	--	--
RPL11	1.46422e-263	-1.01347	0.975	0.991	5.35918e-259	0.495353	ENSG00000142676	protein_coding	ribosomal protein L11 [Source:HGNC Symbol;Acc:HGNC:10301]	--	GO:0003723,GO:0005634,GO:0005737,GO:0016020,GO:0006412,GO:0002181,GO:0003735,GO:0005840,GO:0005515,GO:0019843,GO:0005654,GO:0005730,GO:0006364,GO:0022625,GO:0000027,GO:0005829,GO:0070062,GO:0019083,GO:0042273,GO:0032435,GO:0006605,GO:0032991,GO:0006413,GO:0034504,GO:0000184,GO:0006614,GO:0010628,GO:0050821,GO:0031625,GO:1901796,GO:0008097,GO:1990948,GO:1904667,GO:2000059,GO:2000435,GO:0042788,GO:…	RNA binding|nucleus|cytoplasm|membrane|translation|cytoplasmic translation|structural constituent of ribosome|ribosome|protein binding|rRNA binding|nucleoplasm|nucleolus|rRNA processing|cytosolic large ribosomal subunit|ribosomal large subunit assembly|cytosol|extracellular exosome|viral transcription|ribosomal large subunit biogenesis|negative regulation of proteasomal ubiquitin-dependent protei…	path:hsa03010	Ribosome			SH3D19	2.28842e-28	0.659914	0.51	0.14	8.37586e-24	1.57999	ENSG00000109686	protein_coding	SH3 domain containing 19 [Source:HGNC Symbol;Acc:HGNC:30418]	--	GO:0005634,GO:0005737,GO:0005829,GO:0005654,GO:0005515,GO:0007010,GO:0022604,GO:0005886,GO:0051044	nucleus|cytoplasm|cytosol|nucleoplasm|protein binding|cytoskeleton organization|regulation of cell morphogenesis|plasma membrane|positive regulation of membrane protein ectodomain proteolysis	--	--			CLIP1	6.52131e-94	-0.414876	0.175	0.527	2.38686e-89	0.750084	ENSG00000130779	protein_coding	CAP-Gly domain containing linker protein 1 [Source:HGNC Symbol;Acc:HGNC:10461]	--	GO:0005737,GO:0016020,GO:0046872,GO:0008270,GO:0042803,GO:0005856,GO:0042995,GO:0005515,GO:0031410,GO:0005874,GO:0030659,GO:0008017,GO:0005813,GO:0000776,GO:0005829,GO:0015630,GO:0001578,GO:0001726,GO:0015631,GO:0000278,GO:0005768,GO:0051010,GO:0005882,GO:0031116,GO:0035371,GO:0044354,GO:0044861,GO:0005635,GO:0005881	cytoplasm|membrane|metal ion binding|zinc ion binding|protein homodimerization activity|cytoskeleton|cell projection|protein binding|cytoplasmic vesicle|microtubule|cytoplasmic vesicle membrane|microtubule binding|centrosome|kinetochore|cytosol|microtubule cytoskeleton|microtubule bundle formation|ruffle|tubulin binding|mitotic cell cycle|endosome|microtubule plus-end binding|intermediate filamen…	path:hsa04150	mTOR signaling pathway
PDIA6	3.02324e-263	-1.18718	0.837	0.972	1.10653e-258	0.43916	ENSG00000143870	protein_coding	protein disulfide isomerase family A member 6 [Source:HGNC Symbol;Acc:HGNC:30168]	--	GO:0005623,GO:0016020,GO:0016853,GO:0005783,GO:0005829,GO:0005615,GO:0045454,GO:0005886,GO:0055114,GO:0005515,GO:0042470,GO:0003756,GO:0005788,GO:0005789,GO:0070062,GO:0044267,GO:0043687,GO:0036498,GO:0005793,GO:0006457,GO:0015037,GO:0034663	cell|membrane|isomerase activity|endoplasmic reticulum|cytosol|extracellular space|cell redox homeostasis|plasma membrane|oxidation-reduction process|protein binding|melanosome|protein disulfide isomerase activity|endoplasmic reticulum lumen|endoplasmic reticulum membrane|extracellular exosome|cellular protein metabolic process|post-translational protein modification|IRE1-mediated unfolded protei…	path:hsa04141	Protein processing in endoplasmic reticulum			CSPP1	2.825e-28	0.705081	0.435	0.091	1.03398e-23	1.63024	ENSG00000104218	protein_coding	centrosome and spindle pole associated protein 1 [Source:HGNC Symbol;Acc:HGNC:26193]	--	GO:0005874,GO:0005813,GO:0000922,GO:0032467,GO:0005737,GO:0005856,GO:0005815,GO:0005819,GO:0051781	microtubule|centrosome|spindle pole|positive regulation of cytokinesis|cytoplasm|cytoskeleton|microtubule organizing center|spindle|positive regulation of cell division	--	--			HPGD	1.13807e-93	1.41539	0.587	0.272	4.16544e-89	2.66732	ENSG00000164120	protein_coding	15-hydroxyprostaglandin dehydrogenase [Source:HGNC Symbol;Acc:HGNC:5154]	--	GO:0005737,GO:0005829,GO:0005654,GO:0016491,GO:0055114,GO:0006629,GO:0006631,GO:0070403,GO:0042803,GO:0003824,GO:0051287,GO:0070062,GO:0007565,GO:0045786,GO:0004957,GO:0007179,GO:0006693,GO:0030728,GO:0016404,GO:0019372,GO:0042759,GO:2001301,GO:0007567,GO:0001822,GO:0032355,GO:0032496,GO:0043065,GO:0045471,GO:0070493,GO:0097070,GO:1904707,GO:0005615,GO:0016323	cytoplasm|cytosol|nucleoplasm|oxidoreductase activity|oxidation-reduction process|lipid metabolic process|fatty acid metabolic process|NAD+ binding|protein homodimerization activity|catalytic activity|NAD binding|extracellular exosome|female pregnancy|negative regulation of cell cycle|prostaglandin E receptor activity|transforming growth factor beta receptor signaling pathway|prostaglandin metabo…	path:hsa05202	Transcriptional misregulation in cancer
RPL18	1.03868e-262	-0.966444	0.957	0.985	3.80168e-258	0.511766	ENSG00000063177	protein_coding	ribosomal protein L18 [Source:HGNC Symbol;Acc:HGNC:10310]	--	GO:0005634,GO:0005737,GO:0016020,GO:0006412,GO:0005783,GO:0005730,GO:0005829,GO:0002181,GO:0003735,GO:0005840,GO:0005925,GO:0022625,GO:0019083,GO:0006413,GO:0003723,GO:0000184,GO:0005791,GO:0006614,GO:0042788,GO:0005622	nucleus|cytoplasm|membrane|translation|endoplasmic reticulum|nucleolus|cytosol|cytoplasmic translation|structural constituent of ribosome|ribosome|focal adhesion|cytosolic large ribosomal subunit|viral transcription|translational initiation|RNA binding|nuclear-transcribed mRNA catabolic process, nonsense-mediated decay|rough endoplasmic reticulum|SRP-dependent cotranslational protein targeting to…	path:hsa03010	Ribosome			GBP2	3.17262e-28	0.726923	0.538	0.162	1.16121e-23	1.65511	ENSG00000162645	protein_coding	guanylate binding protein 2 [Source:HGNC Symbol;Acc:HGNC:4183]	--	GO:0005634,GO:0005737,GO:0016020,GO:0000166,GO:0005829,GO:0005654,GO:0016787,GO:0003924,GO:0005525,GO:0005794,GO:0042803,GO:0015629,GO:0005515,GO:0000139,GO:0048471,GO:0071346,GO:0071347,GO:0071356,GO:0031410,GO:0006955,GO:0060333,GO:0034504,GO:0060337,GO:0050830,GO:0042832,GO:0020005	nucleus|cytoplasm|membrane|nucleotide binding|cytosol|nucleoplasm|hydrolase activity|GTPase activity|GTP binding|Golgi apparatus|protein homodimerization activity|actin cytoskeleton|protein binding|Golgi membrane|perinuclear region of cytoplasm|cellular response to interferon-gamma|cellular response to interleukin-1|cellular response to tumor necrosis factor|cytoplasmic vesicle|immune response|in…	path:hsa04621	NOD-like receptor signaling pathway			GOLGB1	2.85905e-92	-0.523408	0.228	0.61	1.04644e-87	0.695726	ENSG00000173230	protein_coding	golgin B1 [Source:HGNC Symbol;Acc:HGNC:4429]	--	GO:0003723,GO:0016020,GO:0016021,GO:0005794,GO:0006355,GO:0003700,GO:0043565,GO:0005515,GO:0000139,GO:0006888,GO:0005793,GO:0005795,GO:0007030,GO:1905793,GO:0005801	RNA binding|membrane|integral component of membrane|Golgi apparatus|regulation of transcription, DNA-templated|DNA-binding transcription factor activity|sequence-specific DNA binding|protein binding|Golgi membrane|endoplasmic reticulum to Golgi vesicle-mediated transport|endoplasmic reticulum-Golgi intermediate compartment|Golgi stack|Golgi organization|protein localization to pericentriolar mate…	--	--
RRAD	1.11184e-262	1.28016	0.327	0.003	4.06945e-258	2.42866	ENSG00000166592	protein_coding	RRAD, Ras related glycolysis inhibitor and calcium channel regulator [Source:HGNC Symbol;Acc:HGNC:10446]	--	GO:0016020,GO:0000166,GO:0007165,GO:0003924,GO:0005525,GO:0005886,GO:0005515,GO:1901841,GO:1901842,GO:0005516,GO:0005246,GO:0007264	membrane|nucleotide binding|signal transduction|GTPase activity|GTP binding|plasma membrane|protein binding|regulation of high voltage-gated calcium channel activity|negative regulation of high voltage-gated calcium channel activity|calmodulin binding|calcium channel regulator activity|small GTPase mediated signal transduction	--	--			CLU	3.72545e-28	1.22696	0.48	0.128	1.36355e-23	2.34073	ENSG00000120885	protein_coding	clusterin [Source:HGNC Symbol;Acc:HGNC:2095]	--	GO:0005615,GO:0005737,GO:0010628,GO:0005634,GO:0016020,GO:0005783,GO:0043231,GO:0005743,GO:0005739,GO:0005829,GO:0005515,GO:0005576,GO:0006915,GO:0048471,GO:0031410,GO:0009986,GO:0002376,GO:0045087,GO:0030449,GO:0031966,GO:0070062,GO:0050821,GO:0062023,GO:0072562,GO:0009615,GO:0032991,GO:0043065,GO:0031625,GO:0042127,GO:0032436,GO:0051092,GO:0006958,GO:0002576,GO:0001540,GO:0005102,GO:0048260,GO:…	extracellular space|cytoplasm|positive regulation of gene expression|nucleus|membrane|endoplasmic reticulum|intracellular membrane-bounded organelle|mitochondrial inner membrane|mitochondrion|cytosol|protein binding|extracellular region|apoptotic process|perinuclear region of cytoplasm|cytoplasmic vesicle|cell surface|immune system process|innate immune response|regulation of complement activatio…	path:hsa04610	Complement and coagulation cascades			MIA3	5.0958e-91	-0.369579	0.114	0.401	1.86512e-86	0.774008	ENSG00000154305	protein_coding	MIA SH3 domain ER export factor 3 [Source:HGNC Symbol;Acc:HGNC:24008]	--	GO:0030336,GO:0007162,GO:0016020,GO:0016021,GO:0015031,GO:0043231,GO:0005783,GO:0005789,GO:0006887,GO:0005515,GO:0006897,GO:0016192,GO:0006888,GO:0000139,GO:0044267,GO:0009306,GO:0035459,GO:0070971,GO:0043687,GO:0042953,GO:0005788,GO:0007029,GO:0002042,GO:0070973,GO:0090110,GO:1903038,GO:0042060,GO:0002687,GO:0038024,GO:0140052,GO:2000402	negative regulation of cell migration|negative regulation of cell adhesion|membrane|integral component of membrane|protein transport|intracellular membrane-bounded organelle|endoplasmic reticulum|endoplasmic reticulum membrane|exocytosis|protein binding|endocytosis|vesicle-mediated transport|endoplasmic reticulum to Golgi vesicle-mediated transport|Golgi membrane|cellular protein metabolic proces…	--	--
APOC1	1.8464e-262	-1.16501	0.433	0.879	6.75799e-258	0.44596	ENSG00000130208	protein_coding	apolipoprotein C1 [Source:HGNC Symbol;Acc:HGNC:607]	--	GO:0045717,GO:0051005,GO:0005576,GO:0006641,GO:0008203,GO:0042157,GO:0043085,GO:0006869,GO:0034361,GO:0005783,GO:0031210,GO:0006629,GO:0034364,GO:0033344,GO:0050995,GO:0034379,GO:0034375,GO:0033700,GO:0010873,GO:0045833,GO:0060228,GO:0034382,GO:0034447,GO:0042627,GO:0055102,GO:0032375,GO:0004859,GO:0005504,GO:0010900,GO:0010916,GO:0032374,GO:0034369,GO:0048261	negative regulation of fatty acid biosynthetic process|negative regulation of lipoprotein lipase activity|extracellular region|triglyceride metabolic process|cholesterol metabolic process|lipoprotein metabolic process|positive regulation of catalytic activity|lipid transport|very-low-density lipoprotein particle|endoplasmic reticulum|phosphatidylcholine binding|lipid metabolic process|high-densit…	path:hsa04979	Cholesterol metabolism			MET	3.83914e-28	0.984087	0.465	0.117	1.40516e-23	1.97806	ENSG00000105976	protein_coding	MET proto-oncogene, receptor tyrosine kinase [Source:HGNC Symbol;Acc:HGNC:7029]	--	GO:0017154,GO:0071526,GO:0005515,GO:0045944,GO:1901299,GO:0016020,GO:0016021,GO:0000166,GO:0004672,GO:0005524,GO:0016301,GO:0016740,GO:0006468,GO:0016310,GO:0004713,GO:0004714,GO:0007169,GO:0018108,GO:0005576,GO:0009986,GO:0005886,GO:0042802,GO:0005887,GO:0043235,GO:0030182,GO:0000165,GO:0010507,GO:0007165,GO:0019903,GO:0051897,GO:0048754,GO:0050918,GO:0035635,GO:0007166,GO:0009925,GO:0005008,GO:…	semaphorin receptor activity|semaphorin-plexin signaling pathway|protein binding|positive regulation of transcription by RNA polymerase II|negative regulation of hydrogen peroxide-mediated programmed cell death|membrane|integral component of membrane|nucleotide binding|protein kinase activity|ATP binding|kinase activity|transferase activity|protein phosphorylation|phosphorylation|protein tyrosine…	path:hsa01521,path:hsa04010,path:hsa04014,path:hsa04015,path:hsa04151,path:hsa04360,path:hsa04510,path:hsa04520,path:hsa05100,path:hsa05120,path:hsa05144,path:hsa05200,path:hsa05202,path:hsa05205,path:hsa05206,path:hsa05211,path:hsa05218,path:hsa05225,path:hsa05226,path:hsa05230	EGFR tyrosine kinase inhibitor resistance|MAPK signaling pathway|Ras signaling pathway|Rap1 signaling pathway|PI3K-Akt signaling pathway|Axon guidance|Focal adhesion|Adherens junction|Bacterial invasion of epithelial cells|Epithelial cell signaling in Helicobacter pylori infection|Malaria|Pathways in cancer|Transcriptional misregulation in cancer|Proteoglycans in cancer|MicroRNAs in cancer|Renal …			DSG2	1.23036e-90	-0.547043	0.205	0.565	4.50326e-86	0.684422	ENSG00000046604	protein_coding	desmoglein 2 [Source:HGNC Symbol;Acc:HGNC:3049]	--	GO:0016020,GO:0016021,GO:0043231,GO:0046872,GO:0005509,GO:0007155,GO:0007156,GO:0005886,GO:0030054,GO:0009986,GO:0070062,GO:0031424,GO:0005911,GO:0098609,GO:0086091,GO:0070268,GO:0001533,GO:0030057,GO:0014704,GO:0050839,GO:0086083,GO:0086073,GO:0098911,GO:0002934,GO:0003165,GO:0032570,GO:0060135,GO:0016324,GO:0016328	membrane|integral component of membrane|intracellular membrane-bounded organelle|metal ion binding|calcium ion binding|cell adhesion|homophilic cell adhesion via plasma membrane adhesion molecules|plasma membrane|cell junction|cell surface|extracellular exosome|keratinization|cell-cell junction|cell-cell adhesion|regulation of heart rate by cardiac conduction|cornification|cornified envelope|desm…	path:hsa05412	Arrhythmogenic right ventricular cardiomyopathy (ARVC)
LTBP1	2.82164e-262	1.7321	0.763	0.319	1.03275e-257	3.32212	ENSG00000049323	protein_coding	latent transforming growth factor beta binding protein 1 [Source:HGNC Symbol;Acc:HGNC:6714]	--	GO:0005509,GO:0005576,GO:0007178,GO:0005515,GO:0044267,GO:0062023,GO:0043687,GO:0005788,GO:0005201,GO:0031012,GO:0019838,GO:1901388,GO:0035583,GO:0001527,GO:0050431,GO:0005024,GO:0050436,GO:0003281,GO:0035904,GO:0060976,GO:0032991	calcium ion binding|extracellular region|transmembrane receptor protein serine/threonine kinase signaling pathway|protein binding|cellular protein metabolic process|collagen-containing extracellular matrix|post-translational protein modification|endoplasmic reticulum lumen|extracellular matrix structural constituent|extracellular matrix|growth factor binding|regulation of transforming growth fact…	path:hsa04350	TGF-beta signaling pathway			CALM2	6.14752e-28	1.14979	0.645	0.311	2.25005e-23	2.21882	ENSG00000143933	protein_coding	calmodulin 2 [Source:HGNC Symbol;Acc:HGNC:1445]	--	GO:0010880,GO:0010881,GO:0002027,GO:0005634,GO:0005737,GO:0046872,GO:0016301,GO:0016310,GO:0005509,GO:0005886,GO:0005856,GO:0005515,GO:0007186,GO:0019722,GO:0000922,GO:0005813,GO:0005815,GO:0005819,GO:0021762,GO:0005876,GO:0044325,GO:0019904,GO:0032991,GO:0031982,GO:0019901,GO:0010801,GO:0005513,GO:0034704,GO:0055117,GO:0010800,GO:0031432,GO:0032465,GO:0031954,GO:0097718,GO:0043539,GO:0051592,GO:…	regulation of release of sequestered calcium ion into cytosol by sarcoplasmic reticulum|regulation of cardiac muscle contraction by regulation of the release of sequestered calcium ion|regulation of heart rate|nucleus|cytoplasm|metal ion binding|kinase activity|phosphorylation|calcium ion binding|plasma membrane|cytoskeleton|protein binding|G protein-coupled receptor signaling pathway|calcium-med…	path:hsa04014,path:hsa04015,path:hsa04020,path:hsa04022,path:hsa04024,path:hsa04070,path:hsa04114,path:hsa04218,path:hsa04261,path:hsa04270,path:hsa04371,path:hsa04625,path:hsa04713,path:hsa04720,path:hsa04722,path:hsa04728,path:hsa04740,path:hsa04744,path:hsa04750,path:hsa04910,path:hsa04912,path:hsa04915,path:hsa04916,path:hsa04921,path:hsa04922,path:hsa04924,path:hsa04925,path:hsa04970,path:hs…	Ras signaling pathway|Rap1 signaling pathway|Calcium signaling pathway|cGMP-PKG signaling pathway|cAMP signaling pathway|Phosphatidylinositol signaling system|Oocyte meiosis|Cellular senescence|Adrenergic signaling in cardiomyocytes|Vascular smooth muscle contraction|Apelin signaling pathway|C-type lectin receptor signaling pathway|Circadian entrainment|Long-term potentiation|Neurotrophin signali…			RPLP1	2.11642e-90	0.374055	1	0.999	7.74632e-86	1.29599	ENSG00000137818	protein_coding	ribosomal protein lateral stalk subunit P1 [Source:HGNC Symbol;Acc:HGNC:10372]	--	GO:0006412,GO:0003735,GO:0005840,GO:0005515,GO:0002181,GO:0006414,GO:0006417,GO:0005925,GO:0022625,GO:0032147,GO:0005829,GO:0019083,GO:0006413,GO:0000184,GO:0043021,GO:0006614,GO:0030295,GO:0005622	translation|structural constituent of ribosome|ribosome|protein binding|cytoplasmic translation|translational elongation|regulation of translation|focal adhesion|cytosolic large ribosomal subunit|activation of protein kinase activity|cytosol|viral transcription|translational initiation|nuclear-transcribed mRNA catabolic process, nonsense-mediated decay|ribonucleoprotein complex binding|SRP-depend…	path:hsa03010	Ribosome
CPED1	2.46092e-260	0.416871	0.4	0.024	9.00722e-256	1.33503	ENSG00000106034	protein_coding	cadherin like and PC-esterase domain containing 1 [Source:HGNC Symbol;Acc:HGNC:26159]	--	GO:0005783	endoplasmic reticulum	--	--			CNDP2	7.23759e-28	0.673249	0.583	0.208	2.64903e-23	1.59466	ENSG00000133313	protein_coding	carnosine dipeptidase 2 [Source:HGNC Symbol;Acc:HGNC:24437]	--	GO:0005829,GO:0005654,GO:0016787,GO:0005737,GO:0046872,GO:0008233,GO:0006508,GO:0008237,GO:0004180,GO:0016805,GO:0070062,GO:0006750,GO:0102008,GO:0103046	cytosol|nucleoplasm|hydrolase activity|cytoplasm|metal ion binding|peptidase activity|proteolysis|metallopeptidase activity|carboxypeptidase activity|dipeptidase activity|extracellular exosome|glutathione biosynthetic process|cytosolic dipeptidase activity|alanylglutamate dipeptidase activity	path:hsa00330,path:hsa00340,path:hsa00410	Arginine and proline metabolism|Histidine metabolism|beta-Alanine metabolism			PRPF4B	2.68179e-89	-0.522919	0.265	0.639	9.81562e-85	0.695962	ENSG00000112739	protein_coding	pre-mRNA processing factor 4B [Source:HGNC Symbol;Acc:HGNC:17346]	--	GO:0003723,GO:0006397,GO:0008380,GO:0005634,GO:0016607,GO:0000166,GO:0004672,GO:0004674,GO:0005524,GO:0016301,GO:0016740,GO:0006468,GO:0016310,GO:0005515,GO:0005681,GO:0000398,GO:0071013,GO:0005694	RNA binding|mRNA processing|RNA splicing|nucleus|nuclear speck|nucleotide binding|protein kinase activity|protein serine/threonine kinase activity|ATP binding|kinase activity|transferase activity|protein phosphorylation|phosphorylation|protein binding|spliceosomal complex|mRNA splicing, via spliceosome|catalytic step 2 spliceosome|chromosome	--	--
IL18BP	3.18559e-259	0.363671	0.374	0.016	1.16596e-254	1.2867	ENSG00000137496	protein_coding	interleukin 18 binding protein [Source:HGNC Symbol;Acc:HGNC:5987]	--	GO:0005576,GO:0042007,GO:0005615,GO:2000272,GO:0070062,GO:0042088,GO:0035655,GO:0048019,GO:0071345,GO:0032496,GO:0070301,GO:0071356	extracellular region|interleukin-18 binding|extracellular space|negative regulation of signaling receptor activity|extracellular exosome|T-helper 1 type immune response|interleukin-18-mediated signaling pathway|receptor antagonist activity|cellular response to cytokine stimulus|response to lipopolysaccharide|cellular response to hydrogen peroxide|cellular response to tumor necrosis factor	--	--			NEDD9	7.28818e-28	0.705368	0.515	0.145	2.66755e-23	1.63056	ENSG00000111859	protein_coding	neural precursor cell expressed, developmentally down-regulated 9 [Source:HGNC Symbol;Acc:HGNC:7733]	--	GO:0005634,GO:0005737,GO:0005829,GO:0005654,GO:0007155,GO:0005794,GO:0005886,GO:0051301,GO:0005856,GO:0042995,GO:0005515,GO:0007049,GO:0030054,GO:0007229,GO:0005925,GO:0005819,GO:0030027,GO:0016477,GO:0040008,GO:0005938,GO:0030335,GO:0061098,GO:0007010,GO:0007165,GO:0051017,GO:0090527,GO:1990782,GO:0090630,GO:0000922	nucleus|cytoplasm|cytosol|nucleoplasm|cell adhesion|Golgi apparatus|plasma membrane|cell division|cytoskeleton|cell projection|protein binding|cell cycle|cell junction|integrin-mediated signaling pathway|focal adhesion|spindle|lamellipodium|cell migration|regulation of growth|cell cortex|positive regulation of cell migration|positive regulation of protein tyrosine kinase activity|cytoskeleton org…	--	--			DSC2	3.70341e-89	-0.722089	0.277	0.646	1.35549e-84	0.606219	ENSG00000134755	protein_coding	desmocollin 2 [Source:HGNC Symbol;Acc:HGNC:3036]	--	GO:0016020,GO:0016021,GO:0046872,GO:0005509,GO:0007155,GO:0007156,GO:0005886,GO:0030054,GO:0031410,GO:0005515,GO:0070062,GO:0031424,GO:0005911,GO:0014704,GO:0098609,GO:0086091,GO:0070268,GO:0001533,GO:0030057,GO:0086083,GO:0086073,GO:0098911,GO:0009267,GO:0086042,GO:0005913	membrane|integral component of membrane|metal ion binding|calcium ion binding|cell adhesion|homophilic cell adhesion via plasma membrane adhesion molecules|plasma membrane|cell junction|cytoplasmic vesicle|protein binding|extracellular exosome|keratinization|cell-cell junction|intercalated disc|cell-cell adhesion|regulation of heart rate by cardiac conduction|cornification|cornified envelope|desm…	path:hsa05412	Arrhythmogenic right ventricular cardiomyopathy (ARVC)
RPL12	9.59539e-259	-0.997671	0.946	0.983	3.51201e-254	0.500808	ENSG00000197958	protein_coding	ribosomal protein L12 [Source:HGNC Symbol;Acc:HGNC:10302]	--	GO:0003723,GO:0016020,GO:0006412,GO:0003735,GO:0005840,GO:0005515,GO:0005925,GO:0022625,GO:0000027,GO:0005829,GO:0070062,GO:0019083,GO:0006413,GO:0000184,GO:0019843,GO:0006614,GO:0070180,GO:0014069,GO:0005634,GO:0005730,GO:0005737,GO:0015934	RNA binding|membrane|translation|structural constituent of ribosome|ribosome|protein binding|focal adhesion|cytosolic large ribosomal subunit|ribosomal large subunit assembly|cytosol|extracellular exosome|viral transcription|translational initiation|nuclear-transcribed mRNA catabolic process, nonsense-mediated decay|rRNA binding|SRP-dependent cotranslational protein targeting to membrane|large ri…	path:hsa03010	Ribosome			TGFBR1	9.43893e-28	0.593224	0.451	0.097	3.45474e-23	1.50861	ENSG00000106799	protein_coding	transforming growth factor beta receptor 1 [Source:HGNC Symbol;Acc:HGNC:11772]	--	GO:0016020,GO:0016021,GO:0043231,GO:0005524,GO:0005886,GO:0004675,GO:0007178,GO:0006468,GO:0010628,GO:0007179,GO:0010718,GO:0051897,GO:0030335,GO:0060412,GO:0045893,GO:0005634,GO:0046872,GO:0000166,GO:0004672,GO:0004674,GO:0016301,GO:0016740,GO:0016310,GO:0005623,GO:0005515,GO:0006915,GO:0030054,GO:0030154,GO:0045121,GO:0009986,GO:0005768,GO:0043235,GO:0005923,GO:0007399,GO:0040008,GO:0016579,GO:…	membrane|integral component of membrane|intracellular membrane-bounded organelle|ATP binding|plasma membrane|transmembrane receptor protein serine/threonine kinase activity|transmembrane receptor protein serine/threonine kinase signaling pathway|protein phosphorylation|positive regulation of gene expression|transforming growth factor beta receptor signaling pathway|positive regulation of epitheli…	path:hsa04010,path:hsa04060,path:hsa04068,path:hsa04144,path:hsa04218,path:hsa04350,path:hsa04371,path:hsa04380,path:hsa04390,path:hsa04520,path:hsa04659,path:hsa04926,path:hsa04933,path:hsa05142,path:hsa05161,path:hsa05166,path:hsa05200,path:hsa05210,path:hsa05212,path:hsa05220,path:hsa05225,path:hsa05226	MAPK signaling pathway|Cytokine-cytokine receptor interaction|FoxO signaling pathway|Endocytosis|Cellular senescence|TGF-beta signaling pathway|Apelin signaling pathway|Osteoclast differentiation|Hippo signaling pathway|Adherens junction|Th17 cell differentiation|Relaxin signaling pathway|AGE-RAGE signaling pathway in diabetic complications|Chagas disease (American trypanosomiasis)|Hepatitis B|Hu…			XPO1	4.95738e-89	-0.505847	0.229	0.581	1.81445e-84	0.704247	ENSG00000082898	protein_coding	exportin 1 [Source:HGNC Symbol;Acc:HGNC:12825]	--	GO:0003723,GO:0051028,GO:0005634,GO:0005737,GO:0016020,GO:0006886,GO:0015031,GO:0043231,GO:0005829,GO:0031965,GO:0005515,GO:0008536,GO:0005654,GO:0005730,GO:0000056,GO:0000776,GO:0075733,GO:0043657,GO:0043488,GO:0032991,GO:0016032,GO:0005049,GO:0005635,GO:0000055,GO:0019904,GO:0000054,GO:0000122,GO:0006611,GO:0006913,GO:0010824,GO:0034504,GO:0042176,GO:0042254,GO:0042493,GO:0046825,GO:0005642,GO:…	RNA binding|mRNA transport|nucleus|cytoplasm|membrane|intracellular protein transport|protein transport|intracellular membrane-bounded organelle|cytosol|nuclear membrane|protein binding|Ran GTPase binding|nucleoplasm|nucleolus|ribosomal small subunit export from nucleus|kinetochore|intracellular transport of virus|host cell|regulation of mRNA stability|protein-containing complex|viral process|nuc…	path:hsa03008,path:hsa03013,path:hsa05164,path:hsa05166	Ribosome biogenesis in eukaryotes|RNA transport|Influenza A|Human T-cell leukemia virus 1 infection
RPS29	1.10374e-258	-0.955769	0.937	0.981	4.03979e-254	0.515567	ENSG00000213741	protein_coding	ribosomal protein S29 [Source:HGNC Symbol;Acc:HGNC:10419]	--	GO:0005737,GO:0006412,GO:0008270,GO:0046872,GO:0002181,GO:0005783,GO:0003735,GO:0005840,GO:0005829,GO:0022627,GO:0005925,GO:0005654,GO:0070062,GO:0019083,GO:0006413,GO:0000184,GO:0005791,GO:0006614,GO:0098556,GO:0015935,GO:0042788,GO:0005622,GO:0003723	cytoplasm|translation|zinc ion binding|metal ion binding|cytoplasmic translation|endoplasmic reticulum|structural constituent of ribosome|ribosome|cytosol|cytosolic small ribosomal subunit|focal adhesion|nucleoplasm|extracellular exosome|viral transcription|translational initiation|nuclear-transcribed mRNA catabolic process, nonsense-mediated decay|rough endoplasmic reticulum|SRP-dependent cotran…	path:hsa03010	Ribosome			ITGB6	9.5235e-28	0.717729	0.383	0.051	3.4857e-23	1.64459	ENSG00000115221	protein_coding	integrin subunit beta 6 [Source:HGNC Symbol;Acc:HGNC:6161]	--	GO:0016020,GO:0016021,GO:0005813,GO:0005654,GO:0007155,GO:0030054,GO:0005515,GO:0007229,GO:0007160,GO:0008305,GO:0046718,GO:0005925,GO:0005886,GO:0038023,GO:0005178,GO:0016477,GO:0016032,GO:0033627,GO:0030198,GO:0001618,GO:0043235,GO:1901388,GO:0034685,GO:0006954,GO:0038044,GO:0009897	membrane|integral component of membrane|centrosome|nucleoplasm|cell adhesion|cell junction|protein binding|integrin-mediated signaling pathway|cell-matrix adhesion|integrin complex|viral entry into host cell|focal adhesion|plasma membrane|signaling receptor activity|integrin binding|cell migration|viral process|cell adhesion mediated by integrin|extracellular matrix organization|virus receptor ac…	path:hsa04151,path:hsa04510,path:hsa04512,path:hsa04810,path:hsa05165,path:hsa05410,path:hsa05412,path:hsa05414	PI3K-Akt signaling pathway|Focal adhesion|ECM-receptor interaction|Regulation of actin cytoskeleton|Human papillomavirus infection|Hypertrophic cardiomyopathy (HCM)|Arrhythmogenic right ventricular cardiomyopathy (ARVC)|Dilated cardiomyopathy (DCM)			CANX	6.4556e-89	-0.744778	0.319	0.689	2.36281e-84	0.59676	ENSG00000127022	protein_coding	calnexin [Source:HGNC Symbol;Acc:HGNC:1473]	--	GO:0005783,GO:0005509,GO:0006457,GO:0051082,GO:0003723,GO:0016020,GO:0016021,GO:0046872,GO:0005789,GO:0030246,GO:0005515,GO:0042470,GO:0070062,GO:0019886,GO:0005788,GO:0072583,GO:0030968,GO:0002474,GO:0071556,GO:0048488,GO:0044233,GO:0070106,GO:0070757,GO:0009306,GO:0034975,GO:0034185,GO:0035255,GO:0007568,GO:0005737,GO:0005790,GO:0005791,GO:0005840,GO:0030424,GO:0032839,GO:0032991,GO:0043025,GO:…	endoplasmic reticulum|calcium ion binding|protein folding|unfolded protein binding|RNA binding|membrane|integral component of membrane|metal ion binding|endoplasmic reticulum membrane|carbohydrate binding|protein binding|melanosome|extracellular exosome|antigen processing and presentation of exogenous peptide antigen via MHC class II|endoplasmic reticulum lumen|clathrin-dependent endocytosis|endo…	path:hsa04141,path:hsa04145,path:hsa04612,path:hsa04918,path:hsa05166	Protein processing in endoplasmic reticulum|Phagosome|Antigen processing and presentation|Thyroid hormone synthesis|Human T-cell leukemia virus 1 infection
NTN4	1.43025e-256	0.563203	0.449	0.042	5.23484e-252	1.47755	ENSG00000074527	protein_coding	netrin 4 [Source:HGNC Symbol;Acc:HGNC:13658]	--	GO:0005515,GO:0005576,GO:0005886,GO:0009887,GO:0009888,GO:0016477,GO:0034446,GO:0070831,GO:0005604,GO:0043256,GO:0007411,GO:0043237,GO:0016322,GO:0060668	protein binding|extracellular region|plasma membrane|animal organ morphogenesis|tissue development|cell migration|substrate adhesion-dependent cell spreading|basement membrane assembly|basement membrane|laminin complex|axon guidance|laminin-1 binding|neuron remodeling|regulation of branching involved in salivary gland morphogenesis by extracellular matrix-epithelial cell signaling	path:hsa04360	Axon guidance			FMNL2	1.11938e-27	0.756216	0.497	0.151	4.09705e-23	1.68906	ENSG00000157827	protein_coding	formin like 2 [Source:HGNC Symbol;Acc:HGNC:18267]	--	GO:0005737,GO:0003779,GO:0030036,GO:0007010,GO:0016043,GO:0005829,GO:0017048,GO:0045296,GO:0022604,GO:0008360,GO:0030866,GO:0032794	cytoplasm|actin binding|actin cytoskeleton organization|cytoskeleton organization|cellular component organization|cytosol|Rho GTPase binding|cadherin binding|regulation of cell morphogenesis|regulation of cell shape|cortical actin cytoskeleton organization|GTPase activating protein binding	--	--			RSRP1	3.3174e-88	-0.492891	0.142	0.443	1.2142e-83	0.7106	ENSG00000117616	protein_coding	arginine and serine rich protein 1 [Source:HGNC Symbol;Acc:HGNC:25234]	--	GO:0005515	protein binding	--	--
AC006452.1	1.4622e-256	0.594192	0.364	0.014	5.35181e-252	1.50963	ENSG00000285904	lncRNA	R envelope protein	--	--	--	--	--			DOCK8	1.13027e-27	0.751834	0.549	0.177	4.13689e-23	1.68393	ENSG00000107099	protein_coding	dedicator of cytokinesis 8 [Source:HGNC Symbol;Acc:HGNC:19191]	--	GO:0005737,GO:0016020,GO:0007264,GO:0005886,GO:0005085,GO:0042995,GO:0005515,GO:0043547,GO:0005829,GO:0007596,GO:0031258,GO:2000406,GO:0031256,GO:1990869,GO:1903905,GO:0001771,GO:0036336,GO:0061485,GO:0070233,GO:0031252	cytoplasm|membrane|small GTPase mediated signal transduction|plasma membrane|guanyl-nucleotide exchange factor activity|cell projection|protein binding|positive regulation of GTPase activity|cytosol|blood coagulation|lamellipodium membrane|positive regulation of T cell migration|leading edge membrane|cellular response to chemokine|positive regulation of establishment of T cell polarity|immunologi…	--	--			MT-ND6	4.87118e-88	-0.419189	0.075	0.32	1.7829e-83	0.747845	ENSG00000198695	protein_coding	mitochondrially encoded NADH:ubiquinone oxidoreductase core subunit 6 [Source:HGNC Symbol;Acc:HGNC:7462]	--	GO:0016020,GO:0016021,GO:0055114,GO:0005739,GO:0070469,GO:0008137,GO:0031966,GO:0006120,GO:0032981,GO:0005743,GO:0035094,GO:0042220,GO:0042542	membrane|integral component of membrane|oxidation-reduction process|mitochondrion|respirasome|NADH dehydrogenase (ubiquinone) activity|mitochondrial membrane|mitochondrial electron transport, NADH to ubiquinone|mitochondrial respiratory chain complex I assembly|mitochondrial inner membrane|response to nicotine|response to cocaine|response to hydrogen peroxide	--	--
MGST1	1.78819e-256	-1.28104	0.085	0.715	6.54496e-252	0.411498	ENSG00000008394	protein_coding	microsomal glutathione S-transferase 1 [Source:HGNC Symbol;Acc:HGNC:7061]	--	GO:0016020,GO:0016021,GO:0016740,GO:0055114,GO:0005783,GO:0005789,GO:0043231,GO:0005739,GO:0005515,GO:0005741,GO:0098869,GO:0005886,GO:0005778,GO:0004364,GO:0006749,GO:0006805,GO:0043312,GO:0035577,GO:1901687,GO:0004602,GO:0070207,GO:0071449,GO:0042802,GO:0042803,GO:0043295,GO:0010243,GO:0032496,GO:0033327,GO:0042493,GO:0005634,GO:0045177	membrane|integral component of membrane|transferase activity|oxidation-reduction process|endoplasmic reticulum|endoplasmic reticulum membrane|intracellular membrane-bounded organelle|mitochondrion|protein binding|mitochondrial outer membrane|cellular oxidant detoxification|plasma membrane|peroxisomal membrane|glutathione transferase activity|glutathione metabolic process|xenobiotic metabolic proc…	path:hsa00480,path:hsa00980,path:hsa00982,path:hsa00983,path:hsa01524,path:hsa05200,path:hsa05204,path:hsa05225,path:hsa05418	Glutathione metabolism|Metabolism of xenobiotics by cytochrome P450|Drug metabolism - cytochrome P450|Drug metabolism - other enzymes|Platinum drug resistance|Pathways in cancer|Chemical carcinogenesis|Hepatocellular carcinoma|Fluid shear stress and atherosclerosis			EML4	1.27085e-27	0.736065	0.708	0.348	4.65143e-23	1.66563	ENSG00000143924	protein_coding	EMAP like 4 [Source:HGNC Symbol;Acc:HGNC:1316]	--	GO:0005737,GO:0016020,GO:0005856,GO:0005874,GO:0000226,GO:0003674,GO:0072686,GO:0008017,GO:0000278,GO:0007017,GO:0005515	cytoplasm|membrane|cytoskeleton|microtubule|microtubule cytoskeleton organization|molecular_function|mitotic spindle|microtubule binding|mitotic cell cycle|microtubule-based process|protein binding	path:hsa05200,path:hsa05223	Pathways in cancer|Non-small cell lung cancer			TENM3	6.91199e-88	-0.45901	0.178	0.511	2.52986e-83	0.727485	ENSG00000218336	protein_coding	teneurin transmembrane protein 3 [Source:HGNC Symbol;Acc:HGNC:29944]	--	GO:0016021,GO:0007165,GO:0016020,GO:0005887,GO:0007155,GO:0042803,GO:0005886,GO:0042995,GO:0030154,GO:0030424,GO:0043005,GO:0046982,GO:0007156,GO:0010976,GO:0007157,GO:1903385,GO:0050839,GO:0048666,GO:0048593,GO:0005515	integral component of membrane|signal transduction|membrane|integral component of plasma membrane|cell adhesion|protein homodimerization activity|plasma membrane|cell projection|cell differentiation|axon|neuron projection|protein heterodimerization activity|homophilic cell adhesion via plasma membrane adhesion molecules|positive regulation of neuron projection development|heterophilic cell-cell a…	--	--
RPS24	4.77465e-255	-0.983497	0.978	0.992	1.74757e-250	0.505752	ENSG00000138326	protein_coding	ribosomal protein S24 [Source:HGNC Symbol;Acc:HGNC:10411]	--	GO:0003735,GO:0006412,GO:0005840,GO:0005622,GO:0003723,GO:0005634,GO:0016020,GO:0022627,GO:0006364,GO:0042274,GO:0005654,GO:0005829,GO:0019083,GO:0006413,GO:0031369,GO:0000184,GO:0006614,GO:0034101,GO:0015935	structural constituent of ribosome|translation|ribosome|intracellular|RNA binding|nucleus|membrane|cytosolic small ribosomal subunit|rRNA processing|ribosomal small subunit biogenesis|nucleoplasm|cytosol|viral transcription|translational initiation|translation initiation factor binding|nuclear-transcribed mRNA catabolic process, nonsense-mediated decay|SRP-dependent cotranslational protein target…	path:hsa03010	Ribosome			ITM2B	1.40371e-27	0.590754	0.977	0.906	5.13773e-23	1.50603	ENSG00000136156	protein_coding	integral membrane protein 2B [Source:HGNC Symbol;Acc:HGNC:6174]	--	GO:0016020,GO:0016021,GO:0005794,GO:0043231,GO:0005615,GO:0005886,GO:0005515,GO:0005576,GO:0000139,GO:0005768,GO:0070062,GO:0044267,GO:0010008,GO:0031301,GO:0030660,GO:0007399,GO:0001540,GO:0042985,GO:0005524	membrane|integral component of membrane|Golgi apparatus|intracellular membrane-bounded organelle|extracellular space|plasma membrane|protein binding|extracellular region|Golgi membrane|endosome|extracellular exosome|cellular protein metabolic process|endosome membrane|integral component of organelle membrane|Golgi-associated vesicle membrane|nervous system development|amyloid-beta binding|negativ…	--	--			MT-CO2	2.49364e-87	-1.58329	0.752	0.834	9.12698e-83	0.333721	ENSG00000198712	protein_coding	mitochondrially encoded cytochrome c oxidase II [Source:HGNC Symbol;Acc:HGNC:7421]	--	GO:0016020,GO:0016021,GO:0046872,GO:0055114,GO:0016491,GO:0022900,GO:0005743,GO:0005739,GO:0005515,GO:1902600,GO:0070469,GO:0004129,GO:0005507,GO:0006123,GO:0045277,GO:0007595,GO:0009409,GO:0010729,GO:0010940,GO:0042773,GO:2001171	membrane|integral component of membrane|metal ion binding|oxidation-reduction process|oxidoreductase activity|electron transport chain|mitochondrial inner membrane|mitochondrion|protein binding|proton transmembrane transport|respirasome|cytochrome-c oxidase activity|copper ion binding|mitochondrial electron transport, cytochrome c to oxygen|respiratory chain complex IV|lactation|response to cold|…	--	--
ERO1A	7.71817e-253	-1.08757	0.574	0.908	2.82493e-248	0.470554	ENSG00000197930	protein_coding	endoplasmic reticulum oxidoreductase 1 alpha [Source:HGNC Symbol;Acc:HGNC:13280]	--	GO:0016020,GO:0016491,GO:0055114,GO:0005783,GO:0005789,GO:0005515,GO:0006915,GO:0003756,GO:0016671,GO:0005788,GO:0006464,GO:0034976,GO:0034599,GO:0070059,GO:0009266,GO:0006457,GO:0043231,GO:0051209,GO:0051085,GO:0015035,GO:0034975,GO:0010260,GO:0019471,GO:0022417,GO:0030198,GO:0030968,GO:0045454,GO:0050873,GO:0071456,GO:0030425	membrane|oxidoreductase activity|oxidation-reduction process|endoplasmic reticulum|endoplasmic reticulum membrane|protein binding|apoptotic process|protein disulfide isomerase activity|oxidoreductase activity, acting on a sulfur group of donors, disulfide as acceptor|endoplasmic reticulum lumen|cellular protein modification process|response to endoplasmic reticulum stress|cellular response to oxi…	path:hsa04141,path:hsa05110	Protein processing in endoplasmic reticulum|Vibrio cholerae infection			PHF20	1.52511e-27	0.587083	0.417	0.083	5.58207e-23	1.50221	ENSG00000025293	protein_coding	PHD finger protein 20 [Source:HGNC Symbol;Acc:HGNC:16098]	--	GO:0003676,GO:0005634,GO:0046872,GO:0005829,GO:0005654,GO:0003677,GO:0031965,GO:0006325,GO:0005515,GO:0071339,GO:0006357,GO:0000981,GO:0043995,GO:0043996,GO:0046972,GO:1901796,GO:0043981,GO:0043982,GO:0043984,GO:0000123,GO:0006355	nucleic acid binding|nucleus|metal ion binding|cytosol|nucleoplasm|DNA binding|nuclear membrane|chromatin organization|protein binding|MLL1 complex|regulation of transcription by RNA polymerase II|DNA-binding transcription factor activity, RNA polymerase II-specific|histone acetyltransferase activity (H4-K5 specific)|histone acetyltransferase activity (H4-K8 specific)|histone acetyltransferase ac…	--	--			SPTBN1	3.1256e-87	-0.470781	0.107	0.384	1.144e-82	0.721574	ENSG00000115306	protein_coding	spectrin beta, non-erythrocytic 1 [Source:HGNC Symbol;Acc:HGNC:11275]	--	GO:0003723,GO:0005737,GO:0016020,GO:0003779,GO:0005886,GO:0051693,GO:0005856,GO:0005515,GO:0005200,GO:0007010,GO:0005543,GO:0008091,GO:0005516,GO:0005829,GO:0045296,GO:0070062,GO:0000165,GO:0031430,GO:0044877,GO:0007182,GO:0060390,GO:0072659,GO:0005634,GO:0014069,GO:0030673,GO:0030863,GO:0032437,GO:0032991,GO:0098794,GO:0098978,GO:0007411,GO:0006888,GO:1903076,GO:0030506,GO:1903078,GO:0051020,GO:…	RNA binding|cytoplasm|membrane|actin binding|plasma membrane|actin filament capping|cytoskeleton|protein binding|structural constituent of cytoskeleton|cytoskeleton organization|phospholipid binding|spectrin|calmodulin binding|cytosol|cadherin binding|extracellular exosome|MAPK cascade|M band|protein-containing complex binding|common-partner SMAD protein phosphorylation|regulation of SMAD protein…	--	--
ACTG1	1.8216e-251	-1.13077	0.945	0.993	6.66723e-247	0.456673	ENSG00000184009	protein_coding	actin gamma 1 [Source:HGNC Symbol;Acc:HGNC:144]	--	GO:0005634,GO:0005737,GO:0016020,GO:0000166,GO:0005524,GO:0005886,GO:0005615,GO:0005856,GO:0005515,GO:0038096,GO:0042802,GO:0005200,GO:0005829,GO:0070062,GO:0001895,GO:0072562,GO:0005884,GO:0070527,GO:0061024,GO:0048013,GO:0048488,GO:0031625,GO:0034329,GO:0005522,GO:0098973,GO:0097433,GO:0098974,GO:0005925,GO:0045214,GO:0071346,GO:0015629,GO:0030016,GO:0031941,GO:0044305,GO:0045335,GO:0098685	nucleus|cytoplasm|membrane|nucleotide binding|ATP binding|plasma membrane|extracellular space|cytoskeleton|protein binding|Fc-gamma receptor signaling pathway involved in phagocytosis|identical protein binding|structural constituent of cytoskeleton|cytosol|extracellular exosome|retina homeostasis|blood microparticle|actin filament|platelet aggregation|membrane organization|ephrin receptor signali…	path:hsa04015,path:hsa04145,path:hsa04210,path:hsa04390,path:hsa04510,path:hsa04520,path:hsa04530,path:hsa04611,path:hsa04670,path:hsa04714,path:hsa04810,path:hsa04919,path:hsa04921,path:hsa05100,path:hsa05110,path:hsa05130,path:hsa05131,path:hsa05132,path:hsa05164,path:hsa05205,path:hsa05225,path:hsa05410,path:hsa05412,path:hsa05414,path:hsa05416,path:hsa05418	Rap1 signaling pathway|Phagosome|Apoptosis|Hippo signaling pathway|Focal adhesion|Adherens junction|Tight junction|Platelet activation|Leukocyte transendothelial migration|Thermogenesis|Regulation of actin cytoskeleton|Thyroid hormone signaling pathway|Oxytocin signaling pathway|Bacterial invasion of epithelial cells|Vibrio cholerae infection|Pathogenic Escherichia coli infection|Shigellosis|Salm…			TFPI	1.62696e-27	-1.21696	0.725	0.86	5.95483e-23	0.430189	ENSG00000003436	protein_coding	tissue factor pathway inhibitor [Source:HGNC Symbol;Acc:HGNC:11760]	--	GO:0005615,GO:0016020,GO:0005783,GO:0031090,GO:0043231,GO:0005576,GO:0004867,GO:0010951,GO:0005901,GO:0009986,GO:0005886,GO:0031225,GO:0030414,GO:0010466,GO:0007596,GO:0007599,GO:0004866,GO:0071383,GO:0007598,GO:0030195,GO:0032355,GO:0032496,GO:0071222,GO:0071347	extracellular space|membrane|endoplasmic reticulum|organelle membrane|intracellular membrane-bounded organelle|extracellular region|serine-type endopeptidase inhibitor activity|negative regulation of endopeptidase activity|caveola|cell surface|plasma membrane|anchored component of membrane|peptidase inhibitor activity|negative regulation of peptidase activity|blood coagulation|hemostasis|endopept…	path:hsa04610	Complement and coagulation cascades			SERPINB9	4.03181e-87	-0.562677	0.195	0.525	1.47568e-82	0.677045	ENSG00000170542	protein_coding	serpin family B member 9 [Source:HGNC Symbol;Acc:HGNC:8955]	--	GO:0005634,GO:0005737,GO:0016020,GO:0005615,GO:0005794,GO:0043066,GO:0005829,GO:0005654,GO:0004867,GO:0010951,GO:0005515,GO:0006955,GO:0006915,GO:0043154,GO:0030414,GO:0010466,GO:0070062,GO:0010628,GO:0062023,GO:0002020,GO:0071391,GO:0043027,GO:0009617,GO:0042270,GO:0002448,GO:0033668	nucleus|cytoplasm|membrane|extracellular space|Golgi apparatus|negative regulation of apoptotic process|cytosol|nucleoplasm|serine-type endopeptidase inhibitor activity|negative regulation of endopeptidase activity|protein binding|immune response|apoptotic process|negative regulation of cysteine-type endopeptidase activity involved in apoptotic process|peptidase inhibitor activity|negative regula…	path:hsa05146	Amoebiasis
SLC23A2	4.69542e-251	0.760205	0.634	0.141	1.71857e-246	1.69373	ENSG00000089057	protein_coding	solute carrier family 23 member 2 [Source:HGNC Symbol;Acc:HGNC:10973]	--	GO:0016020,GO:0016021,GO:0022857,GO:0055085,GO:0015293,GO:0006811,GO:0005886,GO:0006814,GO:0070890,GO:0015882,GO:0016323,GO:0016324,GO:0006139,GO:0005887,GO:0019852,GO:0015205,GO:0015229,GO:0015851,GO:0070904,GO:0005215,GO:0008520,GO:0006979,GO:0005737,GO:0009925	membrane|integral component of membrane|transmembrane transporter activity|transmembrane transport|symporter activity|ion transport|plasma membrane|sodium ion transport|sodium-dependent L-ascorbate transmembrane transporter activity|L-ascorbic acid transmembrane transport|basolateral plasma membrane|apical plasma membrane|nucleobase-containing compound metabolic process|integral component of plas…	--	--			ANXA2	1.66038e-27	1.00645	0.895	0.775	6.07717e-23	2.00896	ENSG00000182718	protein_coding	annexin A2 [Source:HGNC Symbol;Acc:HGNC:537]	--	GO:0003723,GO:0005634,GO:0005737,GO:0016020,GO:0005509,GO:0005765,GO:0005615,GO:0005515,GO:0008092,GO:0005576,GO:0042470,GO:0043086,GO:0070588,GO:0004859,GO:0005544,GO:0045121,GO:0009986,GO:0030496,GO:0042802,GO:0017137,GO:0005768,GO:0031902,GO:0005886,GO:0005546,GO:0070062,GO:0005604,GO:0062023,GO:0002020,GO:0001525,GO:0043312,GO:0098641,GO:0098609,GO:0005913,GO:0035722,GO:0031982,GO:0001786,GO:…	RNA binding|nucleus|cytoplasm|membrane|calcium ion binding|lysosomal membrane|extracellular space|protein binding|cytoskeletal protein binding|extracellular region|melanosome|negative regulation of catalytic activity|calcium ion transmembrane transport|phospholipase inhibitor activity|calcium-dependent phospholipid binding|membrane raft|cell surface|midbody|identical protein binding|Rab GTPase bi…	--	--			LCP1	4.19685e-87	-0.430793	0.099	0.369	1.53609e-82	0.741854	ENSG00000136167	protein_coding	lymphocyte cytosolic protein 1 [Source:HGNC Symbol;Acc:HGNC:6528]	--	GO:0005737,GO:0016020,GO:0046872,GO:0005829,GO:0005509,GO:0003779,GO:0051015,GO:0005886,GO:0005615,GO:0015629,GO:0005856,GO:0042995,GO:0030054,GO:0051017,GO:0005925,GO:0042802,GO:0031100,GO:0001726,GO:0001891,GO:0005884,GO:0030175,GO:0070062,GO:0022617,GO:0002102,GO:0016477,GO:0001725,GO:0032587,GO:0035722,GO:0051020,GO:0005178,GO:0048471,GO:0032432,GO:0002286,GO:0010737,GO:0033157,GO:0051639,GO:…	cytoplasm|membrane|metal ion binding|cytosol|calcium ion binding|actin binding|actin filament binding|plasma membrane|extracellular space|actin cytoskeleton|cytoskeleton|cell projection|cell junction|actin filament bundle assembly|focal adhesion|identical protein binding|animal organ regeneration|ruffle|phagocytic cup|actin filament|filopodium|extracellular exosome|extracellular matrix disassembl…	--	--
SIK3	5.07712e-249	0.439738	0.373	0.018	1.85828e-244	1.35636	ENSG00000160584	protein_coding	SIK family kinase 3 [Source:HGNC Symbol;Acc:HGNC:29165]	--	GO:0004672,GO:0004674,GO:0005524,GO:0006468,GO:0005654,GO:0005737,GO:0046872,GO:0000166,GO:0016301,GO:0016740,GO:0016310,GO:0005515,GO:0000287,GO:0000226,GO:0035556,GO:0050321,GO:1904263,GO:1904515	protein kinase activity|protein serine/threonine kinase activity|ATP binding|protein phosphorylation|nucleoplasm|cytoplasm|metal ion binding|nucleotide binding|kinase activity|transferase activity|phosphorylation|protein binding|magnesium ion binding|microtubule cytoskeleton organization|intracellular signal transduction|tau-protein kinase activity|positive regulation of TORC1 signaling|positive …	--	--			LAPTM4A	1.99685e-27	1.17406	0.677	0.387	7.30868e-23	2.25645	ENSG00000068697	protein_coding	lysosomal protein transmembrane 4 alpha [Source:HGNC Symbol;Acc:HGNC:6924]	--	GO:0016020,GO:0016021,GO:0005794,GO:0005765,GO:0031902,GO:0005515,GO:0012505	membrane|integral component of membrane|Golgi apparatus|lysosomal membrane|late endosome membrane|protein binding|endomembrane system	path:hsa04142	Lysosome			RRBP1	7.51043e-87	-0.736412	0.278	0.645	2.74889e-82	0.60023	ENSG00000125844	protein_coding	ribosome binding protein 1 [Source:HGNC Symbol;Acc:HGNC:10448]	--	GO:0005783,GO:0030176,GO:0003723,GO:0016020,GO:0016021,GO:0015031,GO:0005789,GO:0038023,GO:0006412,GO:0001649,GO:0005840	endoplasmic reticulum|integral component of endoplasmic reticulum membrane|RNA binding|membrane|integral component of membrane|protein transport|endoplasmic reticulum membrane|signaling receptor activity|translation|osteoblast differentiation|ribosome	path:hsa04141	Protein processing in endoplasmic reticulum
TPD52L1	3.17612e-248	-0.986975	0.193	0.76	1.16249e-243	0.504535	ENSG00000111907	protein_coding	TPD52 like 1 [Source:HGNC Symbol;Acc:HGNC:12006]	--	GO:0005737,GO:0042803,GO:0005515,GO:0048471,GO:0042802,GO:0046982,GO:0046330,GO:0000086,GO:0043406,GO:2001235	cytoplasm|protein homodimerization activity|protein binding|perinuclear region of cytoplasm|identical protein binding|protein heterodimerization activity|positive regulation of JNK cascade|G2/M transition of mitotic cell cycle|positive regulation of MAP kinase activity|positive regulation of apoptotic signaling pathway	--	--			LAMB4	2.17036e-27	0.838313	0.319	0.02	7.94373e-23	1.78796	ENSG00000091128	protein_coding	laminin subunit beta 4 [Source:HGNC Symbol;Acc:HGNC:6491]	--	GO:0007155,GO:0005576,GO:0009887,GO:0009888,GO:0005201,GO:0016477,GO:0034446,GO:0070831,GO:0005604,GO:0043256	cell adhesion|extracellular region|animal organ morphogenesis|tissue development|extracellular matrix structural constituent|cell migration|substrate adhesion-dependent cell spreading|basement membrane assembly|basement membrane|laminin complex	path:hsa04151,path:hsa04510,path:hsa04512,path:hsa05145,path:hsa05146,path:hsa05165,path:hsa05200,path:hsa05222	PI3K-Akt signaling pathway|Focal adhesion|ECM-receptor interaction|Toxoplasmosis|Amoebiasis|Human papillomavirus infection|Pathways in cancer|Small cell lung cancer			SLC38A1	1.9443e-86	-0.544564	0.24	0.598	7.11634e-82	0.685599	ENSG00000111371	protein_coding	solute carrier family 38 member 1 [Source:HGNC Symbol;Acc:HGNC:13447]	--	GO:0016020,GO:0016021,GO:0015293,GO:0006811,GO:0005886,GO:0005515,GO:0006814,GO:0005887,GO:0070062,GO:0015171,GO:0003333,GO:0006865,GO:1902475,GO:0015175,GO:0015804,GO:0001504,GO:0005283,GO:0015179,GO:0015186,GO:0006868,GO:0007565,GO:0030424	membrane|integral component of membrane|symporter activity|ion transport|plasma membrane|protein binding|sodium ion transport|integral component of plasma membrane|extracellular exosome|amino acid transmembrane transporter activity|amino acid transmembrane transport|amino acid transport|L-alpha-amino acid transmembrane transport|neutral amino acid transmembrane transporter activity|neutral amino …	path:hsa04724,path:hsa04727	Glutamatergic synapse|GABAergic synapse
BNIP3	5.03551e-248	-1.48886	0.695	0.929	1.84305e-243	0.356293	ENSG00000176171	protein_coding	BCL2 interacting protein 3 [Source:HGNC Symbol;Acc:HGNC:1084]	--	GO:0071456,GO:0005634,GO:0005737,GO:0016020,GO:0016021,GO:0043066,GO:0005739,GO:0042803,GO:0005515,GO:0006915,GO:0005741,GO:0005654,GO:0030425,GO:0042802,GO:0051607,GO:0005783,GO:0043065,GO:0031966,GO:0005740,GO:0010508,GO:0005635,GO:0001666,GO:0016032,GO:0071260,GO:0090200,GO:0046982,GO:0090141,GO:0008219,GO:0051402,GO:0072593,GO:0016239,GO:0035694,GO:0060548,GO:0097345,GO:0008626,GO:0000422,GO:…	cellular response to hypoxia|nucleus|cytoplasm|membrane|integral component of membrane|negative regulation of apoptotic process|mitochondrion|protein homodimerization activity|protein binding|apoptotic process|mitochondrial outer membrane|nucleoplasm|dendrite|identical protein binding|defense response to virus|endoplasmic reticulum|positive regulation of apoptotic process|mitochondrial membrane|m…	path:hsa04068,path:hsa04137,path:hsa04140,path:hsa05134	FoxO signaling pathway|Mitophagy - animal|Autophagy - animal|Legionellosis			PRDX3	3.03374e-27	0.728775	0.561	0.205	1.11038e-22	1.65723	ENSG00000165672	protein_coding	peroxiredoxin 3 [Source:HGNC Symbol;Acc:HGNC:9354]	--	GO:0005623,GO:0005737,GO:0043066,GO:0016491,GO:0055114,GO:0005739,GO:0045454,GO:0005515,GO:0098869,GO:0004601,GO:0042802,GO:0005768,GO:0005769,GO:0051920,GO:0016209,GO:0006915,GO:0043154,GO:0001893,GO:0006979,GO:0030099,GO:0032496,GO:0042744,GO:0007005,GO:0019901,GO:0005759,GO:0032991,GO:0008022,GO:0008284,GO:0051092,GO:0005829,GO:0042542,GO:0034599,GO:0019900,GO:0043027,GO:0051881,GO:0034614,GO:…	cell|cytoplasm|negative regulation of apoptotic process|oxidoreductase activity|oxidation-reduction process|mitochondrion|cell redox homeostasis|protein binding|cellular oxidant detoxification|peroxidase activity|identical protein binding|endosome|early endosome|peroxiredoxin activity|antioxidant activity|apoptotic process|negative regulation of cysteine-type endopeptidase activity involved in ap…	--	--			ATP1A1	2.11496e-86	-0.420774	0.123	0.409	7.74097e-82	0.747024	ENSG00000163399	protein_coding	ATPase Na+/K+ transporting subunit alpha 1 [Source:HGNC Symbol;Acc:HGNC:799]	--	GO:0016020,GO:0016021,GO:0046872,GO:0000166,GO:0005524,GO:0016311,GO:0006811,GO:0006813,GO:0005886,GO:0005515,GO:0006814,GO:0042470,GO:0008556,GO:0010248,GO:1990573,GO:0070062,GO:0034220,GO:0042383,GO:0032991,GO:0005783,GO:1903779,GO:0005890,GO:1903561,GO:0051087,GO:0002028,GO:0086002,GO:0005794,GO:0005391,GO:0030955,GO:0031402,GO:1990239,GO:0006883,GO:0030007,GO:0036376,GO:0055119,GO:0071383,GO:…	membrane|integral component of membrane|metal ion binding|nucleotide binding|ATP binding|dephosphorylation|ion transport|potassium ion transport|plasma membrane|protein binding|sodium ion transport|melanosome|potassium transmembrane transporter activity, phosphorylative mechanism|establishment or maintenance of transmembrane electrochemical gradient|potassium ion import across plasma membrane|ext…	path:hsa04022,path:hsa04024,path:hsa04260,path:hsa04261,path:hsa04911,path:hsa04918,path:hsa04919,path:hsa04925,path:hsa04960,path:hsa04961,path:hsa04964,path:hsa04970,path:hsa04971,path:hsa04972,path:hsa04973,path:hsa04974,path:hsa04976,path:hsa04978	cGMP-PKG signaling pathway|cAMP signaling pathway|Cardiac muscle contraction|Adrenergic signaling in cardiomyocytes|Insulin secretion|Thyroid hormone synthesis|Thyroid hormone signaling pathway|Aldosterone synthesis and secretion|Aldosterone-regulated sodium reabsorption|Endocrine and other factor-regulated calcium reabsorption|Proximal tubule bicarbonate reclamation|Salivary secretion|Gastric ac…
CSTB	5.92561e-248	-1.36331	0.833	0.966	2.16883e-243	0.38869	ENSG00000160213	protein_coding	cystatin B [Source:HGNC Symbol;Acc:HGNC:2482]	--	GO:0010951,GO:0004866,GO:0005622,GO:0003723,GO:0005634,GO:0005737,GO:0005730,GO:0005829,GO:0005615,GO:0005576,GO:0004869,GO:0030414,GO:0010466,GO:0070062,GO:0062023,GO:0043312,GO:0034774,GO:1904813,GO:1904724,GO:0002020,GO:0045861,GO:0008344	negative regulation of endopeptidase activity|endopeptidase inhibitor activity|intracellular|RNA binding|nucleus|cytoplasm|nucleolus|cytosol|extracellular space|extracellular region|cysteine-type endopeptidase inhibitor activity|peptidase inhibitor activity|negative regulation of peptidase activity|extracellular exosome|collagen-containing extracellular matrix|neutrophil degranulation|secretory g…	--	--			TEAD1	3.07296e-27	0.708856	0.597	0.242	1.12473e-22	1.63451	ENSG00000187079	protein_coding	TEA domain transcription factor 1 [Source:HGNC Symbol;Acc:HGNC:11714]	TEA	GO:0005634,GO:0005654,GO:0006355,GO:0003677,GO:0003700,GO:0035329,GO:0000978,GO:0001228,GO:0045944,GO:0005515,GO:0043565,GO:0000981,GO:0000790,GO:0005667,GO:0044212,GO:0006367,GO:1902895,GO:0046982,GO:0045893,GO:0000987,GO:0001085,GO:0001134,GO:0001223,GO:0065003,GO:0071148	nucleus|nucleoplasm|regulation of transcription, DNA-templated|DNA binding|DNA-binding transcription factor activity|hippo signaling|RNA polymerase II proximal promoter sequence-specific DNA binding|DNA-binding transcription activator activity, RNA polymerase II-specific|positive regulation of transcription by RNA polymerase II|protein binding|sequence-specific DNA binding|DNA-binding transcripti…	path:hsa04390,path:hsa04392	Hippo signaling pathway|Hippo signaling pathway - multiple species			S100A10	2.38787e-86	0.746706	0.942	0.941	8.73985e-82	1.67796	ENSG00000197747	protein_coding	S100 calcium binding protein A10 [Source:HGNC Symbol;Acc:HGNC:10487]	--	GO:0005509,GO:0042803,GO:0005515,GO:0045121,GO:0043547,GO:0070062,GO:0044325,GO:0062023,GO:0051496,GO:0072659,GO:0051290,GO:0005576,GO:0001765,GO:0051894,GO:0006900,GO:0042493,GO:0051099,GO:0005783,GO:0019897	calcium ion binding|protein homodimerization activity|protein binding|membrane raft|positive regulation of GTPase activity|extracellular exosome|ion channel binding|collagen-containing extracellular matrix|positive regulation of stress fiber assembly|protein localization to plasma membrane|protein heterotetramerization|extracellular region|membrane raft assembly|positive regulation of focal adhes…	--	--
RPS14	2.62682e-247	-0.953451	0.979	0.99	9.61444e-243	0.516396	ENSG00000164587	protein_coding	ribosomal protein S14 [Source:HGNC Symbol;Acc:HGNC:10387]	--	GO:0003723,GO:0016020,GO:0006412,GO:0003735,GO:0005840,GO:0005515,GO:0030218,GO:0000028,GO:0022627,GO:0005730,GO:0005925,GO:0000462,GO:0000122,GO:0005654,GO:0005829,GO:0070062,GO:0019083,GO:0006413,GO:0006364,GO:0048027,GO:0030490,GO:0000184,GO:0006417,GO:0006614,GO:0014069,GO:0045182,GO:0070181	RNA binding|membrane|translation|structural constituent of ribosome|ribosome|protein binding|erythrocyte differentiation|ribosomal small subunit assembly|cytosolic small ribosomal subunit|nucleolus|focal adhesion|maturation of SSU-rRNA from tricistronic rRNA transcript (SSU-rRNA, 5.8S rRNA, LSU-rRNA)|negative regulation of transcription by RNA polymerase II|nucleoplasm|cytosol|extracellular exoso…	path:hsa03010	Ribosome			KANK4	3.84829e-27	0.676049	0.348	0.043	1.40851e-22	1.59776	ENSG00000132854	protein_coding	KN motif and ankyrin repeat domains 4 [Source:HGNC Symbol;Acc:HGNC:27263]	--	GO:0005515,GO:0005737,GO:0005829,GO:0015630,GO:0030837	protein binding|cytoplasm|cytosol|microtubule cytoskeleton|negative regulation of actin filament polymerization	--	--			PRKDC	6.97177e-86	-0.658739	0.27	0.62	2.55174e-81	0.633432	ENSG00000253729	protein_coding	protein kinase, DNA-activated, catalytic subunit [Source:HGNC Symbol;Acc:HGNC:9413]	--	GO:0045944,GO:0032869,GO:0005634,GO:0003723,GO:0016020,GO:0000166,GO:0004674,GO:0005524,GO:0016301,GO:0016740,GO:0016310,GO:0005654,GO:0003677,GO:0006281,GO:0005515,GO:0006303,GO:0006310,GO:0006974,GO:0048511,GO:0002376,GO:0045087,GO:0005730,GO:0016567,GO:0005829,GO:0006302,GO:0000784,GO:2001034,GO:0008630,GO:0005667,GO:0001933,GO:0032991,GO:0019904,GO:0006464,GO:0006468,GO:0004672,GO:0042752,GO:…	positive regulation of transcription by RNA polymerase II|cellular response to insulin stimulus|nucleus|RNA binding|membrane|nucleotide binding|protein serine/threonine kinase activity|ATP binding|kinase activity|transferase activity|phosphorylation|nucleoplasm|DNA binding|DNA repair|protein binding|double-strand break repair via nonhomologous end joining|DNA recombination|cellular response to DN…	path:hsa03450,path:hsa04110	Non-homologous end-joining|Cell cycle
HBE1	2.98933e-247	-0.761031	0.011	0.636	1.09413e-242	0.590074	ENSG00000213931	protein_coding	hemoglobin subunit epsilon 1 [Source:HGNC Symbol;Acc:HGNC:4830]	--	GO:0046872,GO:0005515,GO:0020037,GO:0098869,GO:0005344,GO:0019825,GO:0015671,GO:0005833,GO:0005829,GO:0004601,GO:0072562,GO:0007596,GO:0042744,GO:0031720,GO:0043177,GO:0031838,GO:0031721,GO:0014070,GO:0051291	metal ion binding|protein binding|heme binding|cellular oxidant detoxification|oxygen carrier activity|oxygen binding|oxygen transport|hemoglobin complex|cytosol|peroxidase activity|blood microparticle|blood coagulation|hydrogen peroxide catabolic process|haptoglobin binding|organic acid binding|haptoglobin-hemoglobin complex|hemoglobin alpha binding|response to organic cyclic compound|protein he…	--	--			DST	5.57531e-27	1.28342	0.442	0.105	2.04062e-22	2.43415	ENSG00000151914	protein_coding	dystonin [Source:HGNC Symbol;Acc:HGNC:1090]	--	GO:0005634,GO:0005737,GO:0016020,GO:0016021,GO:0046872,GO:0005829,GO:0005783,GO:0005789,GO:0005509,GO:0003779,GO:0007155,GO:1904115,GO:0005886,GO:0015630,GO:0005856,GO:0042995,GO:0005515,GO:0008092,GO:0005882,GO:0008017,GO:0030054,GO:0005874,GO:0007229,GO:0005925,GO:0007010,GO:0030424,GO:0031252,GO:0005938,GO:0031122,GO:0042060,GO:0045104,GO:0008022,GO:0030018,GO:0009925,GO:0005178,GO:0005635,GO:…	nucleus|cytoplasm|membrane|integral component of membrane|metal ion binding|cytosol|endoplasmic reticulum|endoplasmic reticulum membrane|calcium ion binding|actin binding|cell adhesion|axon cytoplasm|plasma membrane|microtubule cytoskeleton|cytoskeleton|cell projection|protein binding|cytoskeletal protein binding|intermediate filament|microtubule binding|cell junction|microtubule|integrin-mediate…	--	--			MMP12	7.57021e-86	-0.547901	0.036	0.24	2.77077e-81	0.684014	ENSG00000262406	protein_coding	matrix metallopeptidase 12 [Source:HGNC Symbol;Acc:HGNC:7158]	--	GO:1904645,GO:0008270,GO:0046872,GO:0016787,GO:0008233,GO:0006508,GO:0005576,GO:0004222,GO:0008237,GO:0031012,GO:0030198,GO:0042060,GO:0035313,GO:0060054,GO:0004175,GO:0022617,GO:0005634,GO:0005737,GO:0030574,GO:0045944,GO:0005615,GO:0001047,GO:0005509,GO:0005518,GO:0043565,GO:0000122,GO:0006606,GO:0010628,GO:0050691,GO:0060309,GO:0060339,GO:0060340,GO:0098586,GO:1902741,GO:1904905	response to amyloid-beta|zinc ion binding|metal ion binding|hydrolase activity|peptidase activity|proteolysis|extracellular region|metalloendopeptidase activity|metallopeptidase activity|extracellular matrix|extracellular matrix organization|wound healing|wound healing, spreading of epidermal cells|positive regulation of epithelial cell proliferation involved in wound healing|endopeptidase activi…	--	--
HERC1	3.05016e-247	1.00501	0.768	0.284	1.11639e-242	2.00696	ENSG00000103657	protein_coding	HECT and RLD domain containing E3 ubiquitin protein ligase family member 1 [Source:HGNC Symbol;Acc:HGNC:4867]	--	GO:0005737,GO:0016020,GO:0016740,GO:0016567,GO:0005794,GO:0004842,GO:0005829,GO:0010507,GO:0021702,GO:0031175,GO:0050885,GO:0005085,GO:0005086,GO:0005515	cytoplasm|membrane|transferase activity|protein ubiquitination|Golgi apparatus|ubiquitin-protein transferase activity|cytosol|negative regulation of autophagy|cerebellar Purkinje cell differentiation|neuron projection development|neuromuscular process controlling balance|guanyl-nucleotide exchange factor activity|ARF guanyl-nucleotide exchange factor activity|protein binding	path:hsa04120	Ubiquitin mediated proteolysis			SMC3	7.52219e-27	0.72096	0.583	0.225	2.7532e-22	1.64828	ENSG00000108055	protein_coding	structural maintenance of chromosomes 3 [Source:HGNC Symbol;Acc:HGNC:2468]	--	GO:0005634,GO:0000166,GO:0005524,GO:0005654,GO:0051301,GO:0005694,GO:0005515,GO:0051276,GO:0006281,GO:0006974,GO:0007049,GO:0051321,GO:0000775,GO:0005829,GO:0070840,GO:0000785,GO:0016363,GO:0046982,GO:0097431,GO:0048487,GO:0000278,GO:0007062,GO:1901673,GO:0006275,GO:0008278,GO:0003777,GO:0030893,GO:0003682,GO:0036033,GO:0019827,GO:0000800,GO:0034991	nucleus|nucleotide binding|ATP binding|nucleoplasm|cell division|chromosome|protein binding|chromosome organization|DNA repair|cellular response to DNA damage stimulus|cell cycle|meiotic cell cycle|chromosome, centromeric region|cytosol|dynein complex binding|chromatin|nuclear matrix|protein heterodimerization activity|mitotic spindle pole|beta-tubulin binding|mitotic cell cycle|sister chromatid …	path:hsa04110,path:hsa04114	Cell cycle|Oocyte meiosis			GLDC	3.02255e-85	-0.428442	0.117	0.393	1.10628e-80	0.743064	ENSG00000178445	protein_coding	glycine decarboxylase [Source:HGNC Symbol;Acc:HGNC:4313]	--	GO:0005634,GO:0016491,GO:0055114,GO:0005739,GO:0003824,GO:0005886,GO:0042803,GO:0006546,GO:0022900,GO:0006520,GO:0016829,GO:0019464,GO:0004375,GO:0005759,GO:0009055,GO:0016594,GO:0030170,GO:0019899,GO:0046983,GO:0070280,GO:0006544,GO:0036255,GO:1903442,GO:1990830,GO:0005960	nucleus|oxidoreductase activity|oxidation-reduction process|mitochondrion|catalytic activity|plasma membrane|protein homodimerization activity|glycine catabolic process|electron transport chain|cellular amino acid metabolic process|lyase activity|glycine decarboxylation via glycine cleavage system|glycine dehydrogenase (decarboxylating) activity|mitochondrial matrix|electron transfer activity|gly…	path:hsa00260,path:hsa00630	Glycine, serine and threonine metabolism|Glyoxylate and dicarboxylate metabolism
PERP	4.91929e-246	-1.18153	0.764	0.952	1.80051e-241	0.440884	ENSG00000112378	protein_coding	p53 apoptosis effector related to PMP22 [Source:HGNC Symbol;Acc:HGNC:17637]	--	GO:0016020,GO:0016021,GO:0007155,GO:0005886,GO:0006915,GO:0030054,GO:0042981,GO:0070268,GO:0030057,GO:0045862,GO:0097202,GO:0002934,GO:0007219,GO:0034113,GO:0072332,GO:0097186,GO:0005739,GO:0005794,GO:0005887	membrane|integral component of membrane|cell adhesion|plasma membrane|apoptotic process|cell junction|regulation of apoptotic process|cornification|desmosome|positive regulation of proteolysis|activation of cysteine-type endopeptidase activity|desmosome organization|Notch signaling pathway|heterotypic cell-cell adhesion|intrinsic apoptotic signaling pathway by p53 class mediator|amelogenesis|mito…	path:hsa04115	p53 signaling pathway			KLF5	8.08126e-27	0.605283	0.586	0.208	2.95782e-22	1.52128	ENSG00000102554	protein_coding	Kruppel like factor 5 [Source:HGNC Symbol;Acc:HGNC:6349]	zf-C2H2	GO:0003676,GO:0005634,GO:0005794,GO:0043231,GO:0046872,GO:0005654,GO:0006355,GO:0003677,GO:0003700,GO:0005515,GO:0000981,GO:0006357,GO:0000790,GO:0000978,GO:0001228,GO:0045944,GO:0006366,GO:1902895,GO:0008134,GO:0043426,GO:0043565,GO:0000122,GO:0001525,GO:0008284,GO:0010468,GO:0014816,GO:0014901,GO:0014908,GO:0030033,GO:0032534,GO:0035914,GO:0043403,GO:0045600,GO:0045893,GO:0060576,GO:0061586,GO:…	nucleic acid binding|nucleus|Golgi apparatus|intracellular membrane-bounded organelle|metal ion binding|nucleoplasm|regulation of transcription, DNA-templated|DNA binding|DNA-binding transcription factor activity|protein binding|DNA-binding transcription factor activity, RNA polymerase II-specific|regulation of transcription by RNA polymerase II|nuclear chromatin|RNA polymerase II proximal promot…	--	--			RPS16	4.5678e-85	0.399647	0.998	0.995	1.67186e-80	1.31919	ENSG00000105193	protein_coding	ribosomal protein S16 [Source:HGNC Symbol;Acc:HGNC:10396]	--	GO:0003735,GO:0006412,GO:0005840,GO:1990830,GO:0003723,GO:0016020,GO:0005515,GO:0022627,GO:0005925,GO:0006364,GO:0042274,GO:0000462,GO:0005654,GO:0005829,GO:0070062,GO:0019083,GO:0006413,GO:0000184,GO:0006614,GO:0015935	structural constituent of ribosome|translation|ribosome|cellular response to leukemia inhibitory factor|RNA binding|membrane|protein binding|cytosolic small ribosomal subunit|focal adhesion|rRNA processing|ribosomal small subunit biogenesis|maturation of SSU-rRNA from tricistronic rRNA transcript (SSU-rRNA, 5.8S rRNA, LSU-rRNA)|nucleoplasm|cytosol|extracellular exosome|viral transcription|transla…	path:hsa03010	Ribosome
LGALS1	1.37475e-245	-1.94283	0.584	0.912	5.03173e-241	0.260105	ENSG00000100097	protein_coding	galectin 1 [Source:HGNC Symbol;Acc:HGNC:6561]	--	GO:0005615,GO:0003723,GO:0005737,GO:0030246,GO:0005515,GO:0005576,GO:0006915,GO:0030395,GO:0042803,GO:0043236,GO:0002317,GO:0010812,GO:0010977,GO:0031295,GO:0034120,GO:0035900,GO:0042493,GO:0045445,GO:0048678,GO:0071333,GO:0071407,GO:0005634,GO:0005829,GO:0009986,GO:0070062,GO:0044267,GO:0043687,GO:0062023,GO:0043123,GO:0042981,GO:0046598,GO:0005788,GO:0005622	extracellular space|RNA binding|cytoplasm|carbohydrate binding|protein binding|extracellular region|apoptotic process|lactose binding|protein homodimerization activity|laminin binding|plasma cell differentiation|negative regulation of cell-substrate adhesion|negative regulation of neuron projection development|T cell costimulation|positive regulation of erythrocyte aggregation|response to isolati…	--	--			RNF13	1.14176e-26	0.560776	0.503	0.148	4.17895e-22	1.47506	ENSG00000082996	protein_coding	ring finger protein 13 [Source:HGNC Symbol;Acc:HGNC:10057]	--	GO:0005634,GO:0016020,GO:0016021,GO:0043231,GO:0046872,GO:0016740,GO:0005829,GO:0005654,GO:0005783,GO:0005789,GO:0016567,GO:0005794,GO:0005765,GO:0005515,GO:0004842,GO:0051865,GO:0000139,GO:0005764,GO:0005768,GO:0031902,GO:0006511,GO:0061630,GO:0005637,GO:0008432,GO:0070304	nucleus|membrane|integral component of membrane|intracellular membrane-bounded organelle|metal ion binding|transferase activity|cytosol|nucleoplasm|endoplasmic reticulum|endoplasmic reticulum membrane|protein ubiquitination|Golgi apparatus|lysosomal membrane|protein binding|ubiquitin-protein transferase activity|protein autoubiquitination|Golgi membrane|lysosome|endosome|late endosome membrane|ub…	--	--			CTSH	6.49865e-85	-0.30618	0.052	0.265	2.37857e-80	0.80878	ENSG00000103811	protein_coding	cathepsin H [Source:HGNC Symbol;Acc:HGNC:2535]	--	GO:0043231,GO:0043066,GO:0005829,GO:0016787,GO:0005615,GO:0008233,GO:0008234,GO:0006508,GO:0004177,GO:0036464,GO:0005764,GO:0002250,GO:0005576,GO:0004252,GO:0006915,GO:0005515,GO:0070062,GO:0031648,GO:0010628,GO:0044267,GO:0004197,GO:0030335,GO:0062023,GO:0043312,GO:0008284,GO:0070371,GO:0034774,GO:1904813,GO:1904724,GO:0045766,GO:0004175,GO:0008656,GO:0001656,GO:0010634,GO:0051603,GO:0032526,GO:…	intracellular membrane-bounded organelle|negative regulation of apoptotic process|cytosol|hydrolase activity|extracellular space|peptidase activity|cysteine-type peptidase activity|proteolysis|aminopeptidase activity|cytoplasmic ribonucleoprotein granule|lysosome|adaptive immune response|extracellular region|serine-type endopeptidase activity|apoptotic process|protein binding|extracellular exosom…	path:hsa04142,path:hsa04210	Lysosome|Apoptosis
CRIP2	2.75536e-245	0.548162	0.467	0.053	1.00849e-240	1.46222	ENSG00000182809	protein_coding	cysteine rich protein 2 [Source:HGNC Symbol;Acc:HGNC:2361]	--	GO:0046872,GO:0005515,GO:0008270,GO:0008284,GO:0030097,GO:0005938	metal ion binding|protein binding|zinc ion binding|positive regulation of cell population proliferation|hemopoiesis|cell cortex	--	--			DOCK5	1.16701e-26	0.625586	0.538	0.171	4.27138e-22	1.54284	ENSG00000147459	protein_coding	dedicator of cytokinesis 5 [Source:HGNC Symbol;Acc:HGNC:23476]	--	GO:0007264,GO:0005085,GO:0005096,GO:0043547,GO:0016477,GO:0005515,GO:0007010,GO:1904754,GO:0005737,GO:0016020,GO:0005829,GO:0005886,GO:0010634,GO:1904694	small GTPase mediated signal transduction|guanyl-nucleotide exchange factor activity|GTPase activator activity|positive regulation of GTPase activity|cell migration|protein binding|cytoskeleton organization|positive regulation of vascular associated smooth muscle cell migration|cytoplasm|membrane|cytosol|plasma membrane|positive regulation of epithelial cell migration|negative regulation of vascu…	--	--			MT1E	6.81443e-85	-0.521883	0.074	0.32	2.49415e-80	0.696462	ENSG00000169715	protein_coding	metallothionein 1E [Source:HGNC Symbol;Acc:HGNC:7397]	--	GO:0005634,GO:0005737,GO:0046872,GO:0008270,GO:0048471,GO:0045926,GO:0006882,GO:0010273,GO:0071276,GO:0071280,GO:0071294	nucleus|cytoplasm|metal ion binding|zinc ion binding|perinuclear region of cytoplasm|negative regulation of growth|cellular zinc ion homeostasis|detoxification of copper ion|cellular response to cadmium ion|cellular response to copper ion|cellular response to zinc ion	path:hsa04978	Mineral absorption
CTSV	2.64111e-242	-1.03356	0.421	0.846	9.66674e-238	0.488504	ENSG00000136943	protein_coding	cathepsin V [Source:HGNC Symbol;Acc:HGNC:2538]	--	GO:0016787,GO:0004177,GO:0004197,GO:0008233,GO:0008234,GO:0030984,GO:0042277,GO:0044877,GO:0006508,GO:0007154,GO:0007283,GO:0008584,GO:0009267,GO:0009749,GO:0010259,GO:0014070,GO:0021675,GO:0034698,GO:0046697,GO:0048102,GO:0051384,GO:0060008,GO:1990834,GO:0005737,GO:0005764,GO:0005773,GO:0005902,GO:0009897,GO:0030141,GO:0043005,GO:0043204,GO:0045177,GO:0005615,GO:0005576,GO:0005515,GO:0019886,GO:…	hydrolase activity|aminopeptidase activity|cysteine-type endopeptidase activity|peptidase activity|cysteine-type peptidase activity|kininogen binding|peptide binding|protein-containing complex binding|proteolysis|cell communication|spermatogenesis|male gonad development|cellular response to starvation|response to glucose|multicellular organism aging|response to organic cyclic compound|nerve devel…	path:hsa04142,path:hsa04210	Lysosome|Apoptosis			ITGB1	2.61878e-26	0.745221	0.809	0.553	9.58499e-22	1.67623	ENSG00000150093	protein_coding	integrin subunit beta 1 [Source:HGNC Symbol;Acc:HGNC:6153]	--	GO:0045766,GO:0051897,GO:0005737,GO:0016020,GO:0016021,GO:0046872,GO:0007155,GO:0005886,GO:0042995,GO:0005515,GO:0042470,GO:0030054,GO:0007229,GO:0009986,GO:0007160,GO:0008305,GO:0046718,GO:0005925,GO:0050776,GO:0050900,GO:0038023,GO:0005768,GO:0043547,GO:0045296,GO:0030027,GO:0070062,GO:0016477,GO:0001968,GO:0042383,GO:0032154,GO:0032587,GO:0030335,GO:0016032,GO:0055037,GO:0005178,GO:0033627,GO:…	positive regulation of angiogenesis|positive regulation of protein kinase B signaling|cytoplasm|membrane|integral component of membrane|metal ion binding|cell adhesion|plasma membrane|cell projection|protein binding|melanosome|cell junction|integrin-mediated signaling pathway|cell surface|cell-matrix adhesion|integrin complex|viral entry into host cell|focal adhesion|regulation of immune response…	path:hsa04015,path:hsa04145,path:hsa04151,path:hsa04360,path:hsa04510,path:hsa04512,path:hsa04514,path:hsa04530,path:hsa04611,path:hsa04670,path:hsa04810,path:hsa05100,path:hsa05130,path:hsa05131,path:hsa05133,path:hsa05140,path:hsa05145,path:hsa05165,path:hsa05200,path:hsa05205,path:hsa05222,path:hsa05410,path:hsa05412,path:hsa05414	Rap1 signaling pathway|Phagosome|PI3K-Akt signaling pathway|Axon guidance|Focal adhesion|ECM-receptor interaction|Cell adhesion molecules (CAMs)|Tight junction|Platelet activation|Leukocyte transendothelial migration|Regulation of actin cytoskeleton|Bacterial invasion of epithelial cells|Pathogenic Escherichia coli infection|Shigellosis|Pertussis|Leishmaniasis|Toxoplasmosis|Human papillomavirus i…			TIMP3	9.48565e-85	1.1105	0.814	0.709	3.47184e-80	2.1592	ENSG00000100234	protein_coding	TIMP metallopeptidase inhibitor 3 [Source:HGNC Symbol;Acc:HGNC:11822]	--	GO:0070373,GO:1904684,GO:0005634,GO:0046872,GO:0005515,GO:0005576,GO:0050896,GO:0005615,GO:0008191,GO:0031012,GO:0030414,GO:0010466,GO:0007601,GO:0062023,GO:0002020,GO:0010951,GO:0002576,GO:0004857,GO:0010033,GO:0009725,GO:0034097,GO:0051045,GO:0031089,GO:0071310,GO:1903984,GO:0005604	negative regulation of ERK1 and ERK2 cascade|negative regulation of metalloendopeptidase activity|nucleus|metal ion binding|protein binding|extracellular region|response to stimulus|extracellular space|metalloendopeptidase inhibitor activity|extracellular matrix|peptidase inhibitor activity|negative regulation of peptidase activity|visual perception|collagen-containing extracellular matrix|protea…	path:hsa05205,path:hsa05206	Proteoglycans in cancer|MicroRNAs in cancer
ESAM	3.06632e-242	0.867731	0.533	0.089	1.1223e-237	1.82479	ENSG00000149564	protein_coding	endothelial cell adhesion molecule [Source:HGNC Symbol;Acc:HGNC:17474]	--	GO:0005886,GO:0016020,GO:0016021,GO:0007155,GO:0030054,GO:0050900,GO:0005923,GO:0005912,GO:0005515,GO:0070830,GO:0032991,GO:0005911,GO:0098609,GO:0034613,GO:0098632,GO:0030833,GO:2000249,GO:0007156	plasma membrane|membrane|integral component of membrane|cell adhesion|cell junction|leukocyte migration|bicellular tight junction|adherens junction|protein binding|bicellular tight junction assembly|protein-containing complex|cell-cell junction|cell-cell adhesion|cellular protein localization|cell-cell adhesion mediator activity|regulation of actin filament polymerization|regulation of actin cyto…	path:hsa04514,path:hsa04670	Cell adhesion molecules (CAMs)|Leukocyte transendothelial migration			CTPS1	4.06919e-26	0.40766	0.305	0.017	1.48936e-21	1.32653	ENSG00000171793	protein_coding	CTP synthase 1 [Source:HGNC Symbol;Acc:HGNC:2519]	--	GO:0016020,GO:0000166,GO:0005524,GO:0016874,GO:0005515,GO:0006241,GO:0002376,GO:0003883,GO:0006221,GO:0006541,GO:0044210,GO:0042802,GO:0005737,GO:0005829,GO:0006139,GO:0015949,GO:0042098,GO:0042493,GO:0042100,GO:0019856,GO:0097268	membrane|nucleotide binding|ATP binding|ligase activity|protein binding|CTP biosynthetic process|immune system process|CTP synthase activity|pyrimidine nucleotide biosynthetic process|glutamine metabolic process|'de novo' CTP biosynthetic process|identical protein binding|cytoplasm|cytosol|nucleobase-containing compound metabolic process|nucleobase-containing small molecule interconversion|T cell…	path:hsa00240	Pyrimidine metabolism			CYP51A1	1.04637e-84	-0.436051	0.122	0.398	3.82981e-80	0.739155	ENSG00000001630	protein_coding	cytochrome P450 family 51 subfamily A member 1 [Source:HGNC Symbol;Acc:HGNC:2649]	--	GO:0016020,GO:0016021,GO:0046872,GO:0005783,GO:0004497,GO:0016491,GO:0055114,GO:0005506,GO:0016705,GO:0020037,GO:0008398,GO:0033488,GO:0042177,GO:0050709,GO:0070988,GO:1900222,GO:0043231,GO:0005789,GO:0031090,GO:0006629,GO:0006694,GO:0008202,GO:0016126,GO:0008203,GO:0005886,GO:0006695,GO:0045540,GO:0016125	membrane|integral component of membrane|metal ion binding|endoplasmic reticulum|monooxygenase activity|oxidoreductase activity|oxidation-reduction process|iron ion binding|oxidoreductase activity, acting on paired donors, with incorporation or reduction of molecular oxygen|heme binding|sterol 14-demethylase activity|cholesterol biosynthetic process via 24,25-dihydrolanosterol|negative regulation …	path:hsa00100	Steroid biosynthesis
PPIB	7.82527e-239	-0.939152	0.908	0.98	2.86413e-234	0.521539	ENSG00000166794	protein_coding	peptidylprolyl isomerase B [Source:HGNC Symbol;Acc:HGNC:9255]	--	GO:0003723,GO:0005634,GO:0016020,GO:0016853,GO:0005783,GO:0003755,GO:0000413,GO:0006457,GO:0005515,GO:0042470,GO:0048471,GO:0060348,GO:0005925,GO:0016018,GO:0051082,GO:0042026,GO:0005788,GO:0070062,GO:0050821,GO:0032991,GO:0070063,GO:0061077,GO:0005518,GO:0044794,GO:0040018,GO:0044829,GO:0005790,GO:0034663	RNA binding|nucleus|membrane|isomerase activity|endoplasmic reticulum|peptidyl-prolyl cis-trans isomerase activity|protein peptidyl-prolyl isomerization|protein folding|protein binding|melanosome|perinuclear region of cytoplasm|bone development|focal adhesion|cyclosporin A binding|unfolded protein binding|protein refolding|endoplasmic reticulum lumen|extracellular exosome|protein stabilization|pr…	--	--			CST6	4.71342e-26	1.47102	0.497	0.174	1.72516e-21	2.77218	ENSG00000175315	protein_coding	cystatin E/M [Source:HGNC Symbol;Acc:HGNC:2478]	--	GO:0010951,GO:0005576,GO:0004869,GO:0030414,GO:0010466,GO:0070062,GO:0009653,GO:0008544,GO:0001533	negative regulation of endopeptidase activity|extracellular region|cysteine-type endopeptidase inhibitor activity|peptidase inhibitor activity|negative regulation of peptidase activity|extracellular exosome|anatomical structure morphogenesis|epidermis development|cornified envelope	--	--			MT-ND1	1.67272e-84	-1.26967	0.523	0.718	6.12232e-80	0.414754	ENSG00000198888	protein_coding	mitochondrially encoded NADH:ubiquinone oxidoreductase core subunit 1 [Source:HGNC Symbol;Acc:HGNC:7455]	--	GO:0016020,GO:0016021,GO:0055114,GO:0005743,GO:0005739,GO:0005515,GO:0070469,GO:0009060,GO:0031966,GO:0008137,GO:0005747,GO:0003954,GO:0006120,GO:0032981,GO:0014070,GO:0033194,GO:0042493,GO:0030425,GO:0043025	membrane|integral component of membrane|oxidation-reduction process|mitochondrial inner membrane|mitochondrion|protein binding|respirasome|aerobic respiration|mitochondrial membrane|NADH dehydrogenase (ubiquinone) activity|mitochondrial respiratory chain complex I|NADH dehydrogenase activity|mitochondrial electron transport, NADH to ubiquinone|mitochondrial respiratory chain complex I assembly|re…	--	--
PIPOX	1.08754e-238	0.595125	0.547	0.098	3.9805e-234	1.5106	ENSG00000179761	protein_coding	pipecolic acid and sarcosine oxidase [Source:HGNC Symbol;Acc:HGNC:17804]	--	GO:0016491,GO:0055114,GO:0005515,GO:0005777,GO:0005829,GO:0006554,GO:0006625,GO:0005782,GO:0008115,GO:0050031,GO:0033514,GO:0046653	oxidoreductase activity|oxidation-reduction process|protein binding|peroxisome|cytosol|lysine catabolic process|protein targeting to peroxisome|peroxisomal matrix|sarcosine oxidase activity|L-pipecolate oxidase activity|L-lysine catabolic process to acetyl-CoA via L-pipecolate|tetrahydrofolate metabolic process	path:hsa00260,path:hsa00310,path:hsa04146	Glycine, serine and threonine metabolism|Lysine degradation|Peroxisome			RASSF6	6.22881e-26	0.659588	0.453	0.105	2.27981e-21	1.57963	ENSG00000169435	protein_coding	Ras association domain family member 6 [Source:HGNC Symbol;Acc:HGNC:20796]	--	GO:0007165,GO:0042981,GO:0005515,GO:0006915	signal transduction|regulation of apoptotic process|protein binding|apoptotic process	path:hsa04390,path:hsa04392	Hippo signaling pathway|Hippo signaling pathway - multiple species			SLC16A1	1.82412e-84	-0.483886	0.168	0.481	6.67645e-80	0.715049	ENSG00000155380	protein_coding	solute carrier family 16 member 1 [Source:HGNC Symbol;Acc:HGNC:10922]	--	GO:0016020,GO:0016021,GO:0043231,GO:0055085,GO:0005887,GO:0005886,GO:0015293,GO:0008028,GO:0015129,GO:0015718,GO:0030054,GO:0005813,GO:0050900,GO:0070062,GO:0007098,GO:0009986,GO:0006090,GO:0016324,GO:0015130,GO:0015728,GO:0035879,GO:0035873,GO:0042803,GO:0097159,GO:0006629,GO:0032094,GO:0042593,GO:0050796,GO:0051780,GO:0071407,GO:0045202	membrane|integral component of membrane|intracellular membrane-bounded organelle|transmembrane transport|integral component of plasma membrane|plasma membrane|symporter activity|monocarboxylic acid transmembrane transporter activity|lactate transmembrane transporter activity|monocarboxylic acid transport|cell junction|centrosome|leukocyte migration|extracellular exosome|centrosome cycle|cell surf…	--	--
RPL32	3.18933e-238	-0.905707	0.973	0.99	1.16733e-233	0.533771	ENSG00000144713	protein_coding	ribosomal protein L32 [Source:HGNC Symbol;Acc:HGNC:10336]	--	GO:0003723,GO:0016020,GO:0006412,GO:0002181,GO:0003735,GO:0005840,GO:0022625,GO:0005829,GO:0019083,GO:0006413,GO:0000184,GO:0006614,GO:0042788,GO:0005622	RNA binding|membrane|translation|cytoplasmic translation|structural constituent of ribosome|ribosome|cytosolic large ribosomal subunit|cytosol|viral transcription|translational initiation|nuclear-transcribed mRNA catabolic process, nonsense-mediated decay|SRP-dependent cotranslational protein targeting to membrane|polysomal ribosome|intracellular	path:hsa03010	Ribosome			ISM2	6.60486e-26	0.944325	0.606	0.254	2.41744e-21	1.92429	ENSG00000100593	protein_coding	isthmin 2 [Source:HGNC Symbol;Acc:HGNC:23176]	--	GO:0005576	extracellular region	--	--			IFI6	2.61371e-84	0.850548	0.945	0.9	9.56643e-80	1.80319	ENSG00000126709	protein_coding	interferon alpha inducible protein 6 [Source:HGNC Symbol;Acc:HGNC:4054]	--	GO:0016020,GO:0016021,GO:0043066,GO:0005743,GO:0005739,GO:0006915,GO:0002376,GO:0045087,GO:0005886,GO:0051607,GO:0031966,GO:0098586,GO:0005515,GO:2001240,GO:0006955,GO:0097193,GO:0060337,GO:0043154,GO:0072593,GO:0001836,GO:0042058,GO:0051902	membrane|integral component of membrane|negative regulation of apoptotic process|mitochondrial inner membrane|mitochondrion|apoptotic process|immune system process|innate immune response|plasma membrane|defense response to virus|mitochondrial membrane|cellular response to virus|protein binding|negative regulation of extrinsic apoptotic signaling pathway in absence of ligand|immune response|intrin…	--	--
LLGL2	8.11939e-238	0.829177	0.65	0.166	2.97178e-233	1.77667	ENSG00000073350	protein_coding	LLGL scribble cell polarity complex component 2 [Source:HGNC Symbol;Acc:HGNC:6629]	--	GO:0005515,GO:0005737,GO:0043231,GO:0005829,GO:0051301,GO:0006887,GO:0043547,GO:0007049,GO:0005096,GO:0017137,GO:0005886,GO:0030864,GO:0008593,GO:0030165,GO:0030866,GO:0032878,GO:0045159,GO:0051294	protein binding|cytoplasm|intracellular membrane-bounded organelle|cytosol|cell division|exocytosis|positive regulation of GTPase activity|cell cycle|GTPase activator activity|Rab GTPase binding|plasma membrane|cortical actin cytoskeleton|regulation of Notch signaling pathway|PDZ domain binding|cortical actin cytoskeleton organization|regulation of establishment or maintenance of cell polarity|my…	path:hsa04390,path:hsa04530,path:hsa05165	Hippo signaling pathway|Tight junction|Human papillomavirus infection			GPRC5C	7.90851e-26	-0.810427	0.034	0.262	2.8946e-21	0.570213	ENSG00000170412	protein_coding	G protein-coupled receptor class C group 5 member C [Source:HGNC Symbol;Acc:HGNC:13309]	--	GO:0016020,GO:0016021,GO:0004930,GO:0007186,GO:0005886,GO:0007165,GO:0031410,GO:0030659,GO:0043231,GO:0043235,GO:0032147,GO:0070062,GO:0005887,GO:0031982,GO:0030295	membrane|integral component of membrane|G protein-coupled receptor activity|G protein-coupled receptor signaling pathway|plasma membrane|signal transduction|cytoplasmic vesicle|cytoplasmic vesicle membrane|intracellular membrane-bounded organelle|receptor complex|activation of protein kinase activity|extracellular exosome|integral component of plasma membrane|vesicle|protein kinase activator acti…	--	--			ASPM	1.00296e-83	-0.536832	0.088	0.339	3.67092e-79	0.689283	ENSG00000066279	protein_coding	abnormal spindle microtubule assembly [Source:HGNC Symbol;Acc:HGNC:19048]	--	GO:0005634,GO:0005737,GO:0051301,GO:0005856,GO:0007049,GO:0005819,GO:0007051,GO:0005516,GO:0001764,GO:0002052,GO:0007283,GO:0007420,GO:0008584,GO:0021873,GO:0021987,GO:0045665,GO:0045769,GO:0048477,GO:0048589,GO:0051445,GO:0051653,GO:0051661,GO:0090263,GO:0090306,GO:0097150,GO:0000922,GO:0005813,GO:0005874,GO:0016324,GO:0030496,GO:0036449,GO:0072687,GO:0097431,GO:0005515	nucleus|cytoplasm|cell division|cytoskeleton|cell cycle|spindle|spindle organization|calmodulin binding|neuron migration|positive regulation of neuroblast proliferation|spermatogenesis|brain development|male gonad development|forebrain neuroblast division|cerebral cortex development|negative regulation of neuron differentiation|negative regulation of asymmetric cell division|oogenesis|development…	--	--
ERVH48-1	7.94603e-237	-1.09551	0.613	0.958	2.90833e-232	0.467972	ENSG00000233056	lncRNA	endogenous retrovirus group 48 member 1 [Source:HGNC Symbol;Acc:HGNC:17216]	--	--	--	--	--			ADAMTSL4	1.25105e-25	0.634729	0.528	0.174	4.57896e-21	1.55265	ENSG00000143382	protein_coding	ADAMTS like 4 [Source:HGNC Symbol;Acc:HGNC:19706]	--	GO:0005515,GO:0005576,GO:0006508,GO:0006915,GO:0008233,GO:0062023,GO:0043065,GO:0002020,GO:0005788,GO:0002064,GO:0030198,GO:0005614,GO:0031012	protein binding|extracellular region|proteolysis|apoptotic process|peptidase activity|collagen-containing extracellular matrix|positive regulation of apoptotic process|protease binding|endoplasmic reticulum lumen|epithelial cell development|extracellular matrix organization|interstitial matrix|extracellular matrix	--	--			SERINC2	1.41204e-83	-0.560234	0.174	0.476	5.16821e-79	0.678192	ENSG00000168528	protein_coding	serine incorporator 2 [Source:HGNC Symbol;Acc:HGNC:23231]	--	GO:0016020,GO:0016021,GO:0006665,GO:0006658,GO:0070062,GO:1904219,GO:1904222	membrane|integral component of membrane|sphingolipid metabolic process|phosphatidylserine metabolic process|extracellular exosome|positive regulation of CDP-diacylglycerol-serine O-phosphatidyltransferase activity|positive regulation of serine C-palmitoyltransferase activity	--	--
RPS2	3.25231e-236	-1.04289	0.988	0.992	1.19038e-231	0.485354	ENSG00000140988	protein_coding	ribosomal protein S2 [Source:HGNC Symbol;Acc:HGNC:10404]	--	GO:0003723,GO:0005634,GO:0016020,GO:0006412,GO:0003735,GO:0005840,GO:0015935,GO:0005515,GO:0022627,GO:0005654,GO:0005925,GO:0003729,GO:0005829,GO:0045296,GO:0070062,GO:0019083,GO:0019899,GO:0006413,GO:0006364,GO:0000184,GO:0006614,GO:0017134,GO:0051443,GO:1990904	RNA binding|nucleus|membrane|translation|structural constituent of ribosome|ribosome|small ribosomal subunit|protein binding|cytosolic small ribosomal subunit|nucleoplasm|focal adhesion|mRNA binding|cytosol|cadherin binding|extracellular exosome|viral transcription|enzyme binding|translational initiation|rRNA processing|nuclear-transcribed mRNA catabolic process, nonsense-mediated decay|SRP-depen…	path:hsa03010	Ribosome			SGCE	1.49044e-25	0.470612	0.437	0.1	5.45514e-21	1.3857	ENSG00000127990	protein_coding	sarcoglycan epsilon [Source:HGNC Symbol;Acc:HGNC:10808]	--	GO:0016020,GO:0016021,GO:0016012,GO:0005737,GO:0005794,GO:0005886,GO:0005856,GO:0042995,GO:0030425,GO:0042383,GO:0005887,GO:0007517,GO:0007160,GO:0016010,GO:0032590,GO:0005509	membrane|integral component of membrane|sarcoglycan complex|cytoplasm|Golgi apparatus|plasma membrane|cytoskeleton|cell projection|dendrite|sarcolemma|integral component of plasma membrane|muscle organ development|cell-matrix adhesion|dystrophin-associated glycoprotein complex|dendrite membrane|calcium ion binding	--	--			RPL23A	1.58498e-83	0.430413	0.996	0.997	5.80118e-79	1.34762	ENSG00000198242	protein_coding	ribosomal protein L23a [Source:HGNC Symbol;Acc:HGNC:10317]	--	GO:0003723,GO:0005634,GO:0005737,GO:0006412,GO:0003735,GO:0005840,GO:0005515,GO:0019843,GO:0005730,GO:0022625,GO:0000027,GO:0005829,GO:0045296,GO:0070062,GO:0008283,GO:0019083,GO:0006413,GO:0000184,GO:0006614,GO:1904841,GO:0005622	RNA binding|nucleus|cytoplasm|translation|structural constituent of ribosome|ribosome|protein binding|rRNA binding|nucleolus|cytosolic large ribosomal subunit|ribosomal large subunit assembly|cytosol|cadherin binding|extracellular exosome|cell population proliferation|viral transcription|translational initiation|nuclear-transcribed mRNA catabolic process, nonsense-mediated decay|SRP-dependent cot…	path:hsa03010	Ribosome
ADCY7	1.90236e-234	0.387342	0.366	0.021	6.96282e-230	1.30798	ENSG00000121281	protein_coding	adenylate cyclase 7 [Source:HGNC Symbol;Acc:HGNC:238]	--	GO:0016020,GO:0016021,GO:0046872,GO:0000166,GO:0005524,GO:0035556,GO:0016829,GO:0005886,GO:0004016,GO:0016849,GO:0006171,GO:0009190,GO:0005887,GO:0007186,GO:0007193,GO:0007189,GO:1900016,GO:0003091,GO:0007190,GO:0034199,GO:0071377,GO:0002819,GO:0071285,GO:0071361,GO:0060135	membrane|integral component of membrane|metal ion binding|nucleotide binding|ATP binding|intracellular signal transduction|lyase activity|plasma membrane|adenylate cyclase activity|phosphorus-oxygen lyase activity|cAMP biosynthetic process|cyclic nucleotide biosynthetic process|integral component of plasma membrane|G protein-coupled receptor signaling pathway|adenylate cyclase-inhibiting G protei…	path:hsa00230,path:hsa01522,path:hsa04015,path:hsa04020,path:hsa04022,path:hsa04024,path:hsa04062,path:hsa04072,path:hsa04114,path:hsa04211,path:hsa04213,path:hsa04261,path:hsa04270,path:hsa04371,path:hsa04540,path:hsa04611,path:hsa04713,path:hsa04714,path:hsa04723,path:hsa04724,path:hsa04725,path:hsa04727,path:hsa04750,path:hsa04911,path:hsa04912,path:hsa04913,path:hsa04914,path:hsa04915,path:hs…	Purine metabolism|Endocrine resistance|Rap1 signaling pathway|Calcium signaling pathway|cGMP-PKG signaling pathway|cAMP signaling pathway|Chemokine signaling pathway|Phospholipase D signaling pathway|Oocyte meiosis|Longevity regulating pathway|Longevity regulating pathway - multiple species|Adrenergic signaling in cardiomyocytes|Vascular smooth muscle contraction|Apelin signaling pathway|Gap junc…			CPVL	1.59173e-25	1.103	0.62	0.319	5.82589e-21	2.14801	ENSG00000106066	protein_coding	carboxypeptidase vitellogenic like [Source:HGNC Symbol;Acc:HGNC:14399]	--	GO:0016787,GO:0008233,GO:0006508,GO:0004180,GO:0004185,GO:0070062,GO:0051603	hydrolase activity|peptidase activity|proteolysis|carboxypeptidase activity|serine-type carboxypeptidase activity|extracellular exosome|proteolysis involved in cellular protein catabolic process	--	--			CGB3	2.49672e-83	-0.517371	0.054	0.273	9.13826e-79	0.698644	ENSG00000104827	protein_coding	chorionic gonadotropin subunit beta 3 [Source:HGNC Symbol;Acc:HGNC:1886]	--	GO:0007165,GO:0005576,GO:0007186,GO:0005179,GO:0005615,GO:0005737,GO:0009755,GO:0007267,GO:0006915,GO:0007292,GO:0006357,GO:0016486	signal transduction|extracellular region|G protein-coupled receptor signaling pathway|hormone activity|extracellular space|cytoplasm|hormone-mediated signaling pathway|cell-cell signaling|apoptotic process|female gamete generation|regulation of transcription by RNA polymerase II|peptide hormone processing	--	--
NUAK1	5.91008e-234	0.685301	0.547	0.101	2.16315e-229	1.60804	ENSG00000074590	protein_coding	NUAK family kinase 1 [Source:HGNC Symbol;Acc:HGNC:14311]	--	GO:0005634,GO:0005737,GO:0046872,GO:0000166,GO:0004672,GO:0004674,GO:0005524,GO:0016301,GO:0016740,GO:0006468,GO:0016310,GO:0007155,GO:0001650,GO:0015630,GO:0005515,GO:0006974,GO:0035556,GO:0005654,GO:0030155,GO:0042127,GO:1901796,GO:2000772,GO:0002039,GO:0035507	nucleus|cytoplasm|metal ion binding|nucleotide binding|protein kinase activity|protein serine/threonine kinase activity|ATP binding|kinase activity|transferase activity|protein phosphorylation|phosphorylation|cell adhesion|fibrillar center|microtubule cytoskeleton|protein binding|cellular response to DNA damage stimulus|intracellular signal transduction|nucleoplasm|regulation of cell adhesion|reg…	--	--			TPM1	1.68183e-25	1.5308	0.788	0.553	6.15568e-21	2.88946	ENSG00000140416	protein_coding	tropomyosin 1 [Source:HGNC Symbol;Acc:HGNC:12010]	--	GO:1904706,GO:1904753,GO:0030336,GO:0034614,GO:0008360,GO:0005737,GO:0005829,GO:0003779,GO:0042803,GO:0015629,GO:0005856,GO:0005515,GO:0051015,GO:0005884,GO:0042802,GO:0007015,GO:0046982,GO:0031529,GO:0008092,GO:0051496,GO:0006936,GO:0060048,GO:0055010,GO:0008307,GO:0030049,GO:0045214,GO:0006937,GO:0007010,GO:0032587,GO:0008016,GO:0042060,GO:0045785,GO:0032781,GO:0030017,GO:0005862,GO:0005200,GO:…	negative regulation of vascular smooth muscle cell proliferation|negative regulation of vascular associated smooth muscle cell migration|negative regulation of cell migration|cellular response to reactive oxygen species|regulation of cell shape|cytoplasm|cytosol|actin binding|protein homodimerization activity|actin cytoskeleton|cytoskeleton|protein binding|actin filament binding|actin filament|id…	path:hsa04260,path:hsa04261,path:hsa05206,path:hsa05410,path:hsa05414	Cardiac muscle contraction|Adrenergic signaling in cardiomyocytes|MicroRNAs in cancer|Hypertrophic cardiomyopathy (HCM)|Dilated cardiomyopathy (DCM)			NKTR	1.01582e-82	-0.477781	0.155	0.46	3.718e-78	0.718081	ENSG00000114857	protein_coding	natural killer cell triggering receptor [Source:HGNC Symbol;Acc:HGNC:7833]	--	GO:0016020,GO:0016853,GO:0005829,GO:0005654,GO:0005739,GO:0005886,GO:0003755,GO:0000413,GO:0006457,GO:0016018,GO:0051082,GO:0042026	membrane|isomerase activity|cytosol|nucleoplasm|mitochondrion|plasma membrane|peptidyl-prolyl cis-trans isomerase activity|protein peptidyl-prolyl isomerization|protein folding|cyclosporin A binding|unfolded protein binding|protein refolding	--	--
ITM2B	7.03359e-234	1.70642	0.99	0.981	2.57436e-229	3.2635	ENSG00000136156	protein_coding	integral membrane protein 2B [Source:HGNC Symbol;Acc:HGNC:6174]	--	GO:0016020,GO:0016021,GO:0005794,GO:0043231,GO:0005615,GO:0005886,GO:0005515,GO:0005576,GO:0000139,GO:0005768,GO:0070062,GO:0044267,GO:0010008,GO:0031301,GO:0030660,GO:0007399,GO:0001540,GO:0042985,GO:0005524	membrane|integral component of membrane|Golgi apparatus|intracellular membrane-bounded organelle|extracellular space|plasma membrane|protein binding|extracellular region|Golgi membrane|endosome|extracellular exosome|cellular protein metabolic process|endosome membrane|integral component of organelle membrane|Golgi-associated vesicle membrane|nervous system development|amyloid-beta binding|negativ…	--	--			NUCB2	2.09399e-25	-1.02117	0.763	0.875	7.66421e-21	0.492717	ENSG00000070081	protein_coding	nucleobindin 2 [Source:HGNC Symbol;Acc:HGNC:8044]	--	GO:0005509,GO:0032099,GO:0005634,GO:0005737,GO:0016020,GO:0046872,GO:0005783,GO:0003677,GO:0005794,GO:0005615,GO:0005515,GO:0005576,GO:0005793,GO:0070062,GO:0005886,GO:0005635,GO:0005829,GO:0005640	calcium ion binding|negative regulation of appetite|nucleus|cytoplasm|membrane|metal ion binding|endoplasmic reticulum|DNA binding|Golgi apparatus|extracellular space|protein binding|extracellular region|endoplasmic reticulum-Golgi intermediate compartment|extracellular exosome|plasma membrane|nuclear envelope|cytosol|nuclear outer membrane	--	--			UBA52	1.71743e-82	0.469266	0.984	0.99	6.28596e-78	1.38441	ENSG00000221983	protein_coding	ubiquitin A-52 residue ribosomal protein fusion product 1 [Source:HGNC Symbol;Acc:HGNC:12458]	--	GO:0005634,GO:0005737,GO:0005783,GO:0005829,GO:0005654,GO:0005765,GO:0003735,GO:0006412,GO:0005840,GO:0005886,GO:0005615,GO:0005515,GO:0031625,GO:0022627,GO:0016567,GO:0005789,GO:0070062,GO:0044267,GO:0016197,GO:0019058,GO:0075733,GO:0010008,GO:0043657,GO:0000209,GO:0016579,GO:0031145,GO:0043488,GO:0055085,GO:0061418,GO:0070498,GO:0019083,GO:0036297,GO:0006625,GO:0002755,GO:0002756,GO:0007249,GO:…	nucleus|cytoplasm|endoplasmic reticulum|cytosol|nucleoplasm|lysosomal membrane|structural constituent of ribosome|translation|ribosome|plasma membrane|extracellular space|protein binding|ubiquitin protein ligase binding|cytosolic small ribosomal subunit|protein ubiquitination|endoplasmic reticulum membrane|extracellular exosome|cellular protein metabolic process|endosomal transport|viral life cyc…	path:hsa03010	Ribosome
GALNT7	1.39406e-233	0.65422	0.571	0.119	5.10239e-229	1.57377	ENSG00000109586	protein_coding	polypeptide N-acetylgalactosaminyltransferase 7 [Source:HGNC Symbol;Acc:HGNC:4129]	--	GO:0016020,GO:0016021,GO:0046872,GO:0016740,GO:0030246,GO:0016757,GO:0005794,GO:0000139,GO:0006486,GO:0070062,GO:0005975,GO:0006493,GO:0016266,GO:0004653	membrane|integral component of membrane|metal ion binding|transferase activity|carbohydrate binding|transferase activity, transferring glycosyl groups|Golgi apparatus|Golgi membrane|protein glycosylation|extracellular exosome|carbohydrate metabolic process|protein O-linked glycosylation|O-glycan processing|polypeptide N-acetylgalactosaminyltransferase activity	path:hsa00512	Mucin type O-glycan biosynthesis			SLC1A3	2.15449e-25	0.571347	0.399	0.08	7.88564e-21	1.48591	ENSG00000079215	protein_coding	solute carrier family 1 member 3 [Source:HGNC Symbol;Acc:HGNC:10941]	--	GO:0016020,GO:0016021,GO:0046872,GO:0005314,GO:0015172,GO:0015293,GO:0016595,GO:0016597,GO:0007605,GO:0009416,GO:0009449,GO:0009611,GO:0015813,GO:0021545,GO:0031223,GO:0042493,GO:0046677,GO:0048667,GO:0050806,GO:0050885,GO:0051938,GO:0070779,GO:0005886,GO:0005887,GO:0009986,GO:0042995,GO:0043005,GO:0043025,GO:0071944,GO:0071805,GO:0006865,GO:0006811,GO:0014047,GO:0007268,GO:1902476,GO:0005313,GO:…	membrane|integral component of membrane|metal ion binding|high-affinity glutamate transmembrane transporter activity|acidic amino acid transmembrane transporter activity|symporter activity|glutamate binding|amino acid binding|sensory perception of sound|response to light stimulus|gamma-aminobutyric acid biosynthetic process|response to wounding|L-glutamate transmembrane transport|cranial nerve de…	path:hsa04724	Glutamatergic synapse			GOLGA4	1.88581e-82	-0.569482	0.276	0.663	6.90224e-78	0.673859	ENSG00000144674	protein_coding	golgin A4 [Source:HGNC Symbol;Acc:HGNC:4427]	--	GO:0005737,GO:0016020,GO:0005794,GO:0043231,GO:0005829,GO:0005515,GO:0000139,GO:0045773,GO:0070062,GO:0005802,GO:0016192,GO:0051020,GO:0043001	cytoplasm|membrane|Golgi apparatus|intracellular membrane-bounded organelle|cytosol|protein binding|Golgi membrane|positive regulation of axon extension|extracellular exosome|trans-Golgi network|vesicle-mediated transport|GTPase binding|Golgi to plasma membrane protein transport	--	--
KIAA0930	3.59529e-232	0.587444	0.532	0.091	1.31591e-227	1.50258	ENSG00000100364	protein_coding	KIAA0930 [Source:HGNC Symbol;Acc:HGNC:1314]	--	GO:0003674,GO:0008150,GO:0005575	molecular_function|biological_process|cellular_component	--	--			SSBP3	2.60419e-25	0.534234	0.405	0.08	9.53158e-21	1.44817	ENSG00000157216	protein_coding	single stranded DNA binding protein 3 [Source:HGNC Symbol;Acc:HGNC:15674]	--	GO:0005634,GO:0003677,GO:0005515,GO:0003697,GO:0045944,GO:0002244,GO:0008284,GO:0021501,GO:0021547,GO:0045893,GO:0048382,GO:0060322,GO:0060323,GO:0065003,GO:2000744,GO:0005667,GO:0032991	nucleus|DNA binding|protein binding|single-stranded DNA binding|positive regulation of transcription by RNA polymerase II|hematopoietic progenitor cell differentiation|positive regulation of cell population proliferation|prechordal plate formation|midbrain-hindbrain boundary initiation|positive regulation of transcription, DNA-templated|mesendoderm development|head development|head morphogenesis|…	--	--			RPS20	2.85091e-82	0.49536	0.989	0.991	1.04346e-77	1.40967	ENSG00000008988	protein_coding	ribosomal protein S20 [Source:HGNC Symbol;Acc:HGNC:10405]	--	GO:0003723,GO:0005737,GO:0016020,GO:0006412,GO:0003735,GO:0005840,GO:0015935,GO:0005515,GO:0022627,GO:0005654,GO:0005829,GO:0070062,GO:0019083,GO:0006413,GO:0000184,GO:0006614,GO:0005622	RNA binding|cytoplasm|membrane|translation|structural constituent of ribosome|ribosome|small ribosomal subunit|protein binding|cytosolic small ribosomal subunit|nucleoplasm|cytosol|extracellular exosome|viral transcription|translational initiation|nuclear-transcribed mRNA catabolic process, nonsense-mediated decay|SRP-dependent cotranslational protein targeting to membrane|intracellular	path:hsa03010	Ribosome
EXTL3	1.18028e-231	1.08269	0.762	0.306	4.31995e-227	2.11799	ENSG00000012232	protein_coding	exostosin like glycosyltransferase 3 [Source:HGNC Symbol;Acc:HGNC:3518]	--	GO:0016021,GO:0006486,GO:0016757,GO:0016020,GO:0046872,GO:0016740,GO:0005783,GO:0005789,GO:0005794,GO:0030307,GO:0036498,GO:0001888,GO:0015012	integral component of membrane|protein glycosylation|transferase activity, transferring glycosyl groups|membrane|metal ion binding|transferase activity|endoplasmic reticulum|endoplasmic reticulum membrane|Golgi apparatus|positive regulation of cell growth|IRE1-mediated unfolded protein response|glucuronyl-galactosyl-proteoglycan 4-alpha-N-acetylglucosaminyltransferase activity|heparan sulfate pro…	path:hsa00534	Glycosaminoglycan biosynthesis - heparan sulfate / heparin			PDGFA	2.98643e-25	0.718289	0.392	0.077	1.09306e-20	1.64523	ENSG00000197461	protein_coding	platelet derived growth factor subunit A [Source:HGNC Symbol;Acc:HGNC:8799]	--	GO:0005615,GO:0008284,GO:0048008,GO:0030335,GO:0048146,GO:0016020,GO:0008083,GO:0005515,GO:0005576,GO:0007275,GO:0070374,GO:0000165,GO:0051781,GO:0043410,GO:0005902,GO:0001525,GO:0030036,GO:0042803,GO:0046982,GO:0009986,GO:0007267,GO:0002576,GO:0005788,GO:0031093,GO:0051897,GO:0000139,GO:0030198,GO:0005796,GO:0009887,GO:0014068,GO:0002053,GO:0048286,GO:0005161,GO:0031954,GO:0043406,GO:0050730,GO:…	extracellular space|positive regulation of cell population proliferation|platelet-derived growth factor receptor signaling pathway|positive regulation of cell migration|positive regulation of fibroblast proliferation|membrane|growth factor activity|protein binding|extracellular region|multicellular organism development|positive regulation of ERK1 and ERK2 cascade|MAPK cascade|positive regulation …	path:hsa01521,path:hsa04010,path:hsa04014,path:hsa04015,path:hsa04072,path:hsa04151,path:hsa04510,path:hsa04540,path:hsa04630,path:hsa04810,path:hsa05166,path:hsa05200,path:hsa05202,path:hsa05206,path:hsa05214,path:hsa05215,path:hsa05218,path:hsa05231,path:hsa05418	EGFR tyrosine kinase inhibitor resistance|MAPK signaling pathway|Ras signaling pathway|Rap1 signaling pathway|Phospholipase D signaling pathway|PI3K-Akt signaling pathway|Focal adhesion|Gap junction|Jak-STAT signaling pathway|Regulation of actin cytoskeleton|Human T-cell leukemia virus 1 infection|Pathways in cancer|Transcriptional misregulation in cancer|MicroRNAs in cancer|Glioma|Prostate cance…			LEP	3.06133e-82	-0.334573	0.011	0.161	1.12048e-77	0.793019	ENSG00000174697	protein_coding	leptin [Source:HGNC Symbol;Acc:HGNC:6553]	--	GO:0007165,GO:0005576,GO:0005179,GO:0005615,GO:0005102,GO:0051428,GO:0000122,GO:0001542,GO:0001666,GO:0001819,GO:0001932,GO:0002021,GO:0003300,GO:0006006,GO:0006111,GO:0006112,GO:0006114,GO:0006629,GO:0006635,GO:0006909,GO:0007260,GO:0007565,GO:0007584,GO:0007623,GO:0008203,GO:0008206,GO:0008217,GO:0008284,GO:0008340,GO:0008343,GO:0009062,GO:0009892,GO:0010507,GO:0010888,GO:0014068,GO:0014823,GO:…	signal transduction|extracellular region|hormone activity|extracellular space|signaling receptor binding|peptide hormone receptor binding|negative regulation of transcription by RNA polymerase II|ovulation from ovarian follicle|response to hypoxia|positive regulation of cytokine production|regulation of protein phosphorylation|response to dietary excess|cardiac muscle hypertrophy|glucose metaboli…	path:hsa04060,path:hsa04080,path:hsa04152,path:hsa04630,path:hsa04920,path:hsa04932	Cytokine-cytokine receptor interaction|Neuroactive ligand-receptor interaction|AMPK signaling pathway|Jak-STAT signaling pathway|Adipocytokine signaling pathway|Non-alcoholic fatty liver disease (NAFLD)
MAG	1.95197e-231	0.335254	0.344	0.016	7.14442e-227	1.2616	ENSG00000105695	protein_coding	myelin associated glycoprotein [Source:HGNC Symbol;Acc:HGNC:6783]	--	GO:0016020,GO:0016021,GO:0030246,GO:0007155,GO:0005886,GO:0045121,GO:0008289,GO:0050900,GO:0005887,GO:0043524,GO:0033691,GO:0010977,GO:0043209,GO:0050771,GO:0098742,GO:0005102,GO:0019901,GO:0042803,GO:1905576,GO:0007399,GO:0019226,GO:0022010,GO:0030517,GO:0031103,GO:0031643,GO:0045665,GO:0048711,GO:0071260,GO:0005737,GO:0033270,GO:0035749,GO:0043218,GO:0043220,GO:0097453	membrane|integral component of membrane|carbohydrate binding|cell adhesion|plasma membrane|membrane raft|lipid binding|leukocyte migration|integral component of plasma membrane|negative regulation of neuron apoptotic process|sialic acid binding|negative regulation of neuron projection development|myelin sheath|negative regulation of axonogenesis|cell-cell adhesion via plasma-membrane adhesion mol…	path:hsa04514	Cell adhesion molecules (CAMs)			CAPN2	3.34394e-25	0.536108	0.387	0.068	1.22392e-20	1.45006	ENSG00000162909	protein_coding	calpain 2 [Source:HGNC Symbol;Acc:HGNC:1479]	--	GO:0016787,GO:0005509,GO:0008233,GO:0008234,GO:0006508,GO:0004198,GO:0051493,GO:0005622,GO:0005737,GO:0016020,GO:0046872,GO:0005829,GO:0005886,GO:0005515,GO:0005925,GO:0030425,GO:0071230,GO:0070062,GO:0005783,GO:0022617,GO:0045121,GO:0005794,GO:0008092,GO:0051603,GO:0019899,GO:0046982,GO:0001666,GO:0001824,GO:0007520,GO:0007565,GO:0010666,GO:0032675,GO:0035458,GO:0042542,GO:0048266,GO:0071222,GO:…	hydrolase activity|calcium ion binding|peptidase activity|cysteine-type peptidase activity|proteolysis|calcium-dependent cysteine-type endopeptidase activity|regulation of cytoskeleton organization|intracellular|cytoplasm|membrane|metal ion binding|cytosol|plasma membrane|protein binding|focal adhesion|dendrite|cellular response to amino acid stimulus|extracellular exosome|endoplasmic reticulum|e…	path:hsa04141,path:hsa04210,path:hsa04217,path:hsa04218,path:hsa04510,path:hsa05010	Protein processing in endoplasmic reticulum|Apoptosis|Necroptosis|Cellular senescence|Focal adhesion|Alzheimer disease			BRDT	9.2793e-82	-0.41331	0.123	0.397	3.39632e-77	0.750899	ENSG00000137948	protein_coding	bromodomain testis associated [Source:HGNC Symbol;Acc:HGNC:1105]	--	GO:0006397,GO:0008380,GO:0005634,GO:0006325,GO:0051321,GO:0030154,GO:0007283,GO:0043484,GO:0007141,GO:0003713,GO:0042393,GO:0006355,GO:0006338,GO:0070577,GO:0007140,GO:0001207,GO:0051039,GO:0005515	mRNA processing|RNA splicing|nucleus|chromatin organization|meiotic cell cycle|cell differentiation|spermatogenesis|regulation of RNA splicing|male meiosis I|transcription coactivator activity|histone binding|regulation of transcription, DNA-templated|chromatin remodeling|lysine-acetylated histone binding|male meiotic nuclear division|histone displacement|positive regulation of transcription invo…	--	--
RPLP2	1.04148e-230	-0.759545	0.976	0.989	3.81192e-226	0.590682	ENSG00000177600	protein_coding	ribosomal protein lateral stalk subunit P2 [Source:HGNC Symbol;Acc:HGNC:10377]	--	GO:0016020,GO:0006412,GO:0003735,GO:0005840,GO:0005515,GO:0006414,GO:0005925,GO:0022625,GO:0005829,GO:0070062,GO:0019083,GO:0006413,GO:0000184,GO:0006614,GO:0005622	membrane|translation|structural constituent of ribosome|ribosome|protein binding|translational elongation|focal adhesion|cytosolic large ribosomal subunit|cytosol|extracellular exosome|viral transcription|translational initiation|nuclear-transcribed mRNA catabolic process, nonsense-mediated decay|SRP-dependent cotranslational protein targeting to membrane|intracellular	path:hsa03010	Ribosome			ANXA3	4.47958e-25	0.954755	0.581	0.231	1.63957e-20	1.93825	ENSG00000138772	protein_coding	annexin A3 [Source:HGNC Symbol;Acc:HGNC:541]	--	GO:0005737,GO:0016020,GO:0005829,GO:0005509,GO:0005886,GO:0043086,GO:0004859,GO:0005544,GO:0042742,GO:0070062,GO:0030670,GO:0042581,GO:0043312,GO:0006909,GO:0051091,GO:0045766,GO:0010595,GO:0019834,GO:0048306,GO:0021766,GO:0031100,GO:0051054,GO:0051384,GO:0070848,GO:0030424,GO:0030425,GO:0043025	cytoplasm|membrane|cytosol|calcium ion binding|plasma membrane|negative regulation of catalytic activity|phospholipase inhibitor activity|calcium-dependent phospholipid binding|defense response to bacterium|extracellular exosome|phagocytic vesicle membrane|specific granule|neutrophil degranulation|phagocytosis|positive regulation of DNA-binding transcription factor activity|positive regulation of…	--	--			CENPF	1.43305e-81	-0.839661	0.121	0.388	5.24512e-77	0.558775	ENSG00000117724	protein_coding	centromere protein F [Source:HGNC Symbol;Acc:HGNC:1857]	--	GO:0005634,GO:0005737,GO:0015031,GO:0005654,GO:0051301,GO:0005694,GO:0042803,GO:0008134,GO:0005856,GO:0005515,GO:0007049,GO:0007275,GO:0048471,GO:0030154,GO:0000922,GO:0005819,GO:0030496,GO:0007059,GO:0000775,GO:0000776,GO:0000777,GO:0070840,GO:0007517,GO:0071897,GO:0005829,GO:0003682,GO:0008283,GO:0008022,GO:0001822,GO:0045892,GO:0000785,GO:0016363,GO:0005635,GO:0000278,GO:0051310,GO:0007094,GO:…	nucleus|cytoplasm|protein transport|nucleoplasm|cell division|chromosome|protein homodimerization activity|transcription factor binding|cytoskeleton|protein binding|cell cycle|multicellular organism development|perinuclear region of cytoplasm|cell differentiation|spindle pole|spindle|midbody|chromosome segregation|chromosome, centromeric region|kinetochore|condensed chromosome kinetochore|dynein …	--	--
Z95114.1	1.20671e-230	0.527293	0.372	0.024	4.41668e-226	1.44122	ENSG00000279217	lncRNA	novel transcript	--	--	--	--	--			PRSS23	4.67769e-25	0.699698	0.299	0.02	1.71208e-20	1.62416	ENSG00000150687	protein_coding	serine protease 23 [Source:HGNC Symbol;Acc:HGNC:14370]	--	GO:0016787,GO:0008233,GO:0006508,GO:0005576,GO:0004252,GO:0008236,GO:0070062,GO:0044267,GO:0043687,GO:0005788,GO:0005634	hydrolase activity|peptidase activity|proteolysis|extracellular region|serine-type endopeptidase activity|serine-type peptidase activity|extracellular exosome|cellular protein metabolic process|post-translational protein modification|endoplasmic reticulum lumen|nucleus	--	--			SLC16A3	2.57175e-81	-0.55375	0.12	0.409	9.41287e-77	0.681247	ENSG00000141526	protein_coding	solute carrier family 16 member 3 [Source:HGNC Symbol;Acc:HGNC:10924]	--	GO:0016020,GO:0016021,GO:0055085,GO:0005887,GO:0008028,GO:0015129,GO:0015718,GO:0035873,GO:0003723,GO:0005886,GO:0031965,GO:0015293,GO:0005515,GO:0050900,GO:0006090,GO:0035879,GO:0098688,GO:0099061	membrane|integral component of membrane|transmembrane transport|integral component of plasma membrane|monocarboxylic acid transmembrane transporter activity|lactate transmembrane transporter activity|monocarboxylic acid transport|lactate transmembrane transport|RNA binding|plasma membrane|nuclear membrane|symporter activity|protein binding|leukocyte migration|pyruvate metabolic process|plasma mem…	path:hsa05230	Central carbon metabolism in cancer
C1orf21	1.282e-230	-0.833477	0.193	0.769	4.69225e-226	0.561175	ENSG00000116667	protein_coding	chromosome 1 open reading frame 21 [Source:HGNC Symbol;Acc:HGNC:15494]	--	GO:0005515	protein binding	--	--			PSTPIP2	5.89475e-25	0.477986	0.401	0.077	2.15754e-20	1.3928	ENSG00000152229	protein_coding	proline-serine-threonine phosphatase interacting protein 2 [Source:HGNC Symbol;Acc:HGNC:9581]	--	GO:0005737,GO:0016020,GO:0003779,GO:0016477,GO:0007010,GO:0005886,GO:0005856,GO:0008092,GO:0005829	cytoplasm|membrane|actin binding|cell migration|cytoskeleton organization|plasma membrane|cytoskeleton|cytoskeletal protein binding|cytosol	--	--			PNISR	2.77689e-81	-0.506408	0.22	0.565	1.01637e-76	0.703973	ENSG00000132424	protein_coding	PNN interacting serine and arginine rich protein [Source:HGNC Symbol;Acc:HGNC:21222]	--	GO:0003723,GO:0005634,GO:0016607,GO:0005829,GO:0048786	RNA binding|nucleus|nuclear speck|cytosol|presynaptic active zone	--	--
NOTUM	2.02371e-229	1.62861	0.973	0.911	7.40699e-225	3.09216	ENSG00000185269	protein_coding	notum, palmitoleoyl-protein carboxylesterase [Source:HGNC Symbol;Acc:HGNC:27106]	--	GO:0016787,GO:0005576,GO:0016055,GO:0052689,GO:0090090,GO:0044267,GO:0043687,GO:0030178,GO:0005788,GO:0004629,GO:1990699,GO:1990697	hydrolase activity|extracellular region|Wnt signaling pathway|carboxylic ester hydrolase activity|negative regulation of canonical Wnt signaling pathway|cellular protein metabolic process|post-translational protein modification|negative regulation of Wnt signaling pathway|endoplasmic reticulum lumen|phospholipase C activity|palmitoleyl hydrolase activity|protein depalmitoleylation	path:hsa04310	Wnt signaling pathway			TTTY14	8.06039e-25	0.402594	0.257	0	2.95018e-20	1.32188	ENSG00000176728	lncRNA	testis-specific transcript, Y-linked 14 [Source:HGNC Symbol;Acc:HGNC:18495]	--	--	--	--	--			LRP1	3.58886e-81	-0.472564	0.154	0.453	1.31356e-76	0.720683	ENSG00000123384	protein_coding	LDL receptor related protein 1 [Source:HGNC Symbol;Acc:HGNC:6692]	--	GO:0005509,GO:0005515,GO:1904646,GO:0003723,GO:0005634,GO:0005737,GO:0016020,GO:0016021,GO:0046872,GO:0005765,GO:0005886,GO:0007275,GO:0005905,GO:0005925,GO:0006898,GO:0005887,GO:0006897,GO:0042953,GO:0001540,GO:0038023,GO:0030666,GO:0001523,GO:0032092,GO:0007041,GO:0043235,GO:0016323,GO:0010942,GO:0150094,GO:0014912,GO:0034185,GO:0010875,GO:0097242,GO:0005041,GO:0006909,GO:1905167,GO:1903078,GO:…	calcium ion binding|protein binding|cellular response to amyloid-beta|RNA binding|nucleus|cytoplasm|membrane|integral component of membrane|metal ion binding|lysosomal membrane|plasma membrane|multicellular organism development|clathrin-coated pit|focal adhesion|receptor-mediated endocytosis|integral component of plasma membrane|endocytosis|lipoprotein transport|amyloid-beta binding|signaling rec…	path:hsa04979,path:hsa05010,path:hsa05144	Cholesterol metabolism|Alzheimer disease|Malaria
LDHA	3.44001e-229	-1.13237	0.819	0.963	1.25908e-224	0.456165	ENSG00000134333	protein_coding	lactate dehydrogenase A [Source:HGNC Symbol;Acc:HGNC:6535]	--	GO:0005634,GO:0005737,GO:0016020,GO:0016491,GO:0055114,GO:0003824,GO:0006096,GO:0005975,GO:0016616,GO:0005515,GO:0019752,GO:0004459,GO:0005829,GO:0045296,GO:0070062,GO:0006090,GO:0016021,GO:0004457,GO:0019900,GO:0042802,GO:0051287,GO:0001666,GO:0006089,GO:0007584,GO:0009749,GO:0014070,GO:0019674,GO:0042493,GO:0042542,GO:0043065,GO:0043627,GO:0048569,GO:0051591	nucleus|cytoplasm|membrane|oxidoreductase activity|oxidation-reduction process|catalytic activity|glycolytic process|carbohydrate metabolic process|oxidoreductase activity, acting on the CH-OH group of donors, NAD or NADP as acceptor|protein binding|carboxylic acid metabolic process|L-lactate dehydrogenase activity|cytosol|cadherin binding|extracellular exosome|pyruvate metabolic process|integral…	path:hsa00010,path:hsa00270,path:hsa00620,path:hsa00640,path:hsa04066,path:hsa04922,path:hsa05230	Glycolysis / Gluconeogenesis|Cysteine and methionine metabolism|Pyruvate metabolism|Propanoate metabolism|HIF-1 signaling pathway|Glucagon signaling pathway|Central carbon metabolism in cancer			ANXA11	1.12759e-24	0.683506	0.663	0.299	4.12709e-20	1.60604	ENSG00000122359	protein_coding	annexin A11 [Source:HGNC Symbol;Acc:HGNC:535]	--	GO:0003723,GO:0005634,GO:0005737,GO:0016020,GO:0005829,GO:0005654,GO:0005509,GO:0051301,GO:0005856,GO:0005515,GO:0042470,GO:0007049,GO:0005544,GO:0005819,GO:0030496,GO:0032506,GO:0008429,GO:0070062,GO:0048306,GO:0062023,GO:0042581,GO:0042582,GO:0006909,GO:0005635,GO:0044548,GO:0051592,GO:0045335,GO:0023026	RNA binding|nucleus|cytoplasm|membrane|cytosol|nucleoplasm|calcium ion binding|cell division|cytoskeleton|protein binding|melanosome|cell cycle|calcium-dependent phospholipid binding|spindle|midbody|cytokinetic process|phosphatidylethanolamine binding|extracellular exosome|calcium-dependent protein binding|collagen-containing extracellular matrix|specific granule|azurophil granule|phagocytosis|nu…	--	--			DSP	8.66814e-81	-0.770116	0.469	0.771	3.17262e-76	0.58637	ENSG00000096696	protein_coding	desmoplakin [Source:HGNC Symbol;Acc:HGNC:3052]	--	GO:0003723,GO:0005634,GO:0005737,GO:0016020,GO:0005886,GO:0005856,GO:0005515,GO:0030054,GO:0098609,GO:0070062,GO:0031424,GO:0005882,GO:0042060,GO:0045104,GO:0043312,GO:0050839,GO:0014704,GO:0005200,GO:0097110,GO:0030216,GO:0008544,GO:0101003,GO:0086091,GO:0070268,GO:0001533,GO:0030057,GO:0018149,GO:0043588,GO:0005080,GO:0086083,GO:0086073,GO:0098911,GO:0002934,GO:0003223,GO:0034332,GO:0045109,GO:…	RNA binding|nucleus|cytoplasm|membrane|plasma membrane|cytoskeleton|protein binding|cell junction|cell-cell adhesion|extracellular exosome|keratinization|intermediate filament|wound healing|intermediate filament cytoskeleton organization|neutrophil degranulation|cell adhesion molecule binding|intercalated disc|structural constituent of cytoskeleton|scaffold protein binding|keratinocyte differenti…	path:hsa05412	Arrhythmogenic right ventricular cardiomyopathy (ARVC)
RPL24	5.14538e-229	-0.813715	0.939	0.982	1.88326e-224	0.568915	ENSG00000114391	protein_coding	ribosomal protein L24 [Source:HGNC Symbol;Acc:HGNC:10325]	--	GO:0005737,GO:0003723,GO:0016020,GO:0006412,GO:0005783,GO:0005829,GO:0002181,GO:0005840,GO:0003735,GO:0022625,GO:0000027,GO:1902626,GO:0045296,GO:0070062,GO:0019083,GO:0005515,GO:0006413,GO:0000184,GO:0006614,GO:0042788,GO:0007093,GO:0010458,GO:0021554,GO:0031290,GO:0060041,GO:0045202	cytoplasm|RNA binding|membrane|translation|endoplasmic reticulum|cytosol|cytoplasmic translation|ribosome|structural constituent of ribosome|cytosolic large ribosomal subunit|ribosomal large subunit assembly|assembly of large subunit precursor of preribosome|cadherin binding|extracellular exosome|viral transcription|protein binding|translational initiation|nuclear-transcribed mRNA catabolic proce…	path:hsa03010	Ribosome			AKAP13	1.23778e-24	0.644388	0.517	0.174	4.5304e-20	1.56308	ENSG00000170776	protein_coding	A-kinase anchoring protein 13 [Source:HGNC Symbol;Acc:HGNC:371]	--	GO:0006468,GO:0035023,GO:0004691,GO:0005634,GO:0005737,GO:0016020,GO:0046872,GO:0005829,GO:0035556,GO:0005089,GO:0005515,GO:0007186,GO:0060348,GO:0005085,GO:0051056,GO:0007507,GO:0005938,GO:0017048,GO:0043123,GO:0030864,GO:0043065,GO:0060090,GO:0051018,GO:0035025,GO:0055007,GO:0005078,GO:0060297,GO:0071875,GO:0086023,GO:0043406,GO:0051168,GO:0061049,GO:1900169,GO:0005884,GO:0015629,GO:0048471	protein phosphorylation|regulation of Rho protein signal transduction|cAMP-dependent protein kinase activity|nucleus|cytoplasm|membrane|metal ion binding|cytosol|intracellular signal transduction|Rho guanyl-nucleotide exchange factor activity|protein binding|G protein-coupled receptor signaling pathway|bone development|guanyl-nucleotide exchange factor activity|regulation of small GTPase mediated…	path:hsa04928,path:hsa05163	Parathyroid hormone synthesis, secretion and action|Human cytomegalovirus infection			HMGCR	2.85487e-80	-0.353523	0.063	0.279	1.04491e-75	0.78267	ENSG00000113161	protein_coding	3-hydroxy-3-methylglutaryl-CoA reductase [Source:HGNC Symbol;Acc:HGNC:5006]	--	GO:1900222,GO:0016020,GO:0016021,GO:0016491,GO:0050661,GO:0055114,GO:0005783,GO:0005789,GO:0006629,GO:0006694,GO:0008202,GO:0008299,GO:0016126,GO:0016616,GO:0005515,GO:0008203,GO:0004420,GO:0050662,GO:0015936,GO:0005778,GO:0006695,GO:0045540,GO:0019216,GO:0051262,GO:0070402,GO:0042282,GO:0042177,GO:0050709,GO:0042803,GO:0051721,GO:0006743,GO:0007568,GO:0007584,GO:0008284,GO:0008542,GO:0010664,GO:…	negative regulation of amyloid-beta clearance|membrane|integral component of membrane|oxidoreductase activity|NADP binding|oxidation-reduction process|endoplasmic reticulum|endoplasmic reticulum membrane|lipid metabolic process|steroid biosynthetic process|steroid metabolic process|isoprenoid biosynthetic process|sterol biosynthetic process|oxidoreductase activity, acting on the CH-OH group of do…	path:hsa00900,path:hsa04152,path:hsa04976	Terpenoid backbone biosynthesis|AMPK signaling pathway|Bile secretion
CGB3	7.48061e-228	-1.57236	0.122	0.706	2.73798e-223	0.336259	ENSG00000104827	protein_coding	chorionic gonadotropin subunit beta 3 [Source:HGNC Symbol;Acc:HGNC:1886]	--	GO:0007165,GO:0005576,GO:0007186,GO:0005179,GO:0005615,GO:0005737,GO:0009755,GO:0007267,GO:0006915,GO:0007292,GO:0006357,GO:0016486	signal transduction|extracellular region|G protein-coupled receptor signaling pathway|hormone activity|extracellular space|cytoplasm|hormone-mediated signaling pathway|cell-cell signaling|apoptotic process|female gamete generation|regulation of transcription by RNA polymerase II|peptide hormone processing	--	--			WNT6	1.29753e-24	0.878964	0.299	0.023	4.74908e-20	1.83905	ENSG00000115596	protein_coding	Wnt family member 6 [Source:HGNC Symbol;Acc:HGNC:12785]	--	GO:0010628,GO:0005102,GO:0005576,GO:0007275,GO:0016055,GO:0005615,GO:0005886,GO:0030182,GO:0005788,GO:0030666,GO:0005796,GO:0005109,GO:0045165,GO:0071300,GO:0070062,GO:0061303,GO:0042475,GO:0070172,GO:0001658,GO:0009798,GO:0045893,GO:0060684,GO:0072079,GO:0072080,GO:0009986,GO:0031012	positive regulation of gene expression|signaling receptor binding|extracellular region|multicellular organism development|Wnt signaling pathway|extracellular space|plasma membrane|neuron differentiation|endoplasmic reticulum lumen|endocytic vesicle membrane|Golgi lumen|frizzled binding|cell fate commitment|cellular response to retinoic acid|extracellular exosome|cornea development in camera-type …	path:hsa04150,path:hsa04310,path:hsa04390,path:hsa04550,path:hsa04916,path:hsa04934,path:hsa05165,path:hsa05166,path:hsa05200,path:hsa05205,path:hsa05217,path:hsa05224,path:hsa05225,path:hsa05226	mTOR signaling pathway|Wnt signaling pathway|Hippo signaling pathway|Signaling pathways regulating pluripotency of stem cells|Melanogenesis|Cushing syndrome|Human papillomavirus infection|Human T-cell leukemia virus 1 infection|Pathways in cancer|Proteoglycans in cancer|Basal cell carcinoma|Breast cancer|Hepatocellular carcinoma|Gastric cancer			GLG1	3.20243e-80	-0.448598	0.149	0.44	1.17212e-75	0.732754	ENSG00000090863	protein_coding	golgi glycoprotein 1 [Source:HGNC Symbol;Acc:HGNC:4316]	--	GO:0016020,GO:0016021,GO:0005794,GO:0000139,GO:0050900,GO:0005886,GO:0070062,GO:0005102,GO:0017134,GO:0010955,GO:0030512,GO:0032330,GO:0060349,GO:0031012	membrane|integral component of membrane|Golgi apparatus|Golgi membrane|leukocyte migration|plasma membrane|extracellular exosome|signaling receptor binding|fibroblast growth factor binding|negative regulation of protein processing|negative regulation of transforming growth factor beta receptor signaling pathway|regulation of chondrocyte differentiation|bone morphogenesis|extracellular matrix	path:hsa04514	Cell adhesion molecules (CAMs)
GJA1	2.27203e-227	0.496056	0.309	0.008	8.31586e-223	1.41035	ENSG00000152661	protein_coding	gap junction protein alpha 1 [Source:HGNC Symbol;Acc:HGNC:4274]	--	GO:1904646,GO:0005737,GO:0005886,GO:0016020,GO:0016021,GO:0043231,GO:0022857,GO:0005654,GO:0005783,GO:0005739,GO:0030054,GO:0005515,GO:0005921,GO:0060348,GO:0007154,GO:0005925,GO:0007283,GO:0005922,GO:0005887,GO:0007507,GO:0005789,GO:0043123,GO:0016324,GO:0007267,GO:0006936,GO:0030308,GO:0000139,GO:0015631,GO:0120162,GO:0015562,GO:0140115,GO:0070160,GO:0046849,GO:2000648,GO:0007165,GO:0045121,GO:…	cellular response to amyloid-beta|cytoplasm|plasma membrane|membrane|integral component of membrane|intracellular membrane-bounded organelle|transmembrane transporter activity|nucleoplasm|endoplasmic reticulum|mitochondrion|cell junction|protein binding|gap junction|bone development|cell communication|focal adhesion|spermatogenesis|connexin complex|integral component of plasma membrane|heart deve…	path:hsa04540,path:hsa05412	Gap junction|Arrhythmogenic right ventricular cardiomyopathy (ARVC)			TJP1	1.44689e-24	0.699971	0.602	0.254	5.29575e-20	1.62447	ENSG00000104067	protein_coding	tight junction protein 1 [Source:HGNC Symbol;Acc:HGNC:11827]	--	GO:0005886,GO:0005737,GO:0016020,GO:0005829,GO:0030054,GO:0042995,GO:0005515,GO:0005921,GO:0005923,GO:0005516,GO:0045296,GO:0002102,GO:2000810,GO:0035329,GO:0016323,GO:0007043,GO:0090557,GO:1901350,GO:0005913,GO:0043296,GO:0045177,GO:0008022,GO:0019904,GO:0071253,GO:0001825,GO:0007605,GO:0032496,GO:0042493,GO:0043116,GO:0045471,GO:0071000,GO:0071333,GO:0005634,GO:0005911,GO:0005912,GO:0014704,GO:…	plasma membrane|cytoplasm|membrane|cytosol|cell junction|cell projection|protein binding|gap junction|bicellular tight junction|calmodulin binding|cadherin binding|podosome|regulation of bicellular tight junction assembly|hippo signaling|basolateral plasma membrane|cell-cell junction assembly|establishment of endothelial intestinal barrier|cell-cell signaling involved in cell-cell junction organi…	path:hsa04520,path:hsa04530,path:hsa04540,path:hsa05110,path:hsa05120,path:hsa05132	Adherens junction|Tight junction|Gap junction|Vibrio cholerae infection|Epithelial cell signaling in Helicobacter pylori infection|Salmonella infection			LAMB1	6.90196e-80	-0.539882	0.208	0.544	2.52619e-75	0.687827	ENSG00000091136	protein_coding	laminin subunit beta 1 [Source:HGNC Symbol;Acc:HGNC:6486]	--	GO:0007155,GO:0005615,GO:0005515,GO:0005576,GO:0048471,GO:0009887,GO:0009888,GO:0005201,GO:0070062,GO:0044267,GO:0016477,GO:0062023,GO:0034446,GO:0070831,GO:0005604,GO:0043256,GO:0043687,GO:0030335,GO:0005178,GO:0005788,GO:0030198,GO:0005198,GO:0031175,GO:0043259,GO:0050679,GO:0035987,GO:0021812,GO:0042476,GO:0005606,GO:0005607,GO:0043257	cell adhesion|extracellular space|protein binding|extracellular region|perinuclear region of cytoplasm|animal organ morphogenesis|tissue development|extracellular matrix structural constituent|extracellular exosome|cellular protein metabolic process|cell migration|collagen-containing extracellular matrix|substrate adhesion-dependent cell spreading|basement membrane assembly|basement membrane|lami…	path:hsa04151,path:hsa04510,path:hsa04512,path:hsa05145,path:hsa05146,path:hsa05165,path:hsa05200,path:hsa05222	PI3K-Akt signaling pathway|Focal adhesion|ECM-receptor interaction|Toxoplasmosis|Amoebiasis|Human papillomavirus infection|Pathways in cancer|Small cell lung cancer
HIST1H1D	6.45843e-227	-1.79295	0.209	0.753	2.36385e-222	0.288582	ENSG00000124575	protein_coding	histone cluster 1 H1 family member d [Source:HGNC Symbol;Acc:HGNC:4717]	--	GO:0005634,GO:0003723,GO:0003677,GO:0031490,GO:0006334,GO:0000786,GO:0000790,GO:0005694,GO:0006355,GO:0003690,GO:0045910,GO:0016584,GO:0030261,GO:0031492,GO:0031936,GO:0005719,GO:0000122,GO:0006357,GO:0080182,GO:0098532	nucleus|RNA binding|DNA binding|chromatin DNA binding|nucleosome assembly|nucleosome|nuclear chromatin|chromosome|regulation of transcription, DNA-templated|double-stranded DNA binding|negative regulation of DNA recombination|nucleosome positioning|chromosome condensation|nucleosomal DNA binding|negative regulation of chromatin silencing|nuclear euchromatin|negative regulation of transcription by…	--	--			H19	1.49596e-24	0.918987	0.993	0.934	5.47536e-20	1.89079	ENSG00000130600	lncRNA	PREDICTED: LOW QUALITY PROTEIN: 5E5 antigen	--	--	--	--	--			EEF1G	8.63999e-80	0.491629	0.971	0.979	3.16232e-75	1.40603	ENSG00000254772	protein_coding	eukaryotic translation elongation factor 1 gamma [Source:HGNC Symbol;Acc:HGNC:3213]	--	GO:0005737,GO:0005634,GO:0016020,GO:0006412,GO:0005783,GO:0005515,GO:0003746,GO:0006414,GO:0005829,GO:0045296,GO:0070062,GO:0009615	cytoplasm|nucleus|membrane|translation|endoplasmic reticulum|protein binding|translation elongation factor activity|translational elongation|cytosol|cadherin binding|extracellular exosome|response to virus	path:hsa05134	Legionellosis
UTY	9.83121e-227	0.295219	0.273	0	3.59832e-222	1.22707	ENSG00000183878	protein_coding	ubiquitously transcribed tetratricopeptide repeat containing, Y-linked [Source:HGNC Symbol;Acc:HGNC:12638]	--	GO:0005634,GO:0046872,GO:0016491,GO:0055114,GO:0006325,GO:0051213,GO:0043565,GO:0071558,GO:0010468,GO:0071557,GO:0000790,GO:0000978,GO:0005654,GO:0031490,GO:0044666,GO:0003682,GO:0005515	nucleus|metal ion binding|oxidoreductase activity|oxidation-reduction process|chromatin organization|dioxygenase activity|sequence-specific DNA binding|histone demethylase activity (H3-K27 specific)|regulation of gene expression|histone H3-K27 demethylation|nuclear chromatin|RNA polymerase II proximal promoter sequence-specific DNA binding|nucleoplasm|chromatin DNA binding|MLL3/4 complex|chromati…	path:hsa05202	Transcriptional misregulation in cancer			NEDD4	1.55573e-24	0.481646	0.499	0.148	5.69414e-20	1.39634	ENSG00000069869	protein_coding	NEDD4 E3 ubiquitin protein ligase [Source:HGNC Symbol;Acc:HGNC:7727]	--	GO:0016740,GO:0004842,GO:0016567,GO:0005515,GO:0048471,GO:0005737,GO:0014068,GO:0016020,GO:0005794,GO:0005886,GO:0045732,GO:0007399,GO:0007528,GO:0006511,GO:0061630,GO:0005829,GO:0070062,GO:0043161,GO:0016032,GO:0031175,GO:0019904,GO:0006622,GO:0070064,GO:0000209,GO:0034765,GO:0042391,GO:0070534,GO:1901016,GO:0031698,GO:0007041,GO:0016241,GO:0034644,GO:0048814,GO:0043197,GO:0031623,GO:0005938,GO:…	transferase activity|ubiquitin-protein transferase activity|protein ubiquitination|protein binding|perinuclear region of cytoplasm|cytoplasm|positive regulation of phosphatidylinositol 3-kinase signaling|membrane|Golgi apparatus|plasma membrane|positive regulation of protein catabolic process|nervous system development|neuromuscular junction development|ubiquitin-dependent protein catabolic proce…	path:hsa04120,path:hsa04144,path:hsa04530,path:hsa05169	Ubiquitin mediated proteolysis|Endocytosis|Tight junction|Epstein-Barr virus infection			HELLS	3.20814e-79	-0.524577	0.16	0.454	1.17421e-74	0.695163	ENSG00000119969	protein_coding	helicase, lymphoid specific [Source:HGNC Symbol;Acc:HGNC:4861]	--	GO:0005634,GO:0000166,GO:0005524,GO:0016787,GO:0051301,GO:0005515,GO:0007049,GO:0007275,GO:0004386,GO:0000775,GO:0005721,GO:0010216,GO:0046651,GO:0031508,GO:0006346,GO:0003682,GO:0001655,GO:0006306,GO:0006342,GO:0043066,GO:1990830,GO:2001243	nucleus|nucleotide binding|ATP binding|hydrolase activity|cell division|protein binding|cell cycle|multicellular organism development|helicase activity|chromosome, centromeric region|pericentric heterochromatin|maintenance of DNA methylation|lymphocyte proliferation|pericentric heterochromatin assembly|methylation-dependent chromatin silencing|chromatin binding|urogenital system development|DNA m…	--	--
COL17A1	8.55421e-226	1.42695	0.62	0.157	3.13093e-221	2.68877	ENSG00000065618	protein_coding	collagen type XVII alpha 1 chain [Source:HGNC Symbol;Acc:HGNC:2194]	--	GO:0016020,GO:0016021,GO:0005576,GO:0005581,GO:0030054,GO:0005615,GO:0050776,GO:0005886,GO:0005515,GO:0005201,GO:0030198,GO:0031012,GO:0005604,GO:0030020,GO:0062023,GO:0005887,GO:0005788,GO:0005911,GO:0008544,GO:0007160,GO:0031581,GO:0030056	membrane|integral component of membrane|extracellular region|collagen trimer|cell junction|extracellular space|regulation of immune response|plasma membrane|protein binding|extracellular matrix structural constituent|extracellular matrix organization|extracellular matrix|basement membrane|extracellular matrix structural constituent conferring tensile strength|collagen-containing extracellular mat…	path:hsa04974	Protein digestion and absorption			HELZ	1.98607e-24	0.62082	0.519	0.177	7.2692e-20	1.53775	ENSG00000198265	protein_coding	helicase with zinc finger [Source:HGNC Symbol;Acc:HGNC:16878]	--	GO:0003723,GO:0005634,GO:0016020,GO:0046872,GO:0000166,GO:0005524,GO:0016787,GO:0005515,GO:0004386,GO:0005829,GO:0043186,GO:0035194,GO:0003677,GO:0016021	RNA binding|nucleus|membrane|metal ion binding|nucleotide binding|ATP binding|hydrolase activity|protein binding|helicase activity|cytosol|P granule|posttranscriptional gene silencing by RNA|DNA binding|integral component of membrane	--	--			AOC1	7.63061e-79	1.16718	0.273	0.001	2.79288e-74	2.24573	ENSG00000002726	protein_coding	amine oxidase copper containing 1 [Source:HGNC Symbol;Acc:HGNC:80]	--	GO:0046872,GO:0016491,GO:0055114,GO:0008270,GO:0005615,GO:0042803,GO:0005886,GO:0005576,GO:0005509,GO:0005507,GO:0005777,GO:0005923,GO:0008201,GO:0070062,GO:0006805,GO:0043312,GO:0008131,GO:0048038,GO:0009308,GO:0035580,GO:0008144,GO:0044877,GO:0046677,GO:0042493,GO:0071504,GO:0071280,GO:0071420,GO:0052597,GO:0052598,GO:0052599,GO:0052600,GO:0035874,GO:0097185	metal ion binding|oxidoreductase activity|oxidation-reduction process|zinc ion binding|extracellular space|protein homodimerization activity|plasma membrane|extracellular region|calcium ion binding|copper ion binding|peroxisome|bicellular tight junction|heparin binding|extracellular exosome|xenobiotic metabolic process|neutrophil degranulation|primary amine oxidase activity|quinone binding|amine …	path:hsa00330,path:hsa00340,path:hsa00380	Arginine and proline metabolism|Histidine metabolism|Tryptophan metabolism
RPL37A	1.37274e-225	-0.797292	0.973	0.986	5.02435e-221	0.575428	ENSG00000197756	protein_coding	ribosomal protein L37a [Source:HGNC Symbol;Acc:HGNC:10348]	--	GO:0003723,GO:0005634,GO:0006412,GO:0046872,GO:0003735,GO:0005840,GO:0005515,GO:0005925,GO:0005829,GO:0070062,GO:0019083,GO:0006413,GO:0000184,GO:0006614,GO:0022625,GO:0005622	RNA binding|nucleus|translation|metal ion binding|structural constituent of ribosome|ribosome|protein binding|focal adhesion|cytosol|extracellular exosome|viral transcription|translational initiation|nuclear-transcribed mRNA catabolic process, nonsense-mediated decay|SRP-dependent cotranslational protein targeting to membrane|cytosolic large ribosomal subunit|intracellular	path:hsa03010	Ribosome			FSTL1	2.29774e-24	0.783002	0.67	0.328	8.40996e-20	1.72071	ENSG00000163430	protein_coding	follistatin like 1 [Source:HGNC Symbol;Acc:HGNC:3972]	--	GO:0005509,GO:0005615,GO:0005515,GO:0005576,GO:0030154,GO:0008201,GO:0070062,GO:0044267,GO:0043687,GO:0007275,GO:0030509,GO:0005788,GO:0030510,GO:0042594	calcium ion binding|extracellular space|protein binding|extracellular region|cell differentiation|heparin binding|extracellular exosome|cellular protein metabolic process|post-translational protein modification|multicellular organism development|BMP signaling pathway|endoplasmic reticulum lumen|regulation of BMP signaling pathway|response to starvation	--	--			PDIA4	1.03798e-78	-0.507119	0.205	0.536	3.79912e-74	0.703626	ENSG00000155660	protein_coding	protein disulfide isomerase family A member 4 [Source:HGNC Symbol;Acc:HGNC:30167]	--	GO:0003723,GO:0016853,GO:0005783,GO:0005615,GO:0045454,GO:0055114,GO:0005515,GO:0042470,GO:0005788,GO:0003756,GO:0009986,GO:0061077,GO:0006457,GO:0034976,GO:0009306,GO:0015037,GO:0005623	RNA binding|isomerase activity|endoplasmic reticulum|extracellular space|cell redox homeostasis|oxidation-reduction process|protein binding|melanosome|endoplasmic reticulum lumen|protein disulfide isomerase activity|cell surface|chaperone-mediated protein folding|protein folding|response to endoplasmic reticulum stress|protein secretion|peptide disulfide oxidoreductase activity|cell	path:hsa04141,path:hsa04918,path:hsa05110	Protein processing in endoplasmic reticulum|Thyroid hormone synthesis|Vibrio cholerae infection
HSP90B1	2.41837e-224	-1.07565	0.879	0.989	8.85146e-220	0.474456	ENSG00000166598	protein_coding	heat shock protein 90 beta family member 1 [Source:HGNC Symbol;Acc:HGNC:12028]	--	GO:0005524,GO:0006457,GO:0051082,GO:0003723,GO:0005634,GO:0016020,GO:0015031,GO:0000166,GO:0043066,GO:0005783,GO:0005789,GO:0005829,GO:0005515,GO:0042470,GO:0048471,GO:0005509,GO:0005925,GO:0030496,GO:0006898,GO:0005576,GO:0005788,GO:0030970,GO:0070062,GO:0044267,GO:0062023,GO:0016529,GO:0043687,GO:0032991,GO:0001666,GO:0030433,GO:0002224,GO:0019221,GO:0033018,GO:0034976,GO:0036500,GO:0050750,GO:…	ATP binding|protein folding|unfolded protein binding|RNA binding|nucleus|membrane|protein transport|nucleotide binding|negative regulation of apoptotic process|endoplasmic reticulum|endoplasmic reticulum membrane|cytosol|protein binding|melanosome|perinuclear region of cytoplasm|calcium ion binding|focal adhesion|midbody|receptor-mediated endocytosis|extracellular region|endoplasmic reticulum lum…	path:hsa04141,path:hsa04151,path:hsa04657,path:hsa04915,path:hsa04918,path:hsa05200,path:hsa05215,path:hsa05418	Protein processing in endoplasmic reticulum|PI3K-Akt signaling pathway|IL-17 signaling pathway|Estrogen signaling pathway|Thyroid hormone synthesis|Pathways in cancer|Prostate cancer|Fluid shear stress and atherosclerosis			SLC44A2	2.37186e-24	0.665238	0.583	0.239	8.68125e-20	1.58583	ENSG00000129353	protein_coding	solute carrier family 44 member 2 [Source:HGNC Symbol;Acc:HGNC:17292]	--	GO:0016020,GO:0016021,GO:0005765,GO:0005886,GO:0070062,GO:0055085,GO:0043312,GO:0035579,GO:0043123,GO:0006656,GO:0015220,GO:0015871	membrane|integral component of membrane|lysosomal membrane|plasma membrane|extracellular exosome|transmembrane transport|neutrophil degranulation|specific granule membrane|positive regulation of I-kappaB kinase/NF-kappaB signaling|phosphatidylcholine biosynthetic process|choline transmembrane transporter activity|choline transport	path:hsa05231	Choline metabolism in cancer			CYP11A1	1.06564e-78	-0.471692	0.113	0.381	3.90033e-74	0.721118	ENSG00000140459	protein_coding	cytochrome P450 family 11 subfamily A member 1 [Source:HGNC Symbol;Acc:HGNC:2590]	--	GO:0016020,GO:0046872,GO:0004497,GO:0016491,GO:0055114,GO:0005743,GO:0005739,GO:0006629,GO:0006694,GO:0008202,GO:0005506,GO:0016705,GO:0005515,GO:0020037,GO:0008203,GO:0008386,GO:0006700,GO:0008207,GO:0005759,GO:0016125,GO:0006704,GO:0034650,GO:0042359,GO:0071375	membrane|metal ion binding|monooxygenase activity|oxidoreductase activity|oxidation-reduction process|mitochondrial inner membrane|mitochondrion|lipid metabolic process|steroid biosynthetic process|steroid metabolic process|iron ion binding|oxidoreductase activity, acting on paired donors, with incorporation or reduction of molecular oxygen|protein binding|heme binding|cholesterol metabolic proce…	path:hsa00140,path:hsa04913,path:hsa04925,path:hsa04927,path:hsa04934	Steroid hormone biosynthesis|Ovarian steroidogenesis|Aldosterone synthesis and secretion|Cortisol synthesis and secretion|Cushing syndrome
CYBA	3.48924e-224	-1.31713	0.525	0.87	1.2771e-219	0.401334	ENSG00000051523	protein_coding	cytochrome b-245 alpha chain [Source:HGNC Symbol;Acc:HGNC:2577]	--	GO:0016020,GO:0046872,GO:0016491,GO:0055114,GO:0005886,GO:0005515,GO:0020037,GO:0022900,GO:0045087,GO:0005789,GO:0002479,GO:0043312,GO:0035579,GO:0070821,GO:0046982,GO:0030670,GO:0050766,GO:0048010,GO:0006954,GO:1903428,GO:0009055,GO:0034599,GO:0034137,GO:0017124,GO:0032760,GO:0006801,GO:0016175,GO:0042554,GO:0045454,GO:0045730,GO:0043020,GO:0030141,GO:0001666,GO:0001938,GO:0003106,GO:0014823,GO:…	membrane|metal ion binding|oxidoreductase activity|oxidation-reduction process|plasma membrane|protein binding|heme binding|electron transport chain|innate immune response|endoplasmic reticulum membrane|antigen processing and presentation of exogenous peptide antigen via MHC class I, TAP-dependent|neutrophil degranulation|specific granule membrane|tertiary granule membrane|protein heterodimerizat…	path:hsa04145,path:hsa04380,path:hsa04621,path:hsa04670,path:hsa05140,path:hsa05418	Phagosome|Osteoclast differentiation|NOD-like receptor signaling pathway|Leukocyte transendothelial migration|Leishmaniasis|Fluid shear stress and atherosclerosis			ANXA8L1	2.46902e-24	0.421418	0.33	0.04	9.03684e-20	1.33924	ENSG00000264230	protein_coding	annexin A8 like 1 [Source:HGNC Symbol;Acc:HGNC:23334]	--	GO:0005623,GO:0046872,GO:0005509,GO:0005544,GO:0007032,GO:0016197,GO:1900138,GO:1900004	cell|metal ion binding|calcium ion binding|calcium-dependent phospholipid binding|endosome organization|endosomal transport|negative regulation of phospholipase A2 activity|negative regulation of serine-type endopeptidase activity	--	--			SEMA6A	2.08462e-78	-0.455583	0.151	0.455	7.62991e-74	0.729215	ENSG00000092421	protein_coding	semaphorin 6A [Source:HGNC Symbol;Acc:HGNC:10738]	--	GO:1903671,GO:0016525,GO:0035924,GO:0070373,GO:1900747,GO:0016020,GO:0016021,GO:0005886,GO:0006915,GO:0007275,GO:0030154,GO:0005615,GO:0030215,GO:0007399,GO:0005887,GO:0005515,GO:0030424,GO:0007010,GO:0007411,GO:0009887,GO:0045499,GO:0001755,GO:0030335,GO:0048843,GO:0050919,GO:0071526,GO:0007166,GO:2001224,GO:0106089,GO:0004888,GO:0001764,GO:0051642	negative regulation of sprouting angiogenesis|negative regulation of angiogenesis|cellular response to vascular endothelial growth factor stimulus|negative regulation of ERK1 and ERK2 cascade|negative regulation of vascular endothelial growth factor signaling pathway|membrane|integral component of membrane|plasma membrane|apoptotic process|multicellular organism development|cell differentiation|e…	path:hsa04360	Axon guidance
HEXB	4.17614e-224	1.86827	0.81	0.54	1.52851e-219	3.65095	ENSG00000049860	protein_coding	hexosaminidase subunit beta [Source:HGNC Symbol;Acc:HGNC:4879]	--	GO:0005975,GO:0004553,GO:0016020,GO:0016787,GO:0005515,GO:0008152,GO:0016798,GO:0005764,GO:0005576,GO:0004563,GO:0006687,GO:0070062,GO:0043312,GO:0102148,GO:0042582,GO:0043202,GO:0035578,GO:0030207,GO:0042803,GO:0046982,GO:0042340,GO:0030214,GO:0008375,GO:0001501,GO:0006689,GO:0006874,GO:0007040,GO:0007338,GO:0007341,GO:0007605,GO:0007626,GO:0008049,GO:0008360,GO:0008654,GO:0009313,GO:0019915,GO:…	carbohydrate metabolic process|hydrolase activity, hydrolyzing O-glycosyl compounds|membrane|hydrolase activity|protein binding|metabolic process|hydrolase activity, acting on glycosyl bonds|lysosome|extracellular region|beta-N-acetylhexosaminidase activity|glycosphingolipid metabolic process|extracellular exosome|neutrophil degranulation|N-acetyl-beta-D-galactosaminidase activity|azurophil granu…	path:hsa00511,path:hsa00520,path:hsa00531,path:hsa00603,path:hsa00604,path:hsa04142	Other glycan degradation|Amino sugar and nucleotide sugar metabolism|Glycosaminoglycan degradation|Glycosphingolipid biosynthesis - globo and isoglobo series|Glycosphingolipid biosynthesis - ganglio series|Lysosome			RAPGEF2	3.33805e-24	0.367696	0.365	0.057	1.22176e-19	1.29029	ENSG00000109756	protein_coding	Rap guanine nucleotide exchange factor 2 [Source:HGNC Symbol;Acc:HGNC:16854]	--	GO:0007165,GO:0007264,GO:0005085,GO:0005096,GO:0043547,GO:0017034,GO:0042127,GO:0005622,GO:0005515,GO:0005737,GO:0016020,GO:0005829,GO:0005886,GO:0007186,GO:0030552,GO:0007275,GO:0048471,GO:0030054,GO:0045202,GO:0030154,GO:0007218,GO:0005509,GO:0005768,GO:0005887,GO:0007399,GO:0005923,GO:2001224,GO:0008285,GO:0000165,GO:0032991,GO:0070374,GO:0005770,GO:0016324,GO:0043005,GO:2000670,GO:0032092,GO:…	signal transduction|small GTPase mediated signal transduction|guanyl-nucleotide exchange factor activity|GTPase activator activity|positive regulation of GTPase activity|Rap guanyl-nucleotide exchange factor activity|regulation of cell population proliferation|intracellular|protein binding|cytoplasm|membrane|cytosol|plasma membrane|G protein-coupled receptor signaling pathway|cAMP binding|multice…	path:hsa04010,path:hsa04015,path:hsa04530	MAPK signaling pathway|Rap1 signaling pathway|Tight junction			STT3B	3.62557e-78	-0.401661	0.192	0.518	1.327e-73	0.756986	ENSG00000163527	protein_coding	STT3 oligosaccharyltransferase complex catalytic subunit B [Source:HGNC Symbol;Acc:HGNC:30611]	--	GO:0016020,GO:0016021,GO:0046872,GO:0016740,GO:0005783,GO:0005789,GO:0016757,GO:0006486,GO:0005515,GO:0018279,GO:0004576,GO:0006986,GO:0032991,GO:0004579,GO:0008250,GO:0030433,GO:0006516,GO:0043686,GO:0043687,GO:0034998	membrane|integral component of membrane|metal ion binding|transferase activity|endoplasmic reticulum|endoplasmic reticulum membrane|transferase activity, transferring glycosyl groups|protein glycosylation|protein binding|protein N-linked glycosylation via asparagine|oligosaccharyl transferase activity|response to unfolded protein|protein-containing complex|dolichyl-diphosphooligosaccharide-protei…	path:hsa00510,path:hsa04141	N-Glycan biosynthesis|Protein processing in endoplasmic reticulum
HIST1H1E	6.16512e-224	-1.27506	0.232	0.739	2.25649e-219	0.413208	ENSG00000168298	protein_coding	histone cluster 1 H1 family member e [Source:HGNC Symbol;Acc:HGNC:4718]	--	GO:0005634,GO:0003723,GO:0003677,GO:0031490,GO:0006334,GO:0000786,GO:0005694,GO:0005515,GO:0006355,GO:0000790,GO:0000166,GO:0003690,GO:0005509,GO:0005524,GO:0005525,GO:0016208,GO:0032564,GO:0043531,GO:0000122,GO:0006357,GO:0016584,GO:0080182,GO:0098532,GO:0000788,GO:0045910,GO:0030261,GO:0031492,GO:0031936,GO:0005720,GO:0005719	nucleus|RNA binding|DNA binding|chromatin DNA binding|nucleosome assembly|nucleosome|chromosome|protein binding|regulation of transcription, DNA-templated|nuclear chromatin|nucleotide binding|double-stranded DNA binding|calcium ion binding|ATP binding|GTP binding|AMP binding|dATP binding|ADP binding|negative regulation of transcription by RNA polymerase II|regulation of transcription by RNA polym…	--	--			SSB	3.37782e-24	0.71226	0.704	0.37	1.23632e-19	1.63837	ENSG00000138385	protein_coding	small RNA binding exonuclease protection factor La [Source:HGNC Symbol;Acc:HGNC:11316]	--	GO:0005634,GO:0003676,GO:0003723,GO:0006396,GO:1990904,GO:0005515,GO:0000784,GO:0075522,GO:1903608,GO:0005737,GO:1990825,GO:0000049,GO:0003729,GO:0008266,GO:0001682,GO:0006400,GO:0006409,GO:0008033,GO:0008334,GO:0042780,GO:0071045	nucleus|nucleic acid binding|RNA binding|RNA processing|ribonucleoprotein complex|protein binding|nuclear chromosome, telomeric region|IRES-dependent viral translational initiation|protein localization to cytoplasmic stress granule|cytoplasm|sequence-specific mRNA binding|tRNA binding|mRNA binding|poly(U) RNA binding|tRNA 5'-leader removal|tRNA modification|tRNA export from nucleus|tRNA processin…	path:hsa05322	Systemic lupus erythematosus			DPP4	4.27638e-78	-0.483505	0.204	0.523	1.5652e-73	0.715238	ENSG00000197635	protein_coding	dipeptidyl peptidase 4 [Source:HGNC Symbol;Acc:HGNC:3009]	--	GO:0016020,GO:0016021,GO:0016787,GO:0007155,GO:0005765,GO:0042803,GO:0005886,GO:0042995,GO:0005515,GO:0008233,GO:0006508,GO:0005576,GO:0004252,GO:0008236,GO:0030054,GO:0004177,GO:0045121,GO:0009986,GO:0046718,GO:0005925,GO:0042802,GO:0030027,GO:0070062,GO:0001666,GO:0016324,GO:0008239,GO:0008284,GO:0005102,GO:0002020,GO:0042110,GO:0050796,GO:0030139,GO:0043542,GO:0031295,GO:0033632,GO:0031258,GO:…	membrane|integral component of membrane|hydrolase activity|cell adhesion|lysosomal membrane|protein homodimerization activity|plasma membrane|cell projection|protein binding|peptidase activity|proteolysis|extracellular region|serine-type endopeptidase activity|serine-type peptidase activity|cell junction|aminopeptidase activity|membrane raft|cell surface|viral entry into host cell|focal adhesion|…	path:hsa04974	Protein digestion and absorption
PLPP3	7.47252e-223	0.33541	0.382	0.03	2.73502e-218	1.26174	ENSG00000162407	protein_coding	phospholipid phosphatase 3 [Source:HGNC Symbol;Acc:HGNC:9229]	--	GO:0050821,GO:0051091,GO:0016020,GO:0016021,GO:0005794,GO:0016787,GO:0005886,GO:0005515,GO:0006470,GO:0006644,GO:0005887,GO:0008195,GO:0016791,GO:0042392,GO:0042577,GO:0030111,GO:0046839,GO:0060070,GO:0006629,GO:0008354,GO:0030148,GO:0004721,GO:0001933,GO:0034109,GO:0044328,GO:0044329,GO:0044330,GO:0005912	protein stabilization|positive regulation of DNA-binding transcription factor activity|membrane|integral component of membrane|Golgi apparatus|hydrolase activity|plasma membrane|protein binding|protein dephosphorylation|phospholipid metabolic process|integral component of plasma membrane|phosphatidate phosphatase activity|phosphatase activity|sphingosine-1-phosphate phosphatase activity|lipid pho…	path:hsa00561,path:hsa00564,path:hsa00565,path:hsa00600,path:hsa04072,path:hsa04666,path:hsa04975,path:hsa05231	Glycerolipid metabolism|Glycerophospholipid metabolism|Ether lipid metabolism|Sphingolipid metabolism|Phospholipase D signaling pathway|Fc gamma R-mediated phagocytosis|Fat digestion and absorption|Choline metabolism in cancer			ARHGAP29	3.78602e-24	0.600279	0.446	0.117	1.38572e-19	1.51601	ENSG00000137962	protein_coding	Rho GTPase activating protein 29 [Source:HGNC Symbol;Acc:HGNC:30207]	--	GO:0046872,GO:0035556,GO:0007165,GO:0043547,GO:0005096,GO:0005737,GO:0005829,GO:0051056,GO:0032991,GO:0007266,GO:0030165	metal ion binding|intracellular signal transduction|signal transduction|positive regulation of GTPase activity|GTPase activator activity|cytoplasm|cytosol|regulation of small GTPase mediated signal transduction|protein-containing complex|Rho protein signal transduction|PDZ domain binding	--	--			GANAB	4.35683e-78	-0.389271	0.128	0.396	1.59464e-73	0.763515	ENSG00000089597	protein_coding	glucosidase II alpha subunit [Source:HGNC Symbol;Acc:HGNC:4138]	--	GO:0003723,GO:0016020,GO:0005783,GO:0043231,GO:0030246,GO:0016787,GO:0003824,GO:0005794,GO:0005975,GO:0008152,GO:0004553,GO:0016798,GO:0042470,GO:0005515,GO:0070062,GO:0006457,GO:0005788,GO:0006491,GO:0090599,GO:0017177,GO:0033919	RNA binding|membrane|endoplasmic reticulum|intracellular membrane-bounded organelle|carbohydrate binding|hydrolase activity|catalytic activity|Golgi apparatus|carbohydrate metabolic process|metabolic process|hydrolase activity, hydrolyzing O-glycosyl compounds|hydrolase activity, acting on glycosyl bonds|melanosome|protein binding|extracellular exosome|protein folding|endoplasmic reticulum lumen|…	path:hsa00510,path:hsa04141	N-Glycan biosynthesis|Protein processing in endoplasmic reticulum
HSPG2	3.44786e-222	1.99898	0.882	0.618	1.26195e-217	3.99717	ENSG00000142798	protein_coding	heparan sulfate proteoglycan 2 [Source:HGNC Symbol;Acc:HGNC:5273]	--	GO:0005615,GO:0046872,GO:0005509,GO:0005515,GO:0005576,GO:0005925,GO:0005886,GO:0009887,GO:0009888,GO:0070062,GO:0044267,GO:0062023,GO:0005604,GO:0008022,GO:0001525,GO:0001540,GO:0043202,GO:0001523,GO:0006024,GO:0006027,GO:0030198,GO:0005796,GO:0016525,GO:0007420,GO:0050750,GO:0006898,GO:0030021,GO:0006954,GO:0006629,GO:0030154,GO:0072358,GO:0098797	extracellular space|metal ion binding|calcium ion binding|protein binding|extracellular region|focal adhesion|plasma membrane|animal organ morphogenesis|tissue development|extracellular exosome|cellular protein metabolic process|collagen-containing extracellular matrix|basement membrane|protein C-terminus binding|angiogenesis|amyloid-beta binding|lysosomal lumen|retinoid metabolic process|glycosa…	path:hsa04512,path:hsa05161,path:hsa05205	ECM-receptor interaction|Hepatitis B|Proteoglycans in cancer			ZNF644	4.01053e-24	0.492289	0.414	0.1	1.46789e-19	1.40668	ENSG00000122482	protein_coding	zinc finger protein 644 [Source:HGNC Symbol;Acc:HGNC:29222]	--	GO:0003676,GO:0005634,GO:0046872,GO:0003677,GO:0006357,GO:0003700,GO:0006355,GO:0000981	nucleic acid binding|nucleus|metal ion binding|DNA binding|regulation of transcription by RNA polymerase II|DNA-binding transcription factor activity|regulation of transcription, DNA-templated|DNA-binding transcription factor activity, RNA polymerase II-specific	--	--			NID1	4.5011e-78	-0.375328	0.059	0.267	1.64745e-73	0.77093	ENSG00000116962	protein_coding	nidogen 1 [Source:HGNC Symbol;Acc:HGNC:7821]	--	GO:0005509,GO:0007155,GO:0005576,GO:0007160,GO:0043235,GO:0005886,GO:0060070,GO:0070062,GO:0062023,GO:0005604,GO:0017147,GO:0042813,GO:0005201,GO:0030198,GO:0071711,GO:0005518,GO:0043394,GO:0043236,GO:0043237,GO:0050840,GO:0010811,GO:0032836,GO:0031012,GO:0071944	calcium ion binding|cell adhesion|extracellular region|cell-matrix adhesion|receptor complex|plasma membrane|canonical Wnt signaling pathway|extracellular exosome|collagen-containing extracellular matrix|basement membrane|Wnt-protein binding|Wnt-activated receptor activity|extracellular matrix structural constituent|extracellular matrix organization|basement membrane organization|collagen binding…	--	--
RPL38	2.77781e-221	-0.769553	0.931	0.976	1.01671e-216	0.586599	ENSG00000172809	protein_coding	ribosomal protein L38 [Source:HGNC Symbol;Acc:HGNC:10349]	--	GO:0006412,GO:0002181,GO:0003735,GO:0005840,GO:0005925,GO:0022625,GO:0005829,GO:0019083,GO:0006413,GO:0003723,GO:0000184,GO:0006614,GO:0014069,GO:0042788,GO:0005622,GO:0001501,GO:0001503,GO:0006417,GO:0007605,GO:0034463,GO:0042474,GO:0048318,GO:0033291,GO:0045202	translation|cytoplasmic translation|structural constituent of ribosome|ribosome|focal adhesion|cytosolic large ribosomal subunit|cytosol|viral transcription|translational initiation|RNA binding|nuclear-transcribed mRNA catabolic process, nonsense-mediated decay|SRP-dependent cotranslational protein targeting to membrane|postsynaptic density|polysomal ribosome|intracellular|skeletal system develop…	path:hsa03010	Ribosome			HSD17B11	5.1399e-24	0.507894	0.358	0.066	1.88126e-19	1.42197	ENSG00000198189	protein_coding	hydroxysteroid 17-beta dehydrogenase 11 [Source:HGNC Symbol;Acc:HGNC:22960]	--	GO:0016491,GO:0055114,GO:0005783,GO:0006629,GO:0006694,GO:0005811,GO:0005829,GO:0004303,GO:0006703,GO:0005737,GO:0016229,GO:0006710	oxidoreductase activity|oxidation-reduction process|endoplasmic reticulum|lipid metabolic process|steroid biosynthetic process|lipid droplet|cytosol|estradiol 17-beta-dehydrogenase activity|estrogen biosynthetic process|cytoplasm|steroid dehydrogenase activity|androgen catabolic process	--	--			KIAA1217	4.84122e-78	-0.355532	0.155	0.453	1.77194e-73	0.781581	ENSG00000120549	protein_coding	KIAA1217 [Source:HGNC Symbol;Acc:HGNC:25428]	--	GO:0005737,GO:0007275,GO:0048706,GO:0003674	cytoplasm|multicellular organism development|embryonic skeletal system development|molecular_function	--	--
RPL19	1.45773e-220	-0.79378	0.963	0.987	5.33545e-216	0.576831	ENSG00000108298	protein_coding	ribosomal protein L19 [Source:HGNC Symbol;Acc:HGNC:10312]	--	GO:0003723,GO:0016020,GO:0006412,GO:0002181,GO:0003735,GO:0005840,GO:0005515,GO:0022625,GO:0005925,GO:0005829,GO:0019083,GO:0006413,GO:0000184,GO:0006614,GO:0042788,GO:0045202,GO:0005622	RNA binding|membrane|translation|cytoplasmic translation|structural constituent of ribosome|ribosome|protein binding|cytosolic large ribosomal subunit|focal adhesion|cytosol|viral transcription|translational initiation|nuclear-transcribed mRNA catabolic process, nonsense-mediated decay|SRP-dependent cotranslational protein targeting to membrane|polysomal ribosome|synapse|intracellular	path:hsa03010	Ribosome			GSN	6.04022e-24	0.574958	0.52	0.179	2.21078e-19	1.48963	ENSG00000148180	protein_coding	gelsolin [Source:HGNC Symbol;Acc:HGNC:4620]	--	GO:0005634,GO:0005737,GO:0046872,GO:0005509,GO:0003779,GO:0051015,GO:0005615,GO:0005829,GO:0005886,GO:0051016,GO:0051693,GO:0005856,GO:0005515,GO:0005576,GO:0045010,GO:0005925,GO:0051014,GO:0006911,GO:0006915,GO:0007568,GO:0008154,GO:0014003,GO:0016192,GO:0030041,GO:0030155,GO:0042060,GO:0042246,GO:0045471,GO:0048015,GO:0051593,GO:0071276,GO:0071346,GO:1903923,GO:0001726,GO:0015629,GO:0030027,GO:…	nucleus|cytoplasm|metal ion binding|calcium ion binding|actin binding|actin filament binding|extracellular space|cytosol|plasma membrane|barbed-end actin filament capping|actin filament capping|cytoskeleton|protein binding|extracellular region|actin nucleation|focal adhesion|actin filament severing|phagocytosis, engulfment|apoptotic process|aging|actin polymerization or depolymerization|oligodend…	path:hsa04666,path:hsa04810,path:hsa05203	Fc gamma R-mediated phagocytosis|Regulation of actin cytoskeleton|Viral carcinogenesis			TUT4	5.67831e-78	-0.418229	0.188	0.504	2.07832e-73	0.748342	ENSG00000134744	protein_coding	terminal uridylyl transferase 4 [Source:HGNC Symbol;Acc:HGNC:28981]	--	GO:0003676,GO:0008270,GO:0005730,GO:0005829,GO:0016779,GO:0035198,GO:0050265,GO:0070569,GO:0001556,GO:0001816,GO:0010586,GO:0031123,GO:0031664,GO:0032088,GO:0032755,GO:0070102,GO:0071076,GO:1990074,GO:0005634,GO:0005737,GO:0003723,GO:0046872,GO:0016740,GO:0005615,GO:0031047,GO:0005515,GO:0070062,GO:0000289,GO:0036464,GO:0019827,GO:0010587,GO:0031054,GO:0010526	nucleic acid binding|zinc ion binding|nucleolus|cytosol|nucleotidyltransferase activity|miRNA binding|RNA uridylyltransferase activity|uridylyltransferase activity|oocyte maturation|cytokine production|miRNA metabolic process|RNA 3'-end processing|regulation of lipopolysaccharide-mediated signaling pathway|negative regulation of NF-kappaB transcription factor activity|positive regulation of inter…	--	--
IL6ST	2.34659e-220	1.77989	0.868	0.729	8.58874e-216	3.434	ENSG00000134352	protein_coding	interleukin 6 signal transducer [Source:HGNC Symbol;Acc:HGNC:6021]	--	GO:0008284,GO:0042531,GO:0043066,GO:0010613,GO:0002675,GO:0045669,GO:0016020,GO:0016021,GO:0005886,GO:0005515,GO:0005576,GO:0004896,GO:0009897,GO:0042802,GO:0043235,GO:0070062,GO:0016032,GO:0042803,GO:0019221,GO:0070102,GO:0019838,GO:0070106,GO:0070757,GO:0005127,GO:0019955,GO:0010575,GO:0042102,GO:0005138,GO:0005896,GO:0004897,GO:0004915,GO:0019981,GO:0034097,GO:0070120,GO:0070110,GO:0038165,GO:…	positive regulation of cell population proliferation|positive regulation of tyrosine phosphorylation of STAT protein|negative regulation of apoptotic process|positive regulation of cardiac muscle hypertrophy|positive regulation of acute inflammatory response|positive regulation of osteoblast differentiation|membrane|integral component of membrane|plasma membrane|protein binding|extracellular regi…	path:hsa04060,path:hsa04550,path:hsa04630,path:hsa04659,path:hsa05167,path:hsa05200,path:hsa05203	Cytokine-cytokine receptor interaction|Signaling pathways regulating pluripotency of stem cells|Jak-STAT signaling pathway|Th17 cell differentiation|Kaposi sarcoma-associated herpesvirus infection|Pathways in cancer|Viral carcinogenesis			DHRS9	7.23855e-24	-1.11175	0.187	0.487	2.64938e-19	0.462732	ENSG00000073737	protein_coding	dehydrogenase/reductase 9 [Source:HGNC Symbol;Acc:HGNC:16888]	--	GO:0016020,GO:0016491,GO:0055114,GO:0005783,GO:0005789,GO:0031090,GO:0043231,GO:0006629,GO:0008202,GO:0030176,GO:0030855,GO:0004745,GO:0047035,GO:0042572,GO:0047023,GO:0047044,GO:0004022,GO:0042448,GO:0008209,GO:0016854,GO:0042904,GO:0002138	membrane|oxidoreductase activity|oxidation-reduction process|endoplasmic reticulum|endoplasmic reticulum membrane|organelle membrane|intracellular membrane-bounded organelle|lipid metabolic process|steroid metabolic process|integral component of endoplasmic reticulum membrane|epithelial cell differentiation|retinol dehydrogenase activity|testosterone dehydrogenase (NAD+) activity|retinol metaboli…	path:hsa00830	Retinol metabolism			PRPF8	8.98551e-78	-0.400664	0.194	0.509	3.28879e-73	0.757509	ENSG00000174231	protein_coding	pre-mRNA processing factor 8 [Source:HGNC Symbol;Acc:HGNC:17340]	--	GO:0000398,GO:0005681,GO:0003723,GO:0006397,GO:0008380,GO:0005634,GO:0016607,GO:0016020,GO:0005515,GO:0071013,GO:0005654,GO:0017070,GO:0030623,GO:0000386,GO:0005682,GO:0000375,GO:0071006,GO:0071005,GO:0046540,GO:0000244,GO:0071007,GO:0030619,GO:0030620,GO:0070530,GO:0097157,GO:0071222,GO:0071356,GO:0030532	mRNA splicing, via spliceosome|spliceosomal complex|RNA binding|mRNA processing|RNA splicing|nucleus|nuclear speck|membrane|protein binding|catalytic step 2 spliceosome|nucleoplasm|U6 snRNA binding|U5 snRNA binding|second spliceosomal transesterification activity|U5 snRNP|RNA splicing, via transesterification reactions|U2-type catalytic step 1 spliceosome|U2-type precatalytic spliceosome|U4/U6 x …	path:hsa03040	Spliceosome
NACA	3.27832e-220	-0.838635	0.942	0.979	1.1999e-215	0.559172	ENSG00000196531	protein_coding	nascent polypeptide associated complex subunit alpha [Source:HGNC Symbol;Acc:HGNC:7629]	--	GO:0005854,GO:0005634,GO:0005737,GO:0003677,GO:0015031,GO:0005515,GO:0070062,GO:0003713,GO:0006412,GO:0043403,GO:2000138,GO:0010664,GO:0061384,GO:0003231,GO:0048633,GO:0048742,GO:1901227,GO:1901228	nascent polypeptide-associated complex|nucleus|cytoplasm|DNA binding|protein transport|protein binding|extracellular exosome|transcription coactivator activity|translation|skeletal muscle tissue regeneration|positive regulation of cell proliferation involved in heart morphogenesis|negative regulation of striated muscle cell apoptotic process|heart trabecula morphogenesis|cardiac ventricle develop…	path:hsa04928	Parathyroid hormone synthesis, secretion and action			ELAVL1	7.36166e-24	0.372189	0.435	0.105	2.69444e-19	1.29431	ENSG00000066044	protein_coding	ELAV like RNA binding protein 1 [Source:HGNC Symbol;Acc:HGNC:3312]	--	GO:0003676,GO:0003723,GO:0005634,GO:0005737,GO:0016020,GO:0005829,GO:0042803,GO:0005515,GO:0005654,GO:1990904,GO:0019901,GO:0043488,GO:2000036,GO:0051260,GO:0010494,GO:0003730,GO:0000398,GO:0003725,GO:0035925,GO:0003729,GO:0070935,GO:0035198,GO:0048255,GO:0060965,GO:0017091,GO:0045727,GO:0098794,GO:0098978	nucleic acid binding|RNA binding|nucleus|cytoplasm|membrane|cytosol|protein homodimerization activity|protein binding|nucleoplasm|ribonucleoprotein complex|protein kinase binding|regulation of mRNA stability|regulation of stem cell population maintenance|protein homooligomerization|cytoplasmic stress granule|mRNA 3'-UTR binding|mRNA splicing, via spliceosome|double-stranded RNA binding|mRNA 3'-UT…	path:hsa04152,path:hsa04657	AMPK signaling pathway|IL-17 signaling pathway			HIST1H1E	1.04586e-77	-0.715155	0.208	0.516	3.82794e-73	0.60914	ENSG00000168298	protein_coding	histone cluster 1 H1 family member e [Source:HGNC Symbol;Acc:HGNC:4718]	--	GO:0005634,GO:0003723,GO:0003677,GO:0031490,GO:0006334,GO:0000786,GO:0005694,GO:0005515,GO:0006355,GO:0000790,GO:0000166,GO:0003690,GO:0005509,GO:0005524,GO:0005525,GO:0016208,GO:0032564,GO:0043531,GO:0000122,GO:0006357,GO:0016584,GO:0080182,GO:0098532,GO:0000788,GO:0045910,GO:0030261,GO:0031492,GO:0031936,GO:0005720,GO:0005719	nucleus|RNA binding|DNA binding|chromatin DNA binding|nucleosome assembly|nucleosome|chromosome|protein binding|regulation of transcription, DNA-templated|nuclear chromatin|nucleotide binding|double-stranded DNA binding|calcium ion binding|ATP binding|GTP binding|AMP binding|dATP binding|ADP binding|negative regulation of transcription by RNA polymerase II|regulation of transcription by RNA polym…	--	--
RPS23	7.88966e-220	-0.863181	0.967	0.985	2.88769e-215	0.549739	ENSG00000186468	protein_coding	ribosomal protein S23 [Source:HGNC Symbol;Acc:HGNC:10410]	--	GO:0003723,GO:0005737,GO:0016020,GO:0006412,GO:0005783,GO:0005829,GO:0002181,GO:0003735,GO:0005840,GO:0015935,GO:0005515,GO:0022627,GO:0005654,GO:0019083,GO:0006413,GO:0034063,GO:0000184,GO:0005791,GO:0006614,GO:1990145,GO:0042788,GO:0045202	RNA binding|cytoplasm|membrane|translation|endoplasmic reticulum|cytosol|cytoplasmic translation|structural constituent of ribosome|ribosome|small ribosomal subunit|protein binding|cytosolic small ribosomal subunit|nucleoplasm|viral transcription|translational initiation|stress granule assembly|nuclear-transcribed mRNA catabolic process, nonsense-mediated decay|rough endoplasmic reticulum|SRP-dep…	path:hsa03010	Ribosome			NUDT4	8.66774e-24	0.614557	0.615	0.256	3.17248e-19	1.53109	ENSG00000173598	protein_coding	nudix hydrolase 4 [Source:HGNC Symbol;Acc:HGNC:8051]	--	GO:0003723,GO:0005737,GO:0046872,GO:0005829,GO:0016787,GO:0005515,GO:0008486,GO:0052840,GO:0052842,GO:0005634,GO:0035556,GO:0043647,GO:0019722,GO:0000298,GO:0034431,GO:0034432,GO:0050072,GO:0071543,GO:1901907,GO:1901909,GO:1901911,GO:0030515,GO:0019935	RNA binding|cytoplasm|metal ion binding|cytosol|hydrolase activity|protein binding|diphosphoinositol-polyphosphate diphosphatase activity|inositol diphosphate tetrakisphosphate diphosphatase activity|inositol diphosphate pentakisphosphate diphosphatase activity|nucleus|intracellular signal transduction|inositol phosphate metabolic process|calcium-mediated signaling|endopolyphosphatase activity|bi…	--	--			TMEM161B-AS1	3.62793e-77	-0.422619	0.095	0.338	1.32786e-72	0.746069	ENSG00000247828	lncRNA	TMEM161B antisense RNA 1 [Source:HGNC Symbol;Acc:HGNC:43839]	--	--	--	--	--
SCARB1	1.41731e-217	0.505646	0.527	0.092	5.18751e-213	1.41976	ENSG00000073060	protein_coding	scavenger receptor class B member 1 [Source:HGNC Symbol;Acc:HGNC:1664]	--	GO:0042632,GO:0010595,GO:0070328,GO:0016020,GO:0016021,GO:0043231,GO:0005765,GO:0005886,GO:0005515,GO:0005901,GO:0046718,GO:0006898,GO:0070062,GO:0016032,GO:0009986,GO:0001530,GO:0030666,GO:0015914,GO:0051000,GO:0001618,GO:0033344,GO:0034384,GO:0031663,GO:0005215,GO:0034375,GO:0043691,GO:0034185,GO:0034186,GO:0030169,GO:0010867,GO:0010899,GO:0034383,GO:0070508,GO:0042060,GO:0010886,GO:0044406,GO:…	cholesterol homeostasis|positive regulation of endothelial cell migration|triglyceride homeostasis|membrane|integral component of membrane|intracellular membrane-bounded organelle|lysosomal membrane|plasma membrane|protein binding|caveola|viral entry into host cell|receptor-mediated endocytosis|extracellular exosome|viral process|cell surface|lipopolysaccharide binding|endocytic vesicle membrane|…	path:hsa04145,path:hsa04913,path:hsa04925,path:hsa04927,path:hsa04934,path:hsa04975,path:hsa04976,path:hsa04977,path:hsa04979,path:hsa05160	Phagosome|Ovarian steroidogenesis|Aldosterone synthesis and secretion|Cortisol synthesis and secretion|Cushing syndrome|Fat digestion and absorption|Bile secretion|Vitamin digestion and absorption|Cholesterol metabolism|Hepatitis C			LITAF	9.48631e-24	0.534614	0.465	0.128	3.47208e-19	1.44855	ENSG00000189067	protein_coding	lipopolysaccharide induced TNF factor [Source:HGNC Symbol;Acc:HGNC:16841]	zf-LITAF-like	GO:0005634,GO:0005737,GO:0016020,GO:0043231,GO:0046872,GO:0005829,GO:0005654,GO:0008270,GO:0003677,GO:0005794,GO:0005765,GO:0005886,GO:0005515,GO:0000139,GO:0005764,GO:0005768,GO:0031902,GO:0000978,GO:0031901,GO:0010008,GO:0001228,GO:0045944,GO:0043123,GO:0009898,GO:0006357,GO:0098559,GO:0050699,GO:0098574,GO:0001817,GO:0007568,GO:0032496,GO:0071222,GO:1901223,GO:0098560,GO:0016021	nucleus|cytoplasm|membrane|intracellular membrane-bounded organelle|metal ion binding|cytosol|nucleoplasm|zinc ion binding|DNA binding|Golgi apparatus|lysosomal membrane|plasma membrane|protein binding|Golgi membrane|lysosome|endosome|late endosome membrane|RNA polymerase II proximal promoter sequence-specific DNA binding|early endosome membrane|endosome membrane|DNA-binding transcription activat…	path:hsa04142	Lysosome			AHNAK	4.61802e-77	-0.41699	0.228	0.592	1.69024e-72	0.748986	ENSG00000124942	protein_coding	AHNAK nucleoprotein [Source:HGNC Symbol;Acc:HGNC:347]	--	GO:0005515,GO:0003723,GO:0005634,GO:0005737,GO:0016020,GO:0005829,GO:0005765,GO:0005886,GO:0045121,GO:0005925,GO:0045296,GO:0070062,GO:0042383,GO:0043484,GO:0030315,GO:0031982,GO:1901385,GO:0051259,GO:0044548,GO:0015629,GO:0043034,GO:0044291,GO:0097493	protein binding|RNA binding|nucleus|cytoplasm|membrane|cytosol|lysosomal membrane|plasma membrane|membrane raft|focal adhesion|cadherin binding|extracellular exosome|sarcolemma|regulation of RNA splicing|T-tubule|vesicle|regulation of voltage-gated calcium channel activity|protein complex oligomerization|S100 protein binding|actin cytoskeleton|costamere|cell-cell contact zone|structural molecule …	--	--
PPDPF	5.71956e-217	-0.949569	0.518	0.89	2.09342e-212	0.517787	ENSG00000125534	protein_coding	pancreatic progenitor cell differentiation and proliferation factor [Source:HGNC Symbol;Acc:HGNC:16142]	--	GO:0007275,GO:0030154	multicellular organism development|cell differentiation	--	--			CYB5R1	9.54328e-24	0.758521	0.724	0.45	3.49294e-19	1.69176	ENSG00000159348	protein_coding	cytochrome b5 reductase 1 [Source:HGNC Symbol;Acc:HGNC:13397]	--	GO:0016020,GO:0016021,GO:0016491,GO:0055114,GO:0005739,GO:0006629,GO:0006694,GO:0008202,GO:0016126,GO:0005515,GO:0005886,GO:0005789,GO:0070062,GO:0071949,GO:0002576,GO:0015701,GO:0031092,GO:0004128	membrane|integral component of membrane|oxidoreductase activity|oxidation-reduction process|mitochondrion|lipid metabolic process|steroid biosynthetic process|steroid metabolic process|sterol biosynthetic process|protein binding|plasma membrane|endoplasmic reticulum membrane|extracellular exosome|FAD binding|platelet degranulation|bicarbonate transport|platelet alpha granule membrane|cytochrome-b…	path:hsa00520	Amino sugar and nucleotide sugar metabolism			CDH1	4.84423e-77	-0.520355	0.218	0.543	1.77304e-72	0.6972	ENSG00000039068	protein_coding	cadherin 1 [Source:HGNC Symbol;Acc:HGNC:1748]	--	GO:0030336,GO:0048471,GO:0045893,GO:0016020,GO:0016021,GO:0046872,GO:0005509,GO:0007155,GO:0007156,GO:0005886,GO:0005794,GO:0005515,GO:0030054,GO:0098609,GO:0005576,GO:0042802,GO:0005737,GO:0005768,GO:0009986,GO:0007416,GO:0009636,GO:0010033,GO:0021983,GO:0031175,GO:0042493,GO:0099576,GO:0098794,GO:0098978,GO:0045296,GO:0030027,GO:0070062,GO:0005912,GO:0043296,GO:0005913,GO:0015629,GO:0007043,GO:…	negative regulation of cell migration|perinuclear region of cytoplasm|positive regulation of transcription, DNA-templated|membrane|integral component of membrane|metal ion binding|calcium ion binding|cell adhesion|homophilic cell adhesion via plasma membrane adhesion molecules|plasma membrane|Golgi apparatus|protein binding|cell junction|cell-cell adhesion|extracellular region|identical protein b…	path:hsa04015,path:hsa04371,path:hsa04390,path:hsa04514,path:hsa04520,path:hsa05100,path:hsa05130,path:hsa05200,path:hsa05213,path:hsa05216,path:hsa05218,path:hsa05219,path:hsa05226	Rap1 signaling pathway|Apelin signaling pathway|Hippo signaling pathway|Cell adhesion molecules (CAMs)|Adherens junction|Bacterial invasion of epithelial cells|Pathogenic Escherichia coli infection|Pathways in cancer|Endometrial cancer|Thyroid cancer|Melanoma|Bladder cancer|Gastric cancer
SOD3	1.89944e-216	0.709835	0.409	0.048	6.95212e-212	1.63562	ENSG00000109610	protein_coding	superoxide dismutase 3 [Source:HGNC Symbol;Acc:HGNC:11181]	--	GO:0005615,GO:0046872,GO:0016491,GO:0055114,GO:0005515,GO:0005576,GO:0005507,GO:0004784,GO:0001666,GO:0006801,GO:0006979,GO:0019430,GO:0046688,GO:0005634,GO:0005737,GO:0062023,GO:0008201,GO:0070062,GO:0005796,GO:0034599,GO:0016209	extracellular space|metal ion binding|oxidoreductase activity|oxidation-reduction process|protein binding|extracellular region|copper ion binding|superoxide dismutase activity|response to hypoxia|superoxide metabolic process|response to oxidative stress|removal of superoxide radicals|response to copper ion|nucleus|cytoplasm|collagen-containing extracellular matrix|heparin binding|extracellular ex…	--	--			PDZD2	1.20364e-23	0.543678	0.549	0.197	4.40545e-19	1.45768	ENSG00000133401	protein_coding	PDZ domain containing 2 [Source:HGNC Symbol;Acc:HGNC:18486]	--	GO:0005634,GO:0005737,GO:0005783,GO:0007155,GO:0005576,GO:0005911,GO:0005515	nucleus|cytoplasm|endoplasmic reticulum|cell adhesion|extracellular region|cell-cell junction|protein binding	--	--			LBR	5.32036e-77	-0.398983	0.108	0.357	1.9473e-72	0.758393	ENSG00000143815	protein_coding	lamin B receptor [Source:HGNC Symbol;Acc:HGNC:6518]	--	GO:0003723,GO:0005634,GO:0005737,GO:0016020,GO:0016021,GO:0016491,GO:0055114,GO:0005783,GO:0005789,GO:0003677,GO:0031965,GO:0006629,GO:0006694,GO:0008202,GO:0016126,GO:0005515,GO:0016628,GO:0008203,GO:0006695,GO:0005637,GO:0005635,GO:0070402,GO:0050613,GO:0070087,GO:0005521,GO:0030223,GO:0005639	RNA binding|nucleus|cytoplasm|membrane|integral component of membrane|oxidoreductase activity|oxidation-reduction process|endoplasmic reticulum|endoplasmic reticulum membrane|DNA binding|nuclear membrane|lipid metabolic process|steroid biosynthetic process|steroid metabolic process|sterol biosynthetic process|protein binding|oxidoreductase activity, acting on the CH-CH group of donors, NAD or NAD…	--	--
RPL35	6.91589e-216	-0.7679	0.938	0.98	2.53129e-211	0.587272	ENSG00000136942	protein_coding	ribosomal protein L35 [Source:HGNC Symbol;Acc:HGNC:10344]	--	GO:0003735,GO:0006412,GO:0005840,GO:0005622,GO:0003723,GO:0016020,GO:0022625,GO:0003729,GO:0005829,GO:0019083,GO:0006413,GO:0000463,GO:0005730,GO:0000184,GO:0006614	structural constituent of ribosome|translation|ribosome|intracellular|RNA binding|membrane|cytosolic large ribosomal subunit|mRNA binding|cytosol|viral transcription|translational initiation|maturation of LSU-rRNA from tricistronic rRNA transcript (SSU-rRNA, 5.8S rRNA, LSU-rRNA)|nucleolus|nuclear-transcribed mRNA catabolic process, nonsense-mediated decay|SRP-dependent cotranslational protein tar…	path:hsa03010	Ribosome			B4GALT5	1.2183e-23	0.484763	0.417	0.103	4.45909e-19	1.39936	ENSG00000158470	protein_coding	beta-1,4-galactosyltransferase 5 [Source:HGNC Symbol;Acc:HGNC:928]	--	GO:0016020,GO:0016021,GO:0046872,GO:0016740,GO:0016757,GO:0005794,GO:0006629,GO:0005975,GO:0006486,GO:0006665,GO:0032580,GO:0031647,GO:0000139,GO:0003945,GO:0008378,GO:0008489,GO:0010706,GO:0016266,GO:0018146,GO:0021955,GO:0022010,GO:0030311,GO:0040019,GO:0042551	membrane|integral component of membrane|metal ion binding|transferase activity|transferase activity, transferring glycosyl groups|Golgi apparatus|lipid metabolic process|carbohydrate metabolic process|protein glycosylation|sphingolipid metabolic process|Golgi cisterna membrane|regulation of protein stability|Golgi membrane|N-acetyllactosamine synthase activity|galactosyltransferase activity|UDP-g…	path:hsa00512	Mucin type O-glycan biosynthesis			TM9SF3	1.14436e-76	-0.477747	0.245	0.596	4.18848e-72	0.718098	ENSG00000077147	protein_coding	transmembrane 9 superfamily member 3 [Source:HGNC Symbol;Acc:HGNC:21529]	--	GO:0016020,GO:0016021,GO:0072657	membrane|integral component of membrane|protein localization to membrane	--	--
RPL8	2.93073e-215	-0.832999	0.973	0.989	1.07268e-210	0.561361	ENSG00000161016	protein_coding	ribosomal protein L8 [Source:HGNC Symbol;Acc:HGNC:10368]	--	GO:0003723,GO:0005737,GO:0016020,GO:0006412,GO:0002181,GO:0003735,GO:0005840,GO:0015934,GO:0019843,GO:0005925,GO:0022625,GO:0005829,GO:0019083,GO:0006413,GO:0000184,GO:0006614,GO:0014069,GO:0098794,GO:0042788	RNA binding|cytoplasm|membrane|translation|cytoplasmic translation|structural constituent of ribosome|ribosome|large ribosomal subunit|rRNA binding|focal adhesion|cytosolic large ribosomal subunit|cytosol|viral transcription|translational initiation|nuclear-transcribed mRNA catabolic process, nonsense-mediated decay|SRP-dependent cotranslational protein targeting to membrane|postsynaptic density|…	path:hsa03010	Ribosome			XPC	1.22723e-23	0.566882	0.458	0.134	4.49179e-19	1.48132	ENSG00000154767	protein_coding	XPC complex subunit, DNA damage recognition and repair factor [Source:HGNC Symbol;Acc:HGNC:12816]	--	GO:0005634,GO:0005737,GO:0043231,GO:0005730,GO:0005739,GO:0003677,GO:0005886,GO:0003684,GO:0005515,GO:0006281,GO:0006974,GO:0006289,GO:0005654,GO:0003697,GO:0044877,GO:1901990,GO:0006298,GO:0000405,GO:0070911,GO:0000109,GO:0000715,GO:0000717,GO:0006294,GO:0071942,GO:0000404,GO:0000720,GO:0010224,GO:0010996,GO:0031573,GO:0042493,GO:0070914,GO:1990731,GO:0000111,GO:0090734	nucleus|cytoplasm|intracellular membrane-bounded organelle|nucleolus|mitochondrion|DNA binding|plasma membrane|damaged DNA binding|protein binding|DNA repair|cellular response to DNA damage stimulus|nucleotide-excision repair|nucleoplasm|single-stranded DNA binding|protein-containing complex binding|regulation of mitotic cell cycle phase transition|mismatch repair|bubble DNA binding|global genome…	path:hsa03420	Nucleotide excision repair			DSC3	1.27976e-76	-0.455906	0.182	0.49	4.68404e-72	0.729052	ENSG00000134762	protein_coding	desmocollin 3 [Source:HGNC Symbol;Acc:HGNC:3037]	--	GO:0016020,GO:0016021,GO:0046872,GO:0005509,GO:0007155,GO:0007156,GO:0005886,GO:0030054,GO:0031424,GO:0005911,GO:0045295,GO:0098609,GO:0070268,GO:0001533,GO:0030057,GO:0001701,GO:0005576,GO:0005737	membrane|integral component of membrane|metal ion binding|calcium ion binding|cell adhesion|homophilic cell adhesion via plasma membrane adhesion molecules|plasma membrane|cell junction|keratinization|cell-cell junction|gamma-catenin binding|cell-cell adhesion|cornification|cornified envelope|desmosome|in utero embryonic development|extracellular region|cytoplasm	--	--
RPS15A	4.40713e-215	-0.851221	0.935	0.983	1.61305e-210	0.554315	ENSG00000134419	protein_coding	ribosomal protein S15a [Source:HGNC Symbol;Acc:HGNC:10389]	--	GO:0003723,GO:0005737,GO:0016020,GO:0006412,GO:0003735,GO:0005840,GO:0022627,GO:0005654,GO:0005829,GO:0070062,GO:0009615,GO:0019083,GO:0005515,GO:0008284,GO:0006413,GO:0045787,GO:0000184,GO:0006614	RNA binding|cytoplasm|membrane|translation|structural constituent of ribosome|ribosome|cytosolic small ribosomal subunit|nucleoplasm|cytosol|extracellular exosome|response to virus|viral transcription|protein binding|positive regulation of cell population proliferation|translational initiation|positive regulation of cell cycle|nuclear-transcribed mRNA catabolic process, nonsense-mediated decay|SR…	path:hsa03010	Ribosome			NR3C1	1.74746e-23	0.472506	0.431	0.108	6.39587e-19	1.38752	ENSG00000113580	protein_coding	nuclear receptor subfamily 3 group C member 1 [Source:HGNC Symbol;Acc:HGNC:7978]	ESR-like	GO:0005634,GO:0003723,GO:0005737,GO:0016607,GO:0008270,GO:0046872,GO:0005829,GO:0005654,GO:0006355,GO:0003677,GO:0003700,GO:0005739,GO:0051301,GO:0006325,GO:0043565,GO:0005856,GO:0005515,GO:0003707,GO:0007049,GO:0006915,GO:0008289,GO:0005815,GO:0005819,GO:0005496,GO:0007059,GO:0000981,GO:0000790,GO:0004883,GO:0042921,GO:0043402,GO:0000978,GO:0045944,GO:0032991,GO:0001228,GO:0007165,GO:0006366,GO:…	nucleus|RNA binding|cytoplasm|nuclear speck|zinc ion binding|metal ion binding|cytosol|nucleoplasm|regulation of transcription, DNA-templated|DNA binding|DNA-binding transcription factor activity|mitochondrion|cell division|chromatin organization|sequence-specific DNA binding|cytoskeleton|protein binding|steroid hormone receptor activity|cell cycle|apoptotic process|lipid binding|microtubule orga…	path:hsa04080	Neuroactive ligand-receptor interaction			DAG1	2.75541e-76	-0.457833	0.213	0.552	1.00851e-71	0.728079	ENSG00000173402	protein_coding	dystroglycan 1 [Source:HGNC Symbol;Acc:HGNC:2666]	--	GO:0005634,GO:0005737,GO:0016020,GO:0016021,GO:0005509,GO:0003779,GO:0005615,GO:0005886,GO:0005856,GO:0005515,GO:0005576,GO:0030054,GO:0045202,GO:0045211,GO:0046718,GO:0005654,GO:0005925,GO:0007016,GO:0005829,GO:0030027,GO:0030175,GO:0070062,GO:0042169,GO:0042383,GO:0005604,GO:0062023,GO:0016032,GO:0010717,GO:0016010,GO:0005788,GO:0015631,GO:0030198,GO:0005796,GO:0006509,GO:0051898,GO:0008307,GO:…	nucleus|cytoplasm|membrane|integral component of membrane|calcium ion binding|actin binding|extracellular space|plasma membrane|cytoskeleton|protein binding|extracellular region|cell junction|synapse|postsynaptic membrane|viral entry into host cell|nucleoplasm|focal adhesion|cytoskeletal anchoring at plasma membrane|cytosol|lamellipodium|filopodium|extracellular exosome|SH2 domain binding|sarcole…	path:hsa04512,path:hsa05410,path:hsa05412,path:hsa05414,path:hsa05416	ECM-receptor interaction|Hypertrophic cardiomyopathy (HCM)|Arrhythmogenic right ventricular cardiomyopathy (ARVC)|Dilated cardiomyopathy (DCM)|Viral myocarditis
LAMA5	9.09758e-213	0.823067	0.669	0.197	3.3298e-208	1.76916	ENSG00000130702	protein_coding	laminin subunit alpha 5 [Source:HGNC Symbol;Acc:HGNC:6485]	--	GO:0005634,GO:0005102,GO:0007155,GO:0005615,GO:0005576,GO:0030154,GO:0007229,GO:0030334,GO:0030155,GO:0045995,GO:0009887,GO:0009888,GO:0070062,GO:0016477,GO:0062023,GO:0005604,GO:0008283,GO:0007010,GO:0001525,GO:0005178,GO:0098609,GO:0048041,GO:0019221,GO:0005201,GO:0030198,GO:0034446,GO:0001658,GO:0001738,GO:0001755,GO:0001942,GO:0007517,GO:0008037,GO:0016331,GO:0030324,GO:0042127,GO:0042475,GO:…	nucleus|signaling receptor binding|cell adhesion|extracellular space|extracellular region|cell differentiation|integrin-mediated signaling pathway|regulation of cell migration|regulation of cell adhesion|regulation of embryonic development|animal organ morphogenesis|tissue development|extracellular exosome|cell migration|collagen-containing extracellular matrix|basement membrane|cell population p…	path:hsa04151,path:hsa04510,path:hsa04512,path:hsa05145,path:hsa05146,path:hsa05165,path:hsa05200,path:hsa05222	PI3K-Akt signaling pathway|Focal adhesion|ECM-receptor interaction|Toxoplasmosis|Amoebiasis|Human papillomavirus infection|Pathways in cancer|Small cell lung cancer			ABCA1	1.8853e-23	0.598025	0.385	0.08	6.90039e-19	1.51364	ENSG00000165029	protein_coding	ATP binding cassette subfamily A member 1 [Source:HGNC Symbol;Acc:HGNC:29]	--	GO:0042632,GO:0071404,GO:0048471,GO:0016020,GO:0016021,GO:0055085,GO:0000166,GO:0005524,GO:0006629,GO:0008202,GO:0005886,GO:0005515,GO:0016887,GO:0042626,GO:0008203,GO:0140326,GO:0005768,GO:0043231,GO:0005789,GO:0005319,GO:0031210,GO:0051117,GO:0005102,GO:0032489,GO:0034616,GO:0033344,GO:0019216,GO:0005887,GO:0045121,GO:0015485,GO:0006869,GO:0034380,GO:0043691,GO:0005548,GO:0008035,GO:0019905,GO:…	cholesterol homeostasis|cellular response to low-density lipoprotein particle stimulus|perinuclear region of cytoplasm|membrane|integral component of membrane|transmembrane transport|nucleotide binding|ATP binding|lipid metabolic process|steroid metabolic process|plasma membrane|protein binding|ATPase activity|ATPase-coupled transmembrane transporter activity|cholesterol metabolic process|ATPase-…	path:hsa02010,path:hsa04975,path:hsa04979	ABC transporters|Fat digestion and absorption|Cholesterol metabolism			L1TD1	2.95513e-76	-0.501822	0.242	0.575	1.08161e-71	0.706214	ENSG00000240563	protein_coding	LINE1 type transposase domain containing 1 [Source:HGNC Symbol;Acc:HGNC:25595]	--	GO:0005515,GO:1990904,GO:0003727,GO:0032197	protein binding|ribonucleoprotein complex|single-stranded RNA binding|transposition, RNA-mediated	--	--
PVR	6.57093e-212	1.02664	0.733	0.31	2.40503e-207	2.03728	ENSG00000073008	protein_coding	PVR cell adhesion molecule [Source:HGNC Symbol;Acc:HGNC:9705]	--	GO:0016020,GO:0016021,GO:0007155,GO:0005886,GO:0005515,GO:0005576,GO:0046718,GO:0005925,GO:0050776,GO:0038023,GO:0016032,GO:0009986,GO:0005913,GO:0005737,GO:0005615,GO:0042803,GO:0045954,GO:0001618,GO:0007156,GO:0034332,GO:0007157,GO:0050839,GO:0002860,GO:0042271,GO:0060370	membrane|integral component of membrane|cell adhesion|plasma membrane|protein binding|extracellular region|viral entry into host cell|focal adhesion|regulation of immune response|signaling receptor activity|viral process|cell surface|cell-cell adherens junction|cytoplasm|extracellular space|protein homodimerization activity|positive regulation of natural killer cell mediated cytotoxicity|virus re…	path:hsa04514	Cell adhesion molecules (CAMs)			DSC3	2.33733e-23	0.765618	0.488	0.16	8.55485e-19	1.7001	ENSG00000134762	protein_coding	desmocollin 3 [Source:HGNC Symbol;Acc:HGNC:3037]	--	GO:0016020,GO:0016021,GO:0046872,GO:0005509,GO:0007155,GO:0007156,GO:0005886,GO:0030054,GO:0031424,GO:0005911,GO:0045295,GO:0098609,GO:0070268,GO:0001533,GO:0030057,GO:0001701,GO:0005576,GO:0005737	membrane|integral component of membrane|metal ion binding|calcium ion binding|cell adhesion|homophilic cell adhesion via plasma membrane adhesion molecules|plasma membrane|cell junction|keratinization|cell-cell junction|gamma-catenin binding|cell-cell adhesion|cornification|cornified envelope|desmosome|in utero embryonic development|extracellular region|cytoplasm	--	--			WSB1	7.32398e-76	-0.611928	0.288	0.65	2.68065e-71	0.654322	ENSG00000109046	protein_coding	WD repeat and SOCS box containing 1 [Source:HGNC Symbol;Acc:HGNC:19221]	--	GO:0005515,GO:0016567,GO:0035556,GO:0005829,GO:0008150,GO:0000209,GO:0043687,GO:0005622	protein binding|protein ubiquitination|intracellular signal transduction|cytosol|biological_process|protein polyubiquitination|post-translational protein modification|intracellular	--	--
DNAH11	6.8594e-210	0.698466	0.453	0.065	2.51061e-205	1.62278	ENSG00000105877	protein_coding	dynein axonemal heavy chain 11 [Source:HGNC Symbol;Acc:HGNC:2942]	--	GO:0005737,GO:0000166,GO:0005524,GO:0003774,GO:0003777,GO:0005856,GO:0042995,GO:0005874,GO:0005576,GO:0007018,GO:0030286,GO:0005929,GO:0007368,GO:0051959,GO:0003341,GO:0031514,GO:0005930,GO:0097729,GO:0045505,GO:0008569,GO:0003356,GO:0030317,GO:0003279,GO:0003351,GO:0007507,GO:0007611,GO:0035545,GO:0060287,GO:0060411,GO:0061371,GO:1905419,GO:0097728,GO:0120134	cytoplasm|nucleotide binding|ATP binding|motor activity|microtubule motor activity|cytoskeleton|cell projection|microtubule|extracellular region|microtubule-based movement|dynein complex|cilium|determination of left/right symmetry|dynein light intermediate chain binding|cilium movement|motile cilium|axoneme|9+2 motile cilium|dynein intermediate chain binding|ATP-dependent microtubule motor activi…	path:hsa05016	Huntington disease			TMSB10	2.74898e-23	1.09847	0.952	0.932	1.00615e-18	2.14128	ENSG00000034510	protein_coding	thymosin beta 10 [Source:HGNC Symbol;Acc:HGNC:11879]	--	GO:0005737,GO:0007015,GO:0003779,GO:0005856,GO:0005515,GO:0003785,GO:0030334,GO:0042989	cytoplasm|actin filament organization|actin binding|cytoskeleton|protein binding|actin monomer binding|regulation of cell migration|sequestering of actin monomers	--	--			SLC39A7	1.18583e-75	-0.402923	0.163	0.453	4.34027e-71	0.756324	ENSG00000112473	protein_coding	solute carrier family 39 member 7 [Source:HGNC Symbol;Acc:HGNC:4927]	--	GO:0016020,GO:0016021,GO:0055085,GO:0046873,GO:0030001,GO:0005783,GO:0005654,GO:0005789,GO:0005794,GO:0006811,GO:0005515,GO:0005385,GO:0071577,GO:0006829,GO:0006882	membrane|integral component of membrane|transmembrane transport|metal ion transmembrane transporter activity|metal ion transport|endoplasmic reticulum|nucleoplasm|endoplasmic reticulum membrane|Golgi apparatus|ion transport|protein binding|zinc ion transmembrane transporter activity|zinc ion transmembrane transport|zinc ion transport|cellular zinc ion homeostasis	--	--
RPS7	5.38374e-209	-0.828496	0.954	0.986	1.9705e-204	0.563116	ENSG00000171863	protein_coding	ribosomal protein S7 [Source:HGNC Symbol;Acc:HGNC:10440]	--	GO:0003723,GO:0005634,GO:0005737,GO:0016020,GO:0006412,GO:0003735,GO:0005840,GO:0005856,GO:0005515,GO:0022627,GO:0005730,GO:0005925,GO:0006364,GO:0005813,GO:0005815,GO:0042274,GO:0032040,GO:0005654,GO:0005829,GO:0019901,GO:0032991,GO:0019083,GO:0006413,GO:1990904,GO:0000184,GO:0003730,GO:0048027,GO:0006614,GO:0010628,GO:0050821,GO:1990948,GO:1904667,GO:2000059,GO:1902255,GO:0005622,GO:0001843,GO:…	RNA binding|nucleus|cytoplasm|membrane|translation|structural constituent of ribosome|ribosome|cytoskeleton|protein binding|cytosolic small ribosomal subunit|nucleolus|focal adhesion|rRNA processing|centrosome|microtubule organizing center|ribosomal small subunit biogenesis|small-subunit processome|nucleoplasm|cytosol|protein kinase binding|protein-containing complex|viral transcription|translati…	path:hsa03010	Ribosome			CGB8	2.79199e-23	-1.30104	0.057	0.291	1.0219e-18	0.405834	ENSG00000213030	protein_coding	chorionic gonadotropin subunit beta 8 [Source:HGNC Symbol;Acc:HGNC:16453]	--	GO:0007165,GO:0005576,GO:0007186,GO:0005179,GO:0005615,GO:0005737,GO:0009755,GO:0007267,GO:0006915,GO:0007292,GO:0006357,GO:0016486	signal transduction|extracellular region|G protein-coupled receptor signaling pathway|hormone activity|extracellular space|cytoplasm|hormone-mediated signaling pathway|cell-cell signaling|apoptotic process|female gamete generation|regulation of transcription by RNA polymerase II|peptide hormone processing	--	--			DYNC1H1	1.30615e-75	-0.432472	0.19	0.506	4.78062e-71	0.740991	ENSG00000197102	protein_coding	dynein cytoplasmic 1 heavy chain 1 [Source:HGNC Symbol;Acc:HGNC:2961]	--	GO:0003723,GO:0005737,GO:0016020,GO:0000166,GO:0005524,GO:0003774,GO:0051301,GO:1904115,GO:0003777,GO:0005856,GO:0005515,GO:0007049,GO:0005874,GO:0007018,GO:0005813,GO:0030286,GO:0005576,GO:0000278,GO:0005868,GO:0005829,GO:0070062,GO:0051959,GO:0031122,GO:0005938,GO:0000086,GO:0010389,GO:0097711,GO:0043312,GO:0005881,GO:0007052,GO:0019886,GO:0006888,GO:0035578,GO:0120162,GO:0045505,GO:0060236,GO:…	RNA binding|cytoplasm|membrane|nucleotide binding|ATP binding|motor activity|cell division|axon cytoplasm|microtubule motor activity|cytoskeleton|protein binding|cell cycle|microtubule|microtubule-based movement|centrosome|dynein complex|extracellular region|mitotic cell cycle|cytoplasmic dynein complex|cytosol|extracellular exosome|dynein light intermediate chain binding|cytoplasmic microtubule …	path:hsa04145,path:hsa04962,path:hsa05132	Phagosome|Vasopressin-regulated water reabsorption|Salmonella infection
ACAN	1.06795e-208	-0.952344	0.245	0.787	3.90881e-204	0.516792	ENSG00000157766	protein_coding	aggrecan [Source:HGNC Symbol;Acc:HGNC:319]	--	GO:0046872,GO:0030246,GO:0007155,GO:0006508,GO:0005576,GO:0005540,GO:0005515,GO:0031012,GO:0001501,GO:0062023,GO:0007417,GO:0043202,GO:0030198,GO:0005796,GO:0018146,GO:0042340,GO:0005201,GO:0030021,GO:0001502,GO:0002063,GO:0007507,GO:0030166,GO:0030199,GO:0005604,GO:0098966,GO:0098978,GO:0098982,GO:0005509	metal ion binding|carbohydrate binding|cell adhesion|proteolysis|extracellular region|hyaluronic acid binding|protein binding|extracellular matrix|skeletal system development|collagen-containing extracellular matrix|central nervous system development|lysosomal lumen|extracellular matrix organization|Golgi lumen|keratan sulfate biosynthetic process|keratan sulfate catabolic process|extracellular m…	--	--			GJA5	2.96079e-23	0.603547	0.446	0.12	1.08368e-18	1.51945	ENSG00000265107	protein_coding	gap junction protein alpha 5 [Source:HGNC Symbol;Acc:HGNC:4279]	--	GO:0060371,GO:0003151,GO:0016020,GO:0016021,GO:0005886,GO:0055085,GO:0005921,GO:0030054,GO:0007154,GO:0005922,GO:0001525,GO:0003281,GO:0048844,GO:0055117,GO:0003283,GO:0005887,GO:0014704,GO:0086064,GO:0086075,GO:0055077,GO:0086020,GO:0086076,GO:0086077,GO:0086078,GO:0086079,GO:0003174,GO:0003193,GO:0016264,GO:0086021,GO:0086044,GO:0086053,GO:0086054,GO:0086055,GO:0098904,GO:0098905,GO:0098906,GO:…	regulation of atrial cardiac muscle cell membrane depolarization|outflow tract morphogenesis|membrane|integral component of membrane|plasma membrane|transmembrane transport|gap junction|cell junction|cell communication|connexin complex|angiogenesis|ventricular septum development|artery morphogenesis|regulation of cardiac muscle contraction|atrial septum development|integral component of plasma me…	--	--			PDIA3	7.43102e-75	-0.709032	0.493	0.781	2.71983e-70	0.61173	ENSG00000167004	protein_coding	protein disulfide isomerase family A member 3 [Source:HGNC Symbol;Acc:HGNC:4606]	--	GO:0003723,GO:0005634,GO:0016853,GO:0005783,GO:0005615,GO:0045454,GO:0055114,GO:0005515,GO:0006508,GO:0042470,GO:0003756,GO:0005925,GO:0042802,GO:0009986,GO:0005788,GO:0070062,GO:0002479,GO:0006457,GO:0002474,GO:0042824,GO:0004197,GO:0034976,GO:0055038,GO:0045335,GO:0015037,GO:0034975,GO:0004629,GO:0015036,GO:0098761,GO:2001238,GO:0005623	RNA binding|nucleus|isomerase activity|endoplasmic reticulum|extracellular space|cell redox homeostasis|oxidation-reduction process|protein binding|proteolysis|melanosome|protein disulfide isomerase activity|focal adhesion|identical protein binding|cell surface|endoplasmic reticulum lumen|extracellular exosome|antigen processing and presentation of exogenous peptide antigen via MHC class I, TAP-d…	path:hsa04141,path:hsa04612,path:hsa05163,path:hsa05169,path:hsa05170	Protein processing in endoplasmic reticulum|Antigen processing and presentation|Human cytomegalovirus infection|Epstein-Barr virus infection|Human immunodeficiency virus 1 infection
TLE6	1.70911e-207	0.494569	0.456	0.066	6.2555e-203	1.4089	ENSG00000104953	protein_coding	TLE family member 6, subcortical maternal complex member [Source:HGNC Symbol;Acc:HGNC:30788]	--	GO:0005634,GO:0005737,GO:0006355,GO:1903507,GO:0005515,GO:0003714,GO:0070491,GO:0090090,GO:0005667,GO:0032991,GO:0060136	nucleus|cytoplasm|regulation of transcription, DNA-templated|negative regulation of nucleic acid-templated transcription|protein binding|transcription corepressor activity|repressing transcription factor binding|negative regulation of canonical Wnt signaling pathway|transcription factor complex|protein-containing complex|embryonic process involved in female pregnancy	--	--			EIF2AK4	3.42572e-23	0.57552	0.417	0.105	1.25385e-18	1.49021	ENSG00000128829	protein_coding	eukaryotic translation initiation factor 2 alpha kinase 4 [Source:HGNC Symbol;Acc:HGNC:19687]	--	GO:0003723,GO:0005737,GO:0000166,GO:0004672,GO:0004674,GO:0005524,GO:0016301,GO:0016740,GO:0006468,GO:0016310,GO:0000077,GO:0007049,GO:0000049,GO:0002376,GO:0002250,GO:0005634,GO:0051607,GO:0007399,GO:0006417,GO:0007050,GO:1900273,GO:0016032,GO:0004694,GO:0010998,GO:0007616,GO:0060259,GO:0046777,GO:0007612,GO:0045665,GO:0002230,GO:0034644,GO:0006446,GO:0045947,GO:0034198,GO:0005844,GO:0022626,GO:…	RNA binding|cytoplasm|nucleotide binding|protein kinase activity|protein serine/threonine kinase activity|ATP binding|kinase activity|transferase activity|protein phosphorylation|phosphorylation|DNA damage checkpoint|cell cycle|tRNA binding|immune system process|adaptive immune response|nucleus|defense response to virus|nervous system development|regulation of translation|cell cycle arrest|positi…	path:hsa04140,path:hsa04141,path:hsa05160,path:hsa05162,path:hsa05164,path:hsa05168	Autophagy - animal|Protein processing in endoplasmic reticulum|Hepatitis C|Measles|Influenza A|Herpes simplex infection			RPS27	8.3756e-75	0.423112	0.997	0.997	3.06555e-70	1.34082	ENSG00000177954	protein_coding	ribosomal protein S27 [Source:HGNC Symbol;Acc:HGNC:10416]	--	GO:0003723,GO:0005634,GO:0006412,GO:0046872,GO:0008270,GO:0003677,GO:0003735,GO:0005840,GO:0005515,GO:0022627,GO:0006364,GO:0000028,GO:0005654,GO:0005829,GO:0008283,GO:0019083,GO:0006413,GO:0000184,GO:0006614,GO:0014069,GO:0005622	RNA binding|nucleus|translation|metal ion binding|zinc ion binding|DNA binding|structural constituent of ribosome|ribosome|protein binding|cytosolic small ribosomal subunit|rRNA processing|ribosomal small subunit assembly|nucleoplasm|cytosol|cell population proliferation|viral transcription|translational initiation|nuclear-transcribed mRNA catabolic process, nonsense-mediated decay|SRP-dependent …	path:hsa03010	Ribosome
HIST1H4C	2.56643e-207	-1.66656	0.49	0.837	9.3934e-203	0.315004	ENSG00000197061	protein_coding	histone cluster 1 H4 family member c [Source:HGNC Symbol;Acc:HGNC:4787]	--	GO:0005634,GO:0003723,GO:0016020,GO:0003677,GO:0046982,GO:0006334,GO:0000786,GO:0005694,GO:0005515,GO:0006352,GO:0005576,GO:0005654,GO:0070062,GO:0044267,GO:0032991,GO:0000784,GO:0060964,GO:0034080,GO:0019904,GO:0045652,GO:0006335,GO:0006336,GO:0000228,GO:0000183,GO:0045814,GO:0051290,GO:0006303,GO:0045653,GO:0000788,GO:0016233,GO:0032200	nucleus|RNA binding|membrane|DNA binding|protein heterodimerization activity|nucleosome assembly|nucleosome|chromosome|protein binding|DNA-templated transcription, initiation|extracellular region|nucleoplasm|extracellular exosome|cellular protein metabolic process|protein-containing complex|nuclear chromosome, telomeric region|regulation of gene silencing by miRNA|CENP-A containing nucleosome ass…	path:hsa05034,path:hsa05203,path:hsa05322	Alcoholism|Viral carcinogenesis|Systemic lupus erythematosus			CYP11A1	3.53912e-23	-0.770101	0.66	0.86	1.29535e-18	0.586376	ENSG00000140459	protein_coding	cytochrome P450 family 11 subfamily A member 1 [Source:HGNC Symbol;Acc:HGNC:2590]	--	GO:0016020,GO:0046872,GO:0004497,GO:0016491,GO:0055114,GO:0005743,GO:0005739,GO:0006629,GO:0006694,GO:0008202,GO:0005506,GO:0016705,GO:0005515,GO:0020037,GO:0008203,GO:0008386,GO:0006700,GO:0008207,GO:0005759,GO:0016125,GO:0006704,GO:0034650,GO:0042359,GO:0071375	membrane|metal ion binding|monooxygenase activity|oxidoreductase activity|oxidation-reduction process|mitochondrial inner membrane|mitochondrion|lipid metabolic process|steroid biosynthetic process|steroid metabolic process|iron ion binding|oxidoreductase activity, acting on paired donors, with incorporation or reduction of molecular oxygen|protein binding|heme binding|cholesterol metabolic proce…	path:hsa00140,path:hsa04913,path:hsa04925,path:hsa04927,path:hsa04934	Steroid hormone biosynthesis|Ovarian steroidogenesis|Aldosterone synthesis and secretion|Cortisol synthesis and secretion|Cushing syndrome			SLC2A1	9.58973e-75	-0.565784	0.309	0.66	3.50994e-70	0.675588	ENSG00000117394	protein_coding	solute carrier family 2 member 1 [Source:HGNC Symbol;Acc:HGNC:11005]	--	GO:0016020,GO:0016021,GO:0022857,GO:0055085,GO:0005215,GO:0005886,GO:0005515,GO:0042470,GO:0008643,GO:0030496,GO:0042802,GO:0005887,GO:0005355,GO:1904659,GO:0070062,GO:0072562,GO:0009986,GO:0000139,GO:0030864,GO:0050796,GO:0043621,GO:0065003,GO:0016324,GO:0019852,GO:0005989,GO:0019900,GO:0033300,GO:0042910,GO:0055056,GO:0001666,GO:0006970,GO:0007565,GO:0010827,GO:0021987,GO:0032868,GO:0042149,GO:…	membrane|integral component of membrane|transmembrane transporter activity|transmembrane transport|transporter activity|plasma membrane|protein binding|melanosome|carbohydrate transport|midbody|identical protein binding|integral component of plasma membrane|glucose transmembrane transporter activity|glucose transmembrane transport|extracellular exosome|blood microparticle|cell surface|Golgi membr…	path:hsa04066,path:hsa04911,path:hsa04919,path:hsa04920,path:hsa04922,path:hsa04931,path:hsa04976,path:hsa05166,path:hsa05200,path:hsa05211,path:hsa05230	HIF-1 signaling pathway|Insulin secretion|Thyroid hormone signaling pathway|Adipocytokine signaling pathway|Glucagon signaling pathway|Insulin resistance|Bile secretion|Human T-cell leukemia virus 1 infection|Pathways in cancer|Renal cell carcinoma|Central carbon metabolism in cancer
MT-CO1	3.58152e-207	-1.09516	0.955	0.996	1.31087e-202	0.468085	ENSG00000198804	protein_coding	mitochondrially encoded cytochrome c oxidase I [Source:HGNC Symbol;Acc:HGNC:7419]	--	GO:0016020,GO:0016021,GO:0046872,GO:0016491,GO:0055114,GO:0005743,GO:0005739,GO:0005515,GO:1902600,GO:0070469,GO:0020037,GO:0004129,GO:0022900,GO:0009060,GO:0006123,GO:0005751,GO:0015990,GO:0005750,GO:0006119,GO:0006979,GO:0007568,GO:0021549,GO:0046688,GO:0051602,GO:0045277	membrane|integral component of membrane|metal ion binding|oxidoreductase activity|oxidation-reduction process|mitochondrial inner membrane|mitochondrion|protein binding|proton transmembrane transport|respirasome|heme binding|cytochrome-c oxidase activity|electron transport chain|aerobic respiration|mitochondrial electron transport, cytochrome c to oxygen|mitochondrial respiratory chain complex IV…	--	--			FZD5	3.71646e-23	0.483475	0.333	0.048	1.36026e-18	1.39811	ENSG00000163251	protein_coding	frizzled class receptor 5 [Source:HGNC Symbol;Acc:HGNC:4043]	--	GO:0045944,GO:0050718,GO:1904469,GO:0016020,GO:0016021,GO:0005794,GO:0005886,GO:0042995,GO:0005515,GO:0007165,GO:0000139,GO:0004888,GO:0004930,GO:0007166,GO:0007186,GO:0007275,GO:0016055,GO:0030054,GO:0045202,GO:0042813,GO:0008289,GO:0030425,GO:0030424,GO:0060070,GO:0005887,GO:0043204,GO:0017147,GO:0060071,GO:0031625,GO:0035567,GO:0009986,GO:1903146,GO:0001540,GO:0032729,GO:0030182,GO:0000578,GO:…	positive regulation of transcription by RNA polymerase II|positive regulation of interleukin-1 beta secretion|positive regulation of tumor necrosis factor secretion|membrane|integral component of membrane|Golgi apparatus|plasma membrane|cell projection|protein binding|signal transduction|Golgi membrane|transmembrane signaling receptor activity|G protein-coupled receptor activity|cell surface rece…	path:hsa04150,path:hsa04310,path:hsa04390,path:hsa04550,path:hsa04916,path:hsa04934,path:hsa05165,path:hsa05166,path:hsa05200,path:hsa05205,path:hsa05217,path:hsa05224,path:hsa05225,path:hsa05226	mTOR signaling pathway|Wnt signaling pathway|Hippo signaling pathway|Signaling pathways regulating pluripotency of stem cells|Melanogenesis|Cushing syndrome|Human papillomavirus infection|Human T-cell leukemia virus 1 infection|Pathways in cancer|Proteoglycans in cancer|Basal cell carcinoma|Breast cancer|Hepatocellular carcinoma|Gastric cancer			EPCAM	5.85395e-74	-0.357227	0.035	0.212	2.1426e-69	0.780664	ENSG00000119888	protein_coding	epithelial cell adhesion molecule [Source:HGNC Symbol;Acc:HGNC:11529]	--	GO:0016020,GO:0016021,GO:0005886,GO:0030054,GO:0050900,GO:0005923,GO:0005515,GO:0045944,GO:0070062,GO:0048863,GO:0008284,GO:0016328,GO:0044877,GO:0016324,GO:2000648,GO:0098641,GO:0001657,GO:0023019,GO:0043066,GO:0098742,GO:2000048,GO:2000147,GO:0009986,GO:0016323	membrane|integral component of membrane|plasma membrane|cell junction|leukocyte migration|bicellular tight junction|protein binding|positive regulation of transcription by RNA polymerase II|extracellular exosome|stem cell differentiation|positive regulation of cell population proliferation|lateral plasma membrane|protein-containing complex binding|apical plasma membrane|positive regulation of ste…	--	--
FMNL2	1.07592e-206	0.987598	0.762	0.362	3.93796e-202	1.98288	ENSG00000157827	protein_coding	formin like 2 [Source:HGNC Symbol;Acc:HGNC:18267]	--	GO:0005737,GO:0003779,GO:0030036,GO:0007010,GO:0016043,GO:0005829,GO:0017048,GO:0045296,GO:0022604,GO:0008360,GO:0030866,GO:0032794	cytoplasm|actin binding|actin cytoskeleton organization|cytoskeleton organization|cellular component organization|cytosol|Rho GTPase binding|cadherin binding|regulation of cell morphogenesis|regulation of cell shape|cortical actin cytoskeleton organization|GTPase activating protein binding	--	--			ARHGAP21	4.08065e-23	0.562183	0.592	0.239	1.49356e-18	1.4765	ENSG00000107863	protein_coding	Rho GTPase activating protein 21 [Source:HGNC Symbol;Acc:HGNC:23725]	--	GO:0005737,GO:0016020,GO:0007165,GO:0005794,GO:0005886,GO:0030054,GO:0043547,GO:0015629,GO:0005856,GO:0005515,GO:0000139,GO:0031410,GO:0030659,GO:0005096,GO:0005829,GO:0051056,GO:0007030,GO:0051683,GO:0072384,GO:0051684	cytoplasm|membrane|signal transduction|Golgi apparatus|plasma membrane|cell junction|positive regulation of GTPase activity|actin cytoskeleton|cytoskeleton|protein binding|Golgi membrane|cytoplasmic vesicle|cytoplasmic vesicle membrane|GTPase activator activity|cytosol|regulation of small GTPase mediated signal transduction|Golgi organization|establishment of Golgi localization|organelle transpor…	--	--			MFSD4B	1.43379e-73	-0.402843	0.124	0.383	5.24782e-69	0.756366	ENSG00000173214	protein_coding	major facilitator superfamily domain containing 4B [Source:HGNC Symbol;Acc:HGNC:21053]	--	GO:0016021,GO:0055085,GO:0016020,GO:0005887,GO:0015293,GO:0006811,GO:0005886,GO:0006814,GO:0008643,GO:1904659,GO:0016324,GO:0005355	integral component of membrane|transmembrane transport|membrane|integral component of plasma membrane|symporter activity|ion transport|plasma membrane|sodium ion transport|carbohydrate transport|glucose transmembrane transport|apical plasma membrane|glucose transmembrane transporter activity	--	--
SNRPD2	3.45261e-206	-0.763762	0.772	0.941	1.26369e-201	0.588959	ENSG00000125743	protein_coding	small nuclear ribonucleoprotein D2 polypeptide [Source:HGNC Symbol;Acc:HGNC:11159]	--	GO:0008380,GO:0003723,GO:0006397,GO:0005634,GO:0005737,GO:0005829,GO:0005515,GO:0005681,GO:0000387,GO:0000398,GO:0071013,GO:0005685,GO:0005654,GO:0070062,GO:0046540,GO:0005686,GO:0005687,GO:0030532,GO:0005682,GO:0034709,GO:0000245,GO:0051170,GO:0034719,GO:0071005,GO:0071007,GO:0005689,GO:0034715	RNA splicing|RNA binding|mRNA processing|nucleus|cytoplasm|cytosol|protein binding|spliceosomal complex|spliceosomal snRNP assembly|mRNA splicing, via spliceosome|catalytic step 2 spliceosome|U1 snRNP|nucleoplasm|extracellular exosome|U4/U6 x U5 tri-snRNP complex|U2 snRNP|U4 snRNP|small nuclear ribonucleoprotein complex|U5 snRNP|methylosome|spliceosomal complex assembly|import into nucleus|SMN-Sm…	path:hsa03040	Spliceosome			GPR37	4.22002e-23	0.374894	0.287	0.023	1.54457e-18	1.29674	ENSG00000170775	protein_coding	G protein-coupled receptor 37 [Source:HGNC Symbol;Acc:HGNC:4494]	--	GO:0016020,GO:0016021,GO:0004930,GO:0007186,GO:0005783,GO:0005789,GO:0005886,GO:0005515,GO:0007165,GO:0043235,GO:0005887,GO:0007193,GO:0043410,GO:0008528,GO:0030544,GO:0031072,GO:0031625,GO:0036505,GO:0042277,GO:0031987,GO:0042416,GO:0045964,GO:1903206,GO:0000151	membrane|integral component of membrane|G protein-coupled receptor activity|G protein-coupled receptor signaling pathway|endoplasmic reticulum|endoplasmic reticulum membrane|plasma membrane|protein binding|signal transduction|receptor complex|integral component of plasma membrane|adenylate cyclase-inhibiting G protein-coupled receptor signaling pathway|positive regulation of MAPK cascade|G protei…	path:hsa05012	Parkinson disease			SLC43A2	7.8912e-73	-0.625712	0.274	0.602	2.88826e-68	0.6481	ENSG00000167703	protein_coding	solute carrier family 43 member 2 [Source:HGNC Symbol;Acc:HGNC:23087]	--	GO:0016020,GO:0016021,GO:0055085,GO:0005887,GO:0003333,GO:0005886,GO:0006865,GO:0015179,GO:0015807,GO:1902475,GO:0015171,GO:0015175,GO:0015804	membrane|integral component of membrane|transmembrane transport|integral component of plasma membrane|amino acid transmembrane transport|plasma membrane|amino acid transport|L-amino acid transmembrane transporter activity|L-amino acid transport|L-alpha-amino acid transmembrane transport|amino acid transmembrane transporter activity|neutral amino acid transmembrane transporter activity|neutral ami…	--	--
RHOBTB3	3.69216e-206	1.3495	0.851	0.635	1.35137e-201	2.54824	ENSG00000164292	protein_coding	Rho related BTB domain containing 3 [Source:HGNC Symbol;Acc:HGNC:18757]	--	GO:0016192,GO:0003924,GO:0005525,GO:0016887,GO:0017137,GO:0005829,GO:0000166,GO:0005524,GO:0016787,GO:0005794,GO:0005515,GO:0005737,GO:0008045,GO:0005886,GO:0070062,GO:0019901,GO:0005938,GO:0042147,GO:0007266,GO:0008360,GO:0030036,GO:0032588,GO:0007015,GO:0032956,GO:0043652,GO:0007163,GO:0042995,GO:0008584	vesicle-mediated transport|GTPase activity|GTP binding|ATPase activity|Rab GTPase binding|cytosol|nucleotide binding|ATP binding|hydrolase activity|Golgi apparatus|protein binding|cytoplasm|motor neuron axon guidance|plasma membrane|extracellular exosome|protein kinase binding|cell cortex|retrograde transport, endosome to Golgi|Rho protein signal transduction|regulation of cell shape|actin cytosk…	--	--			TCEAL9	5.655e-23	0.770768	0.799	0.544	2.06979e-18	1.70618	ENSG00000185222	protein_coding	transcription elongation factor A like 9 [Source:HGNC Symbol;Acc:HGNC:30084]	--	GO:0005634,GO:0050699	nucleus|WW domain binding	--	--			DDX3X	8.15636e-73	-0.575964	0.348	0.688	2.98531e-68	0.670838	ENSG00000215301	protein_coding	DEAD-box helicase 3 X-linked [Source:HGNC Symbol;Acc:HGNC:2745]	--	GO:0003676,GO:0003723,GO:0005634,GO:0005737,GO:0016607,GO:0016020,GO:0006413,GO:0005852,GO:0000166,GO:0005524,GO:0043066,GO:0005829,GO:0016787,GO:0003677,GO:0005739,GO:0005515,GO:0032508,GO:0006915,GO:0022627,GO:0016055,GO:0005741,GO:0003678,GO:0004386,GO:0045727,GO:0002376,GO:0045087,GO:0042254,GO:0003724,GO:0005576,GO:0007059,GO:0045948,GO:0030154,GO:0045944,GO:0045296,GO:0070062,GO:0043539,GO:…	nucleic acid binding|RNA binding|nucleus|cytoplasm|nuclear speck|membrane|translational initiation|eukaryotic translation initiation factor 3 complex|nucleotide binding|ATP binding|negative regulation of apoptotic process|cytosol|hydrolase activity|DNA binding|mitochondrion|protein binding|DNA duplex unwinding|apoptotic process|cytosolic small ribosomal subunit|Wnt signaling pathway|mitochondrial…	path:hsa04622,path:hsa05161,path:hsa05203	RIG-I-like receptor signaling pathway|Hepatitis B|Viral carcinogenesis
SPON2	1.58372e-205	-1.47006	0.207	0.716	5.79656e-201	0.360967	ENSG00000159674	protein_coding	spondin 2 [Source:HGNC Symbol;Acc:HGNC:11253]	--	GO:0046872,GO:0007155,GO:0005515,GO:0005576,GO:0002376,GO:0045087,GO:0031012,GO:0070062,GO:0001530,GO:0003823,GO:0002448,GO:0008228,GO:0032496,GO:0032755,GO:0032760,GO:0042742,GO:0043152,GO:0050832,GO:0051607,GO:0060907,GO:0071222,GO:0005615	metal ion binding|cell adhesion|protein binding|extracellular region|immune system process|innate immune response|extracellular matrix|extracellular exosome|lipopolysaccharide binding|antigen binding|mast cell mediated immunity|opsonization|response to lipopolysaccharide|positive regulation of interleukin-6 production|positive regulation of tumor necrosis factor production|defense response to bac…	--	--			SH3GL1	5.8259e-23	0.577339	0.51	0.188	2.13234e-18	1.49209	ENSG00000141985	protein_coding	SH3 domain containing GRB2 like 1, endophilin A2 [Source:HGNC Symbol;Acc:HGNC:10830]	--	GO:0005737,GO:0016020,GO:0005829,GO:0098793,GO:0042995,GO:0005515,GO:0030054,GO:0008289,GO:0042802,GO:0005768,GO:0045296,GO:0006897,GO:0002102,GO:0031901,GO:0007165,GO:0007417,GO:0098978,GO:0008022,GO:0017124,GO:0019902,GO:0031697,GO:0044325,GO:0051020,GO:0016191,GO:0098815,GO:1900242,GO:1900244,GO:0045202,GO:0098685,GO:0098686,GO:0099092	cytoplasm|membrane|cytosol|presynapse|cell projection|protein binding|cell junction|lipid binding|identical protein binding|endosome|cadherin binding|endocytosis|podosome|early endosome membrane|signal transduction|central nervous system development|glutamatergic synapse|protein C-terminus binding|SH3 domain binding|phosphatase binding|beta-1 adrenergic receptor binding|ion channel binding|GTPase…	path:hsa04144	Endocytosis			PAPPA2	8.80007e-73	1.14147	0.287	0.019	3.22091e-68	2.20606	ENSG00000116183	protein_coding	pappalysin 2 [Source:HGNC Symbol;Acc:HGNC:14615]	--	GO:0008270,GO:0046872,GO:0016787,GO:0008233,GO:0006508,GO:0005576,GO:0008237,GO:0070062,GO:0044267,GO:0001558,GO:0009651,GO:0060349,GO:0005829,GO:0016324,GO:0005515	zinc ion binding|metal ion binding|hydrolase activity|peptidase activity|proteolysis|extracellular region|metallopeptidase activity|extracellular exosome|cellular protein metabolic process|regulation of cell growth|response to salt stress|bone morphogenesis|cytosol|apical plasma membrane|protein binding	--	--
RPL34	4.13094e-205	-0.79793	0.964	0.987	1.51196e-200	0.575174	ENSG00000109475	protein_coding	ribosomal protein L34 [Source:HGNC Symbol;Acc:HGNC:10340]	--	GO:0005737,GO:0006412,GO:0005783,GO:0003735,GO:0005840,GO:0005829,GO:0005515,GO:0045296,GO:0070062,GO:0019083,GO:0006413,GO:0003723,GO:0000184,GO:0006614,GO:0022625,GO:0005622	cytoplasm|translation|endoplasmic reticulum|structural constituent of ribosome|ribosome|cytosol|protein binding|cadherin binding|extracellular exosome|viral transcription|translational initiation|RNA binding|nuclear-transcribed mRNA catabolic process, nonsense-mediated decay|SRP-dependent cotranslational protein targeting to membrane|cytosolic large ribosomal subunit|intracellular	path:hsa03010	Ribosome			CLTB	6.41553e-23	0.865123	0.793	0.573	2.34815e-18	1.8215	ENSG00000175416	protein_coding	clathrin light chain B [Source:HGNC Symbol;Acc:HGNC:2091]	--	GO:0016020,GO:0006886,GO:0016192,GO:0043231,GO:0005829,GO:0005886,GO:0005198,GO:0031410,GO:0030659,GO:0005905,GO:0030130,GO:0030132,GO:0005515,GO:0048268,GO:0061024,GO:0030672,GO:0072583,GO:0032050,GO:0045334,GO:0030118,GO:0030125,GO:0099631,GO:0042277,GO:0005802,GO:0060170,GO:0098835	membrane|intracellular protein transport|vesicle-mediated transport|intracellular membrane-bounded organelle|cytosol|plasma membrane|structural molecule activity|cytoplasmic vesicle|cytoplasmic vesicle membrane|clathrin-coated pit|clathrin coat of trans-Golgi network vesicle|clathrin coat of coated pit|protein binding|clathrin coat assembly|membrane organization|synaptic vesicle membrane|clathrin…	path:hsa04142,path:hsa04144,path:hsa04721,path:hsa04961,path:hsa05016,path:hsa05100	Lysosome|Endocytosis|Synaptic vesicle cycle|Endocrine and other factor-regulated calcium reabsorption|Huntington disease|Bacterial invasion of epithelial cells			POGLUT3	9.57015e-73	-0.302207	0.113	0.364	3.50277e-68	0.811011	ENSG00000178202	protein_coding	protein O-glucosyltransferase 3 [Source:HGNC Symbol;Acc:HGNC:28496]	--	GO:0016740,GO:0005783,GO:0016757,GO:0006486,GO:0005788,GO:0035252,GO:0005575,GO:0018242,GO:0030158,GO:0035251,GO:0046527,GO:0005515	transferase activity|endoplasmic reticulum|transferase activity, transferring glycosyl groups|protein glycosylation|endoplasmic reticulum lumen|UDP-xylosyltransferase activity|cellular_component|protein O-linked glycosylation via serine|protein xylosyltransferase activity|UDP-glucosyltransferase activity|glucosyltransferase activity|protein binding	--	--
RPL22	1.08929e-204	-0.735347	0.942	0.978	3.98692e-200	0.600674	ENSG00000116251	protein_coding	ribosomal protein L22 [Source:HGNC Symbol;Acc:HGNC:10315]	--	GO:0003723,GO:0005634,GO:0006412,GO:0003735,GO:0005840,GO:0005515,GO:0002181,GO:0005925,GO:0008201,GO:0005829,GO:0070062,GO:0019083,GO:0005737,GO:0006413,GO:1990904,GO:0000184,GO:0006614,GO:0022625,GO:0045182,GO:0046632,GO:0099577,GO:0098793,GO:0098978,GO:0005622	RNA binding|nucleus|translation|structural constituent of ribosome|ribosome|protein binding|cytoplasmic translation|focal adhesion|heparin binding|cytosol|extracellular exosome|viral transcription|cytoplasm|translational initiation|ribonucleoprotein complex|nuclear-transcribed mRNA catabolic process, nonsense-mediated decay|SRP-dependent cotranslational protein targeting to membrane|cytosolic lar…	path:hsa03010	Ribosome			FNBP1L	6.58015e-23	0.685544	0.529	0.205	2.4084e-18	1.60831	ENSG00000137942	protein_coding	formin binding protein 1 like [Source:HGNC Symbol;Acc:HGNC:20851]	--	GO:0005829,GO:0006897,GO:0005515,GO:0005737,GO:0016020,GO:0005886,GO:0005856,GO:0031410,GO:0006914,GO:0008289,GO:0045296,GO:0005938,GO:0061024,GO:0006900,GO:0016050,GO:0030050,GO:0051491,GO:0060271,GO:0051020,GO:0072583,GO:0010324,GO:0097320	cytosol|endocytosis|protein binding|cytoplasm|membrane|plasma membrane|cytoskeleton|cytoplasmic vesicle|autophagy|lipid binding|cadherin binding|cell cortex|membrane organization|vesicle budding from membrane|vesicle organization|vesicle transport along actin filament|positive regulation of filopodium assembly|cilium assembly|GTPase binding|clathrin-dependent endocytosis|membrane invagination|pla…	--	--			SLC5A3	1.5516e-72	-0.411813	0.108	0.353	5.67902e-68	0.751678	ENSG00000198743	protein_coding	solute carrier family 5 member 3 [Source:HGNC Symbol;Acc:HGNC:11038]	--	GO:0016020,GO:0016021,GO:0022857,GO:0055085,GO:0015293,GO:0006811,GO:0006814,GO:0005886,GO:0005412,GO:1904659,GO:0005887,GO:0006020,GO:0005367,GO:0007422,GO:0015798,GO:0043576	membrane|integral component of membrane|transmembrane transporter activity|transmembrane transport|symporter activity|ion transport|sodium ion transport|plasma membrane|glucose:sodium symporter activity|glucose transmembrane transport|integral component of plasma membrane|inositol metabolic process|myo-inositol:sodium symporter activity|peripheral nervous system development|myo-inositol transport…	--	--
RPL26	1.17204e-204	-0.90615	0.959	0.985	4.2898e-200	0.533607	ENSG00000161970	protein_coding	ribosomal protein L26 [Source:HGNC Symbol;Acc:HGNC:10327]	--	GO:0003723,GO:0016020,GO:0006412,GO:0003735,GO:0005840,GO:0002181,GO:0015934,GO:0006364,GO:0022625,GO:0005515,GO:0005829,GO:0070062,GO:0019083,GO:0042273,GO:0006413,GO:0005737,GO:0000184,GO:0048027,GO:0006614,GO:0071480,GO:0005654,GO:0006977,GO:0034644,GO:0005730,GO:0045727,GO:1902164,GO:1902167,GO:1904803,GO:0022626,GO:1990904,GO:0005622	RNA binding|membrane|translation|structural constituent of ribosome|ribosome|cytoplasmic translation|large ribosomal subunit|rRNA processing|cytosolic large ribosomal subunit|protein binding|cytosol|extracellular exosome|viral transcription|ribosomal large subunit biogenesis|translational initiation|cytoplasm|nuclear-transcribed mRNA catabolic process, nonsense-mediated decay|mRNA 5'-UTR binding|…	path:hsa03010	Ribosome			SPTBN1	7.03337e-23	0.715508	0.426	0.114	2.57428e-18	1.64206	ENSG00000115306	protein_coding	spectrin beta, non-erythrocytic 1 [Source:HGNC Symbol;Acc:HGNC:11275]	--	GO:0003723,GO:0005737,GO:0016020,GO:0003779,GO:0005886,GO:0051693,GO:0005856,GO:0005515,GO:0005200,GO:0007010,GO:0005543,GO:0008091,GO:0005516,GO:0005829,GO:0045296,GO:0070062,GO:0000165,GO:0031430,GO:0044877,GO:0007182,GO:0060390,GO:0072659,GO:0005634,GO:0014069,GO:0030673,GO:0030863,GO:0032437,GO:0032991,GO:0098794,GO:0098978,GO:0007411,GO:0006888,GO:1903076,GO:0030506,GO:1903078,GO:0051020,GO:…	RNA binding|cytoplasm|membrane|actin binding|plasma membrane|actin filament capping|cytoskeleton|protein binding|structural constituent of cytoskeleton|cytoskeleton organization|phospholipid binding|spectrin|calmodulin binding|cytosol|cadherin binding|extracellular exosome|MAPK cascade|M band|protein-containing complex binding|common-partner SMAD protein phosphorylation|regulation of SMAD protein…	--	--			FTX	2.00739e-72	-0.453323	0.133	0.406	7.34724e-68	0.730359	ENSG00000230590	lncRNA	FTX transcript, XIST regulator [Source:HGNC Symbol;Acc:HGNC:37190]	--	--	--	--	--
HIP1	1.19577e-204	0.875003	0.689	0.253	4.37664e-200	1.83401	ENSG00000127946	protein_coding	huntingtin interacting protein 1 [Source:HGNC Symbol;Acc:HGNC:4913]	--	GO:0005634,GO:0005737,GO:0016020,GO:0043231,GO:0003779,GO:0006897,GO:0030276,GO:0006915,GO:0005515,GO:0031410,GO:0005543,GO:0048268,GO:0030136,GO:0035091,GO:0030154,GO:0072583,GO:0051015,GO:0005829,GO:0080025,GO:0012505,GO:0030479,GO:0006919,GO:0030665,GO:0007015,GO:0005154,GO:0005200,GO:0032051,GO:0032266,GO:0035254,GO:0035615,GO:0042803,GO:0043325,GO:0046982,GO:0030100,GO:0042981,GO:0045742,GO:…	nucleus|cytoplasm|membrane|intracellular membrane-bounded organelle|actin binding|endocytosis|clathrin binding|apoptotic process|protein binding|cytoplasmic vesicle|phospholipid binding|clathrin coat assembly|clathrin-coated vesicle|phosphatidylinositol binding|cell differentiation|clathrin-dependent endocytosis|actin filament binding|cytosol|phosphatidylinositol-3,5-bisphosphate binding|endomemb…	path:hsa05016	Huntington disease			PATJ	7.49521e-23	0.47579	0.373	0.074	2.74332e-18	1.39068	ENSG00000132849	protein_coding	PATJ crumbs cell polarity complex component [Source:HGNC Symbol;Acc:HGNC:28881]	--	GO:0032991,GO:0045177,GO:0005515,GO:0005737,GO:0016020,GO:0005813,GO:0005829,GO:0005886,GO:0030054,GO:0048471,GO:0005815,GO:0005923,GO:0070062,GO:0016324,GO:0035556,GO:0070830	protein-containing complex|apical part of cell|protein binding|cytoplasm|membrane|centrosome|cytosol|plasma membrane|cell junction|perinuclear region of cytoplasm|microtubule organizing center|bicellular tight junction|extracellular exosome|apical plasma membrane|intracellular signal transduction|bicellular tight junction assembly	path:hsa04390,path:hsa04530,path:hsa05165	Hippo signaling pathway|Tight junction|Human papillomavirus infection			KTN1	4.00248e-72	-0.560109	0.31	0.667	1.46495e-67	0.678251	ENSG00000126777	protein_coding	kinectin 1 [Source:HGNC Symbol;Acc:HGNC:6467]	--	GO:0016020,GO:0016021,GO:0007018,GO:0019894,GO:0015031,GO:0030176,GO:0003723,GO:0005783,GO:0005789,GO:0005515,GO:0045296,GO:0044267,GO:0043687,GO:0005887,GO:0005788	membrane|integral component of membrane|microtubule-based movement|kinesin binding|protein transport|integral component of endoplasmic reticulum membrane|RNA binding|endoplasmic reticulum|endoplasmic reticulum membrane|protein binding|cadherin binding|cellular protein metabolic process|post-translational protein modification|integral component of plasma membrane|endoplasmic reticulum lumen	--	--
CPM	3.2461e-204	1.40163	0.827	0.575	1.1881e-199	2.64201	ENSG00000135678	protein_coding	carboxypeptidase M [Source:HGNC Symbol;Acc:HGNC:2311]	--	GO:0016020,GO:0016021,GO:0008270,GO:0006508,GO:0004181,GO:0046872,GO:0016787,GO:0005886,GO:0008233,GO:0008237,GO:0004180,GO:0009986,GO:0005615,GO:0005576,GO:0031225,GO:0070062,GO:0009653,GO:0006518,GO:0016485	membrane|integral component of membrane|zinc ion binding|proteolysis|metallocarboxypeptidase activity|metal ion binding|hydrolase activity|plasma membrane|peptidase activity|metallopeptidase activity|carboxypeptidase activity|cell surface|extracellular space|extracellular region|anchored component of membrane|extracellular exosome|anatomical structure morphogenesis|peptide metabolic process|prote…	--	--			LINC00278	8.88284e-23	0.32568	0.237	0	3.25121e-18	1.25325	ENSG00000231535	lncRNA	long intergenic non-protein coding RNA 278 [Source:HGNC Symbol;Acc:HGNC:38712]	--	--	--	--	--			NT5C	1.85426e-71	-0.369063	0.154	0.426	6.78679e-67	0.774285	ENSG00000125458	protein_coding	5', 3'-nucleotidase, cytosolic [Source:HGNC Symbol;Acc:HGNC:17144]	--	GO:0016311,GO:0008253,GO:0009264,GO:0005634,GO:0005737,GO:0046872,GO:0000166,GO:0005829,GO:0016787,GO:0009117,GO:0070062,GO:0006195,GO:0046135,GO:0008252,GO:0019103,GO:0009223,GO:0016791	dephosphorylation|5'-nucleotidase activity|deoxyribonucleotide catabolic process|nucleus|cytoplasm|metal ion binding|nucleotide binding|cytosol|hydrolase activity|nucleotide metabolic process|extracellular exosome|purine nucleotide catabolic process|pyrimidine nucleoside catabolic process|nucleotidase activity|pyrimidine nucleotide binding|pyrimidine deoxyribonucleotide catabolic process|phosphat…	path:hsa00230,path:hsa00240,path:hsa00760	Purine metabolism|Pyrimidine metabolism|Nicotinate and nicotinamide metabolism
IL1R2	4.45889e-204	1.26894	0.663	0.24	1.632e-199	2.40984	ENSG00000115590	protein_coding	interleukin 1 receptor type 2 [Source:HGNC Symbol;Acc:HGNC:5994]	--	GO:0016020,GO:0016021,GO:0005886,GO:0005515,GO:0005576,GO:0070498,GO:0004908,GO:0004910,GO:0006955,GO:0019221,GO:0019966,GO:0010955,GO:0050712,GO:1900016,GO:2000660,GO:0005737	membrane|integral component of membrane|plasma membrane|protein binding|extracellular region|interleukin-1-mediated signaling pathway|interleukin-1 receptor activity|interleukin-1, type II, blocking receptor activity|immune response|cytokine-mediated signaling pathway|interleukin-1 binding|negative regulation of protein processing|negative regulation of interleukin-1 alpha secretion|negative regu…	path:hsa04060,path:hsa04640,path:hsa05146,path:hsa05166,path:hsa05202,path:hsa05215,path:hsa05418	Cytokine-cytokine receptor interaction|Hematopoietic cell lineage|Amoebiasis|Human T-cell leukemia virus 1 infection|Transcriptional misregulation in cancer|Prostate cancer|Fluid shear stress and atherosclerosis			EFEMP1	9.4227e-23	0.823304	0.684	0.373	3.4488e-18	1.76945	ENSG00000115380	protein_coding	EGF containing fibulin extracellular matrix protein 1 [Source:HGNC Symbol;Acc:HGNC:3218]	--	GO:0005615,GO:0005509,GO:0008083,GO:0005515,GO:0005576,GO:0062023,GO:0005006,GO:0007173,GO:0070062,GO:0007601,GO:0006355,GO:0005201,GO:0005154,GO:0031012,GO:0018108,GO:0043010,GO:0048048,GO:0048050,GO:0032331	extracellular space|calcium ion binding|growth factor activity|protein binding|extracellular region|collagen-containing extracellular matrix|epidermal growth factor-activated receptor activity|epidermal growth factor receptor signaling pathway|extracellular exosome|visual perception|regulation of transcription, DNA-templated|extracellular matrix structural constituent|epidermal growth factor rece…	--	--			PAXX	2.8255e-71	-0.476876	0.265	0.585	1.03416e-66	0.718532	ENSG00000148362	protein_coding	PAXX non-homologous end joining factor [Source:HGNC Symbol;Acc:HGNC:27849]	--	GO:0005634,GO:0042803,GO:0006303,GO:0006281,GO:0006974,GO:0005515,GO:0035861,GO:0060090,GO:0051103,GO:0043564,GO:0070419	nucleus|protein homodimerization activity|double-strand break repair via nonhomologous end joining|DNA repair|cellular response to DNA damage stimulus|protein binding|site of double-strand break|molecular adaptor activity|DNA ligation involved in DNA repair|Ku70:Ku80 complex|nonhomologous end joining complex	--	--
PPM1N	8.33822e-203	-1.12724	0.157	0.687	3.05187e-198	0.457791	ENSG00000213889	protein_coding	protein phosphatase, Mg2+/Mn2+ dependent 1N (putative) [Source:HGNC Symbol;Acc:HGNC:26845]	--	GO:0046872,GO:0000287,GO:0016787,GO:0003824,GO:0004721,GO:0006470,GO:0030145,GO:0004722,GO:0005634,GO:0005829,GO:0004724,GO:0043124,GO:0090263	metal ion binding|magnesium ion binding|hydrolase activity|catalytic activity|phosphoprotein phosphatase activity|protein dephosphorylation|manganese ion binding|protein serine/threonine phosphatase activity|nucleus|cytosol|magnesium-dependent protein serine/threonine phosphatase activity|negative regulation of I-kappaB kinase/NF-kappaB signaling|positive regulation of canonical Wnt signaling pat…	--	--			SKP2	9.64029e-23	0.717519	0.535	0.202	3.52844e-18	1.64435	ENSG00000145604	protein_coding	S-phase kinase associated protein 2 [Source:HGNC Symbol;Acc:HGNC:10901]	--	GO:0005634,GO:0005737,GO:0005730,GO:0005829,GO:0016567,GO:0005515,GO:0002376,GO:0045087,GO:0042802,GO:0051607,GO:0070936,GO:0061630,GO:0051726,GO:0005654,GO:0000209,GO:0016579,GO:0043687,GO:0016032,GO:0000086,GO:0031146,GO:0019005,GO:0042981,GO:0043161,GO:0000082,GO:0016301,GO:0016310,GO:0006511,GO:0033148,GO:0048661,GO:0071460,GO:1902916	nucleus|cytoplasm|nucleolus|cytosol|protein ubiquitination|protein binding|immune system process|innate immune response|identical protein binding|defense response to virus|protein K48-linked ubiquitination|ubiquitin protein ligase activity|regulation of cell cycle|nucleoplasm|protein polyubiquitination|protein deubiquitination|post-translational protein modification|viral process|G2/M transition …	path:hsa04068,path:hsa04110,path:hsa04120,path:hsa04150,path:hsa05168,path:hsa05169,path:hsa05200,path:hsa05203,path:hsa05222	FoxO signaling pathway|Cell cycle|Ubiquitin mediated proteolysis|mTOR signaling pathway|Herpes simplex infection|Epstein-Barr virus infection|Pathways in cancer|Viral carcinogenesis|Small cell lung cancer			PRPF38B	5.6353e-71	-0.334911	0.167	0.453	2.06258e-66	0.792833	ENSG00000134186	protein_coding	pre-mRNA processing factor 38B [Source:HGNC Symbol;Acc:HGNC:25512]	--	GO:0003723,GO:0006397,GO:0008380,GO:0005634,GO:0005681,GO:0071011	RNA binding|mRNA processing|RNA splicing|nucleus|spliceosomal complex|precatalytic spliceosome	path:hsa03040	Spliceosome
CSF2RB	8.42097e-203	1.21279	0.774	0.376	3.08216e-198	2.31785	ENSG00000100368	protein_coding	colony stimulating factor 2 receptor beta common subunit [Source:HGNC Symbol;Acc:HGNC:2436]	--	GO:0016020,GO:0016021,GO:0005515,GO:0007165,GO:0004896,GO:0005886,GO:0019221,GO:0005887,GO:0044267,GO:0000165,GO:0038023,GO:0007585,GO:0036016,GO:0038156,GO:0004912,GO:0004914,GO:0032496,GO:0038043,GO:0030526	membrane|integral component of membrane|protein binding|signal transduction|cytokine receptor activity|plasma membrane|cytokine-mediated signaling pathway|integral component of plasma membrane|cellular protein metabolic process|MAPK cascade|signaling receptor activity|respiratory gaseous exchange by respiratory system|cellular response to interleukin-3|interleukin-3-mediated signaling pathway|int…	path:hsa04060,path:hsa04210,path:hsa04630,path:hsa05200	Cytokine-cytokine receptor interaction|Apoptosis|Jak-STAT signaling pathway|Pathways in cancer			SLC6A8	1.02209e-22	-1.30932	0.417	0.632	3.74094e-18	0.403511	ENSG00000130821	protein_coding	solute carrier family 6 member 8 [Source:HGNC Symbol;Acc:HGNC:11055]	--	GO:0016020,GO:0016021,GO:0005887,GO:0015293,GO:0006811,GO:0006814,GO:0005328,GO:0006836,GO:0055085,GO:0005886,GO:0043005,GO:0015812,GO:0003674,GO:0006936,GO:0006600,GO:0005332,GO:0042165,GO:0005308,GO:0005309,GO:0015881	membrane|integral component of membrane|integral component of plasma membrane|symporter activity|ion transport|sodium ion transport|neurotransmitter:sodium symporter activity|neurotransmitter transport|transmembrane transport|plasma membrane|neuron projection|gamma-aminobutyric acid transport|molecular_function|muscle contraction|creatine metabolic process|gamma-aminobutyric acid:sodium symporter…	--	--			SNHG7	1.00565e-70	-0.378473	0.145	0.415	3.68079e-66	0.769251	ENSG00000233016	lncRNA	small nucleolar RNA host gene 7 [Source:HGNC Symbol;Acc:HGNC:28254]	--	--	--	--	--
FSTL1	1.40998e-202	1.37428	0.923	0.948	5.16067e-198	2.59239	ENSG00000163430	protein_coding	follistatin like 1 [Source:HGNC Symbol;Acc:HGNC:3972]	--	GO:0005509,GO:0005615,GO:0005515,GO:0005576,GO:0030154,GO:0008201,GO:0070062,GO:0044267,GO:0043687,GO:0007275,GO:0030509,GO:0005788,GO:0030510,GO:0042594	calcium ion binding|extracellular space|protein binding|extracellular region|cell differentiation|heparin binding|extracellular exosome|cellular protein metabolic process|post-translational protein modification|multicellular organism development|BMP signaling pathway|endoplasmic reticulum lumen|regulation of BMP signaling pathway|response to starvation	--	--			HOPX	1.04256e-22	-1.00331	0.152	0.447	3.81587e-18	0.498853	ENSG00000171476	protein_coding	HOP homeobox [Source:HGNC Symbol;Acc:HGNC:24961]	--	GO:0005634,GO:0005737,GO:0003677,GO:0005515,GO:0030154,GO:0007275,GO:0006357,GO:0000981,GO:0000790,GO:0051131,GO:0001829,GO:0045596	nucleus|cytoplasm|DNA binding|protein binding|cell differentiation|multicellular organism development|regulation of transcription by RNA polymerase II|DNA-binding transcription factor activity, RNA polymerase II-specific|nuclear chromatin|chaperone-mediated protein complex assembly|trophectodermal cell differentiation|negative regulation of cell differentiation	--	--			CEMIP2	2.13428e-70	-0.366628	0.12	0.37	7.81168e-66	0.775593	ENSG00000135048	protein_coding	cell migration inducing hyaluronidase 2 [Source:HGNC Symbol;Acc:HGNC:11869]	--	GO:0016020,GO:0016021,GO:0016787,GO:0005886,GO:0008152,GO:0016798,GO:0004415,GO:0007275,GO:0005509,GO:0005887,GO:0045296,GO:0070062,GO:0001525,GO:0030214,GO:1903670	membrane|integral component of membrane|hydrolase activity|plasma membrane|metabolic process|hydrolase activity, acting on glycosyl bonds|hyalurononglucosaminidase activity|multicellular organism development|calcium ion binding|integral component of plasma membrane|cadherin binding|extracellular exosome|angiogenesis|hyaluronan catabolic process|regulation of sprouting angiogenesis	--	--
NPM1	1.49565e-202	-0.84327	0.9	0.973	5.47423e-198	0.557379	ENSG00000181163	protein_coding	nucleophosmin 1 [Source:HGNC Symbol;Acc:HGNC:7910]	--	GO:0003676,GO:0003723,GO:0005634,GO:0005737,GO:0016020,GO:0006886,GO:0043066,GO:0006334,GO:0042803,GO:0005856,GO:0005515,GO:0007165,GO:0006281,GO:0004860,GO:0003713,GO:0045893,GO:0005654,GO:0045727,GO:0005730,GO:0005925,GO:0005813,GO:0005815,GO:0000056,GO:0042274,GO:0042393,GO:0006338,GO:0045944,GO:0005829,GO:0019901,GO:0008285,GO:1990904,GO:0016032,GO:0034080,GO:0007098,GO:0008284,GO:0042273,GO:…	nucleic acid binding|RNA binding|nucleus|cytoplasm|membrane|intracellular protein transport|negative regulation of apoptotic process|nucleosome assembly|protein homodimerization activity|cytoskeleton|protein binding|signal transduction|DNA repair|protein kinase inhibitor activity|transcription coactivator activity|positive regulation of transcription, DNA-templated|nucleoplasm|positive regulation…	--	--			CSF2RA	1.06255e-22	0.712047	0.667	0.336	3.88903e-18	1.63813	ENSG00000198223	protein_coding	colony stimulating factor 2 receptor alpha subunit [Source:HGNC Symbol;Acc:HGNC:2435]	--	GO:0016020,GO:0016021,GO:0005886,GO:0005515,GO:0005576,GO:0004896,GO:0009897,GO:0043235,GO:0044267,GO:0000165,GO:0005887,GO:0038023,GO:0019221,GO:0019955	membrane|integral component of membrane|plasma membrane|protein binding|extracellular region|cytokine receptor activity|external side of plasma membrane|receptor complex|cellular protein metabolic process|MAPK cascade|integral component of plasma membrane|signaling receptor activity|cytokine-mediated signaling pathway|cytokine binding	path:hsa04060,path:hsa04630,path:hsa04640,path:hsa05200	Cytokine-cytokine receptor interaction|Jak-STAT signaling pathway|Hematopoietic cell lineage|Pathways in cancer			MT-ATP6	7.14466e-70	-1.22807	0.786	0.835	2.61502e-65	0.426887	ENSG00000198899	protein_coding	mitochondrially encoded ATP synthase membrane subunit 6 [Source:HGNC Symbol;Acc:HGNC:7414]	--	GO:0016020,GO:0016021,GO:0005743,GO:0005739,GO:0006811,GO:0015078,GO:0015986,GO:0005515,GO:0016887,GO:0045263,GO:0006754,GO:0046933,GO:0022857,GO:0042407,GO:0042776,GO:0005753,GO:0007568,GO:0055093,GO:0045259	membrane|integral component of membrane|mitochondrial inner membrane|mitochondrion|ion transport|proton transmembrane transporter activity|ATP synthesis coupled proton transport|protein binding|ATPase activity|proton-transporting ATP synthase complex, coupling factor F(o)|ATP biosynthetic process|proton-transporting ATP synthase activity, rotational mechanism|transmembrane transporter activity|cr…	--	--
[truncated: 1,563 more rows]

## Sheet: macrophages
DC																	M1																	M2
gene	pvalue	log2FoldChange	pct.1	pct.2	padj	FoldChange	ensembl_id	gene_type	gene_description	TFs_Family	GO_id	GO_term	pathway	pathway_description			gene	pvalue	log2FoldChange	pct.1	pct.2	padj	FoldChange	ensembl_id	gene_type	gene_description	TFs_Family	GO_id	GO_term	pathway	pathway_description			gene	pvalue	log2FoldChange	pct.1	pct.2	padj	FoldChange	ensembl_id	gene_type	gene_description	TFs_Family	GO_id	GO_term	pathway	pathway_description
[truncated: 1,106 more rows]

## Sheet: T_NK
CD4T																	CD8T																	γδT
[truncated: 2,095 more rows]

## Sheet: dS
gene	pvalue	log2FoldChange	pct.1	pct.2	padj	FoldChange	ensembl_id	gene_type	gene_description	TFs_Family	GO_id	GO_term	pathway	pathway_description
[truncated: 972 more rows]
